# Supplementary material for: Environmental stress is the major cause of transcriptomic and proteomic changes in GM and non-GM plants
Source: Sci Rep. 2017 Sep 6;7:10624. doi: 10.1038/s41598-017-09646-8 (PMC5587699; doi:10.1038/s41598-017-09646-8)
Supplement: Supplementary file 2 — Table S1 [file 41598_2017_9646_MOESM2_ESM.xlsx]

## Sheet: Proteomic results
	fold ≥1.5
	fold<1.5
	fold ≥1.5 (salinity assay)
	fold<1.5 (salinity assay)
	Significant identification
	More than one identification
			Fold change
			Generation F3			Generation F5			Generation F6						Generation F8
Spot	Protein identification/ [Source]	Blast	C vs. T	C vs. NS	NS vs. T	C vs. T	C vs. NS	NS vs. T	C vs. Csalt	T vs. Tsalt	NS vs. NSsalt	C vs. T	C vs. NS	NS vs. T	C vs. Csalt	T vs. Tsalt	NS vs. NSsalt	C vs. T	C vs. NS	NS vs. T
1	Ribulose bisphosphate carboxylase small chain C, chloroplast precursor [O s] gi|77554383		+ 1.8	+ 1.9		-2.2	-1.8		-2.9	-2.5
2	ribulose bisphosphate carboxylase small chain c [O s] gi|149392567		+ 2.2	+ 2.1		-2.3	-2.2
	ribulose bisphosphate carboxylase small chain c [O s] gi|149392158
3	Os07g0665200- Cu-Zn Superoxide dismutase region [O s] gi|115473931	superoxide dismutase [Cu-Zn] 2-like [O b] (I=93%; P=96%; G=0%) gi|573951585	- 1.5	-1.3					+2	+1.6	+1.8
4	Os03g0820600 [O s] gi|115456241	actin-depolymerizing factor 4-like [O b] (I=96%; P=99%; G=0%) gi|573926554	-1.5	-1.4					+2		+1.3							+1.7	+1.5
	hypothetical protein OsI_14097 [O s] gi|125546229	actin-depolymerizing factor 3, putative, expressed [O s] (I=99%; P= 100%; G=0%) gi|108711793
5	superoxide dismutase [O s] gi|538430		-1.6	-1.5					+1.7
	Os10g0159700 [O s]- HSP20-like chaperone domain containing protein gi|115481218
	eukaryotic initiation factor 5A [N p] gi|829282
6	abscisic stress ripening protein 2 [O s] gi|149391461		+1.8	+1.7					+2.1		+1.3
	Os11g0178800 [O s]- Plant disease resistance response protein family protein gi|115484453
7	auxin-binding protein ABP20 precursor [Z m] gi|195616892		+1.8	+1.8
8	NOT possible to pick from the gel		-1.6	-1.5
9	Os05g0103200 [O s]-Peptidyl-prolyl cis-trans isomerase, cyclophilin type domain containing protein gi|115461585	peptidyl-prolyl cis-trans isomerase [Z m] (I=85%, P=90%, G=2%) gi|226491656	-1.6	-1.4
10	NOT possible to pick from the gel		-1.4	-1.7
11	NOT possible to pick from the gel		+1.5	+1.7
12	NOT possible to pick from the gel		-1.7
13	Putative glutathione S-transferase [O s] gi|115450567		+1.6	+1.4		-1.5	-1.3
14	L-ascorbate peroxidase 1, cytosolic [O s] gi|108707558		+1.5
	putative germin protein type 1 [O s] gi|38175449
15	NOT possible to pick from the gel		-1.5
16	IN2-1 protein, putative, expressed [O s]- Glutathione S-transferase, N-terminal domain gi|108707532		-1.5		-1.3				-2
	Os03g0565200 [O s] gi|115453797	2-deoxyglucose-6-phosphate phosphatase, putative [R c] (I=88%, P=93%, G=0%) gi|255540407
17	soluble inorganic pyrophosphatase 1, chloroplastic-like [O b] gi|573922996		-1.7	-1.5					-1.7
	Os03g0565200 [O s] gi|115453797	2-deoxyglucose-6-phosphate phosphatase, putative [R c] (I=88%, P=93%, G=0%) gi|255540407
	caffeoyl-coa o-methyltransferase [O s] gi|149390839
18	putative hydrolase [O s] gi|14091862	2-deoxyglucose-6-phosphate phosphatase, putative [R c] (I= 90%, P=94%, G= 0%) gi|255540407	-1.5	-1.6
19	putative 33kDa oxygen evolving protein of photosystem II [O s] gi|15408655		-1.5	-1.5
20	oxygen-evolving complex protein 1 [O s] gi|739292		-1.6	-1.2														+1.7	+1.7
	hypothetical protein OsI_19621 [O s] gi|218196630	No significant homology
21	chain A, Crystal Structure Of Class I Chitinase [O s] gi|146386456		+1.9	+1.5					+6.4	+3.1	+3.4
	endo-1,3-beta-glucanase [O s] gi|17483758
22	putative GLN1_Orysa Glutamine synthetase root isozyme (Glutamate ammonia ligase) [O s] gi|22748337		+1.5
23	fructose-1,6-bisphosphatase, cytosolic gi|152032435 [O s]		-1.5	-1.3	-1.2
	Os08g0379400 [O s] gi|115476190	quinone oxidoreductase-like protein At1g23740, chloroplastic-like [B d] (I=87%; P=94%; G=0%) gi|357147655
24	hypothetical protein OsI_08842 [O s] gi|218191527	glutamine synthetase cytosolic isozyme [O s] (I=93%, P=94%,G=6%) gi|121349	-1.5	-1.4
25	putative Caffeic acid 3-O-methyltransferase [O s] gi|37805861		+1.5	+1.4	+1.1
	beta-galactosidase 15 [Os] gi|122234131
26	ribulose bisphosphate carboxylase /oxygenase activase, chloroplast precursor [O s] gi|108864712		-2.7	-2.1														-1.4		-1.5
	ribulose bisphosphate carboxylase /oxygenase activase [O s] gi|149392725
27	Ribulose bisphosphate carboxylase/oxygenase activase, chloroplast precursor [O s] gi|108864712		-3	-2.3		+1.7	+1.6		+1.6									-1.3		-1.5
	ribulose-1,5-bisphosphate carboxylase /oxygenase activase [O s] gi|1778414
28	succinyl-CoA ligase [ADP-forming] subunit beta, mitochondrial; AltName: Full=Succinyl-CoA synthetase beta chain [O s] gi|75261432		-1.8	-1.6
29	putative precursor chloroplastic glutamine synthetase [O s] gi|19387272		+1.9
30	sedoheptulose-1,7-bisphosphatase precursor [O s] gi|27804768		-1.5	-1.3
31	phosphoribulokinase precursor [O s] gi|23198434		+1.6	+1.8		-1.9
	phosphoribulokinase [T a] gi|21839
32	ribulose-1,5-bisphosphate carboxylase /oxygenase activase [O s] gi|1778414		-2	-1.5	-1.3
33	NOT possible to pick from the gel		-2.9	-1.7	-1.6
34	Sgt1 [O s] gi|6581058		+1.3	+1.6
35	Os02g0690800 [O s] gi|115448029	acetylornithine deacetylase-like [B d] (I = 89%; P=95%; G=0%) gi|357137096	-1.6	-1.6
36	putative malate dehydrogenase [O s] gi|50080249		-1.6	-1.4
37	RNA binding protein [O s] gi|108862567		-1.5	-1.3	-1.2
38	predicted protein [H v] gi|326495884	LL-diaminopimelate aminotransferase,chloroplastic - like [B d] (I=94%, P=98%, G=0%) gi|357121982	-1.5	-1.3
	Os04g0623800 [O s] gi|115460656	aminomethyltransferase, mitochondrial-like [B d] (I= 94%; P = 98%; G=1%) gi|357166054
39	Os04g0623800 [O s] gi|115460656	aminomethyltransferase, mitochondrial-like [B d] (I= 97%; P = 98%; G=0%) gi|357166054	-1.5	-1.3					-2	-1.5	-1.8
40	Os08g0502700 [O s] gi|115477148	serine-glyoxylate aminotransferase-like [B d] ( I= 92%, P = 97%; G = 0%) gi|357148358	+2.2	+2
	3-ketoacyl-CoA thiolase-like protein [O s] gi|29367431
41	Os01g0905800 [O s] gi|297598143	fructose-bisphosphate aldolase cytoplasmic isozyme-like [O b] ( I= 95%, P =98 %; G =0 %) gi|573915065	+1.8	+1.6					+2.3
	peroxisomal (S)-2-hydroxy-acid oxidase GLO5-like [O b] gi|573950318
	peroxisomal (S)-2-hydroxy-acid oxidase GLO1-like isoform X2 [S i] gi|514813501
	peroxisomal (S)-2-hydroxy-acid oxidase GLO1 [O s] gi|122246745
	3-ketoacyl-CoA thiolase-like protein [O s] gi|29367431
42	alanine aminotransferase [O s] gi|29569153		+1.7	+1.7
43	alanine aminotransferase [O s] gi|29569153		+2.1	+2
44	alanine aminotransferase [O s] gi|29569153		+1.7	+1.6		+1.6	+1.4
	putative peroxidase [O s] gi|13366004
45	ribulose-1,5-bisphosphate carboxylase / oxygenase large subunit [O s] gi|11466795		+1.5	+1.6
46	OJ991113_30.4 [O s] gi|21741699	malate synthase, glyoxysomal [Z m] (I=87%, P=91%, G=1%) gi|162461243	+1.6	+1.6		+1.3	+1.6
	catalase [O s] gi|283050393
47	phosphoglucose isomerase (Pgi-b) [O s] gi|639686		+1.5	+1.4		+1.6	+1.8
48	chaperonin protein [O s] gi|313575769		+2	+1.5		+1.7	+1.7
	ribulose-biphosphate carboxylase large subunit [I t] gi|1332529
49	Os01g0723400 [O s] gi|115439655	NADP dependent malic enzyme [O s] (I= 99%; P=99%; G= 0%) gi|54606800	+1.5	+1.6
50	putative pyrophosphate-dependent phosphofructokinase beta subunit [O s] gi|52076758		+1.5	+1.3
51	putative pyrophosphate-dependent phosphofructokinase beta subunit [O s] gi|52076758		+1.5	+1.5
52	ribulose-1,5-bisphosphate carboxylase / oxygenase [E c] gi|11992954		+1.4	+1.5
53	sucrose synthase 1 [O s] gi|401140		+2	+1.9
54	sucrose synthase 1 [O s] gi|401140		+2.3	+2
55	sucrose synthase 1 [O s] gi|401140		+3.4	+2.7
56	sucrose synthase 1 [O s] gi|401140		+2.5	+2		+1.6	+1.6
57	5-methyltetrahydropteroyltriglutamate-homocysteine methyltransferase [O s] gi|108862990			-1.5
58	Phenylalanine ammonia-lyase [O s] gi|77555961		+1.5	+1.3
59	alanyl-tRNA synthetase, mitochondrial precursor [O s] gi|110288715		+1.5	+1.3		+1.4	+1.7		-1.7
60	putative ferredoxin-dependent glutamate synthase, chloroplast precursor [O s] gi|50508366		+1.5	+1.7
61	NON-significant identification		+1.5	+1.7
62	NOT possible to pick from the gel		+1.6	+1.5
63	NOT possible to pick from the gel		+1.7
64	putative transketolase 1 [O s] gi|28190676		-1.5	-1.4
65	hypothetical protein OsJ_08986 [O s] gi|222623975	thimet oligopeptidase-like [O b] (I=93 %; P=95%; G= 1%) gi|573921154	-1.6	-1.4					-1.3		-1.5
	putative transketolase 1 [O s] gi|28190676
66	chaperone protein ClpC2, chloroplastic [O s] gi|122248633		+1.8
67	chaperone protein ClpC1, chloroplastic [O s] gi|347602486		+1.8	+1.5		+1.8	+1.5
68	cell division cycle protein 48, putative, expressed [O s] gi|110289141		+2.6	+2.1		+1.6	+1.4
69	NON-significant identification		+1.7	+1.8
70	NON-significant identification		+2.1	+2.1
71	NON-significant identification		+2.2	+2
72	NON-significant identification		+3	+2.3
73	NON-significant identification		+3.5	+2.8
74	NON-significant identification		+2.2	+1.6
75	NON-significant identification		+1.8	+1.5
76	NON-significant identification		+3.2	+2.6
77	NON-significant identification		+1.6	+1.4
78	NOT possible to pick from the gel		+2.4	+1.7
79	hypothetical protein OsJ_02282 [O s] gi|222618703	carbamoyl-phosphate synthetase large chain-like [B d] (I= 94%; P= 97%; G=0%) gi|357135260	+2	+1.7
80	hypothetical protein OsJ_02282 [O s] gi|222618703	carbamoyl-phosphate synthetase large chain-like [B d] (I= 94%; P= 97%; G=0%) gi|357135260	+2.1	+1.8
81	hypothetical protein OsJ_02282 [O s] gi|222618703	carbamoyl-phosphate synthetase large chain-like [B d] (I= 94%; P= 97%; G=0%) gi|357135260	+1.9	+1.7
82	NON-significant identification						-1.5		-1.7	-1.6	-1.7							-1.9	-1.5
83	hypothetical protein OsI_21320 [O s] gi|125553745	ferredoxin-NADP reductase, leaf isozyme, chloroplastic-like [O b](I= 94%; P=95 %; G=1%) gi|573946721				-1.4	-1.7
	Thioredoxin M [O s] gi|4138290
	aspartic proteinase nepenthesin-1-like [B d] gi|357113696
84	Root specific pathogenesis-related protein 10 [O s] gi|38678114					-1.7	-1.5		+2.8	+1.9	+2.1
	Os01g0880300 [O s] gi|115441425	probable pectinesterase/pectinesterase inhibitor 51-like [O b] (I= 90%; P= 92%; G=0%) gi|573914917
	pathogenesis-related protein PR-10a [O s] gi|9230755
	Os08g0525600 [O s] gi|115477393	70 kDa peptidyl-prolyl isomerase-like [O b] (I=92 %; P= 95%; G=0%) gi|573954707
85	S-adenosylmethionine synthase 2 [O s] gi|3024122					-1.4	-1.6		+2	+1.3	+1.7
	peroxiredoxin [O s] gi|11761654
86	Ubiquitin-conjugating enzyme spm2 [O s] gi|77557031					-1.6	-1.4
	Os01g0501800 [O s] gi|115436780	oxygen-evolving enhancer protein 1, chloroplastic-like [S i] (I=90 %; P= 94%; G=0%) gi|514777415
87	Os02g0626100 [O s] gi|115447403	phenylalanine ammonia-lyase-like, partial [O b] (I=98 %; P=98 %; G=0%) gi|573919867				-1.9	-1.6
88	NON-significant identification					-1.4	-1.9
89	Chitinase III-like protein [O s] gi|50509438					-2.2	-1.8
90	carbonic anhydrase [O s] gi|3345477					-1.8	-1.3		-2.3	-1.2	-1.5
91	Os09g0515200 [O s] gi|115480143	proteasome subunit beta type-4-like [O b] (I= 97%; P= 98%; G=0%) gi|573957260				-1.5	-1.3		-1.9	-1.2	-1.5
	carbonic anhydrase [O s] gi|3345477
	ribulose bisphosphate carboxylase activase [N t] gi|19988
92	NON-significant identification					-1.5	-1.5
93	small Ras-related GTP-binding protein [T a] gi|16903082					-1.5	-1.4
	GTP-binding nuclear protein Ran-3-like [B d] gi|357132454
94	small Ras-related GTP-binding protein [T a] gi|16903082					-1.7	-1.3		-2.3	-1.4	-1.4
	unknown [P s] gi|224284183	GTP-binding protein [H a] (I= 92%; P= 95%; G=0%) gi|20149261
	carbonic anhydrase [O s] gi|3345477
95	hypothetical protein OsI_20474 [O s] gi|125552851	phosphoglycerate kinase, chloroplastic-like [O b] (I= 97%; P= 99%; G=0%) gi|573944490				-1.5			-1.9
	Gamma-carbonic anhydrase [O s] gi|56785028
	Small Ras-related protein [A t] gi|495731
96	Lactoylglutathione lyase [O s] gi|341870587					-1.6	-1.5		-1.2	-1.4	-1.6
	Germin-like protein 1 [O s] gi|4239821
97	Chloroplast 23 kDa polypeptide of photosystem II [O s] gi|164375543					-1.6	-1.6
98	Chaperonin 21 precursor [O s] gi|51090752					-1.6	-1.5
	Plastid-specific ribosomal protein 2 precursor [O s] gi|49387841
99	Glutathione S-transferase OsGSTU18 [O s] gi|15430733					-1.5	-1.4
100	Glyoxalase II [O s] gi|56202167					-1.6	-1.6
101	Gamma hydroxybutyrate dehydrogenase-like protein [O s] gi|29368238					-1.8	-1.6
102	mitochondrial outer membrane protein porin 1-like [O b] gi|573956673					-1.4	-1.5		+2.2
	adenylate kinase [A t] gi|3746809
103	Os04g0227500- DSBA oxidoreductase family protein [O s] gi|115457372	DSBA-like thioredoxin domain containing protein [Z m] (I= 78%; P= 86%; G=3%) gi|195648623				-1.6
104	Os04g0227500- DSBA oxidoreductase family protein [O s] gi|115457372	DSBA-like thioredoxin domain containing protein [Z m] (I= 78%; P= 86%; G=3%) gi|195648623				-1.5			+1.7	+1.5	+1.6
	putative ATP synthase delta chain [O s] gi|51535416
	Pathogenesis related (PR)-3 chitinase 4 [O s] gi|259585967
105	OSIGBa0130B08.3 - phosphoglycolate phosphatase region [O s] gi|116310328					-1.6	-1.4		-1.6	-1.5
	Cysteine endopeptidase [O s] gi|5761329
	N-glyceraldehyde-2-phosphotransferase-like [A t] gi|8885622
106	actin-like protein [P h] gi|7960247					+1.6	+1.6
107	actin-3-like [B d] gi|357122454					+1.7	+1.7											+1.8	+1.7
	|sp|A2XLF2.1|ACT1_ORYSI Actin-1 [O s] gi|148886767
108	NON-significant identification					-1.4	-1.8
109	putative UDP-glycosyltransferase [O s] gi|55296661					-1.5	-1.4
110	hypothetical protein OsI_18555- dihydrolipoamide dehydrogenase region [O s] gi|218196143	dihydrolipoyl dehydrogenase 1, mitochondrial-like [B d] (I= 94%; P=98 %; G=0%) gi|357134512				+1.5	+1.3
111	putative dihydrolipoamide dehydrogenase precursor [O s] gi|13365781					+1.5	+1.3
112	Putative 66 kDa stress protein [O s] gi|14090382					+1.6	+1.5
113	ATP-citrate synthase beta chain protein 1-like [B d] gi|357131914					+2.1	+1.9		+1.5
114	Alpha-glucosidase Os06g0675700 [O s] gi|75114635					+1.3	+1.5
115	Os04g0640700 [O s] gi|115460876	Beta-D-xylosidase 4-like [B d] (I=88%; P=94 %; G=0%) gi|357166259				+1.6	+1.4		-1.7		-1.3							-1.5	-1.4
116	Betaine aldehyde dehydrogenase[O s] gi|115111257					+1.6	+1.5
117	NON-significant identification					+1.5	+1.5
118	DnaK-type molecular chaperone precursor [O s] gi|46805772					-1.6	-1.8		-1.6	-1.4								-1.6	-1.6
	heat shock 70 kDa protein, mitochondrial-like [O b] gi|573920781
	heat shock cognate 70 kDa protein 1-like [S l] gi|460411111
119	Transketolase 1 [O s] gi|55296168					+1.4	+1.5		-1.5
120	Transketolase 1 [O s] gi|55296168					+1.5	+1.4
121	Phospholipase D [O s] gi|1020415					+2.1	+1.9
122	Phospholipase D [O s] gi|1020415					+3.1	+3.3
123	NON-significant identification					+1.8	+2
124	Aconitate hydratase, cytoplasmic [O s] gi|108706066					+1.7	+1.7
125	NON-significant identification					+1.8	+2.2		-2.1		-1.8
126	hypothetical protein OsJ_08475- Predicted Zn-dependent peptidases, insulinase-like [O s] gi|222623717	presequence protease 1, chloroplastic/mitochondrial-like isoform 1 [B d] (I=91%; P=97 %; G=0%) gi|357137982				+1.5	+1.3
127	putative heat shock protein [O s] gi|13122421					+1.5	+1.5
128	AtClpC [A l] gi|297819504					+1.5	+1.3
129	Aconitate hydratase, cytoplasmic [O s] gi|75225211					+1.5	+1.7
130	Prolyl oligopeptidase family protein [O s] gi|78708638					+1.4	+1.6		-1.6
131	Aconitate hydratase, cytoplasmic [O s] gi|108706066					+1.8	+1.9		-1.7
132	Alanyl-tRNA synthetase, mitochondrial precursor [O s] gi|110288715						+1.6
133	Elongation factor 2 [O s] gi|119395216						+1.6		-3		-1.7
134	Elongation factor [O s] gi|119395218					+1.5	+1.8		-2.5		-1.9
	elongation factor 2, partial [L e] gi|4650842
135	NON-significant identification					+1.3	+1.6				-1.5
136	NON-significant identification						+1.7
137	hypothetical protein OsJ_09326- Aconitase A catalytic domain [O s] gi|222624156	putative aconitate hydratase, cytoplasmic-like [O b] (I=98%; P=96%; G=0%) gi|573931817				+1.3	+1.5											+1.5
138	NON-significant identification					+1.4	+1.5
139	putative Xaa-Pro aminopeptidase 2 [O s] gi|52076499					+1.5	+1.5		-1.8		-1.5
140	putative ferredoxin sulfite reductase [O s] gi|53749383					+1.6	+1.5
	Os05g0503300 - Nitrite/Sulfite reductase ferredoxin-like half domain [O s] gi|115464757	ferredoxin-sulfite reductase Precursor [Z m] (I=91%; P=95 %; G=0%) gi|413945933
141	NON-significant identification					+2	+1.5
142	Os01g0327400- Similar to Peroxidase [O s] gi|115436300	peroxidase 1-like [O b] (I=84%; P= 88%; G=1%) gi|573916378				+1.8	+1.3
143	Os09g0538200- 20S proteasome subunit alpha-4 [O s] gi|115480403	alpha 4 subunit of 20S proteasome [O s] (I=99%; P= 99%; G=0%) gi|9186906					-1.6
	probable L-ascorbate peroxidase 4-like [S i] gi|514798412
144	NON-significant identification								+1.7
145	NON-significant identification								-1.5
146	NON-significant identification								-1.8
147	cell division control protein 48-A [A t] gi|15232776								-1.7
148	5-methyltetrahydropteroyltriglutamate-homocysteine methyltransferase [O s] gi|108862990								-1.6
149	5-methyltetrahydropteroyltriglutamate-homocysteine methyltransferase [O s] gi|108862990								-1.7
	Os03g0314500- WD40-like Beta Propeller Repeat; TolB C-terminal domain containing protein [O s] gi|115452667
150	NON-significant identification								-1.9	-1.2
151	transketolase 1 [O s] gi|55296168								-1.8		-1.8
152	heat shock protein 90 [T u] gi|294717842								+2.2
153	chaperonin 60 subunit beta 1, chloroplastic-like [O b] gi|573946766								-1.7		-1.3
154	Chain A, Ketol-Acid Reductoisomerase (Kari) In Complex With Mg2+ [O s] gi|226887786								-1.7	-1.5	-1.4
155	5-methyltetrahydropteroyltriglutamate-homocysteine methyltransferase [O s] gi|108862992								-1.5	+1.3
	5-methyltetrahydropteroyltriglutamate-homocysteine methyltransferase [O s] gi|108862990
156	NON-significant identification								-1.8		-1.6
157	NON-significant identification								-1.6
158	NON-significant identification								-2.5		-1.9
159	Os12g0623900 [O s] gi|115489652	5-methyltetrahydropteroyltriglutamate-homocysteine methyltransferase [O s] (I=99%; P=99 %; G=0%) gi|108862992							-1.9		-1.4
160	phenylalanine/tyrosine ammonia-lyase-like [S i] gi|514715067								-4.4	-2	-2.3
161	5-methyltetrahydropteroyltriglutamate-homocysteine methyltransferase [O s] gi|108862990								-1.9	-1.2
162	NON-significant identification								-3.2	-1.6	-2
163	5-methyltetrahydropteroyltriglutamate-homocysteine methyltransferase [O s] gi|108862992								-1.8
164	Os02g0626100 [O s] gi|115447403	phenylalanine ammonia-lyase-like, partial [O b] (I=98%; P= 98%; G=0%) gi|573919867							-2	-1.5	-1.7
165	Succinate dehydrogenase [ubiquinone] flavoprotein subunit, mitochondrial [T u] gi|474445992								-2	-1.6	-2
	beta-D-xylosidase 4-like [O b] gi|573942853
	Ferredoxin-nitrite reductase, chloroplastic [Z m] gi|128350
166	NON-significant identification								-2
167	beta-D-xylosidase 4-like [O b] gi|573942853								-1.6		-1.3
168	hypothetical protein OsJ_23002 [O s] gi|222636391	succinate dehydrogenase [ubiquinone] flavoprotein subunit, mitochondrial-like [O b] (I=92%; P=93%; G=5%) gi|573951965							-1.7		-1.5
	Os01g0880300 [O s] gi|115441425	probable pectinesterase/pectinesterase inhibitor 51-like [O b] (I=90%; P=92%; G=0%) gi|573914917
	ribulose 1,5-bisphosphate carboxylase, partial (chloroplast) [E l] gi|643621
169	ribulose-1,5-bisphosphate carboxylase/oxygenase large subunit [G b] gi|290874507								-1.9		-1.6
	Os02g0752200 [O s] gi|115448721	probable beta-D-xylosidase 7-like [O b] (I=96%; P=98%; G=0%) gi|573920616
	Succinate dehydrogenase [ubiquinone] flavoprotein subunit, mitochondrial [T u] gi|474445992
170	Glycosyl hydrolases family 38 protein, expressed [O s] gi|108864437								-1.5	-1.3	-1.5
171	Os02g0644100 [O s] gi|115447567	hsp70-Hsp90 organizing protein [B d] (I=88%; P=94%; G=0%) gi|721665923							-2.1	-1.4	-1.5				+1.6			-2.2		-2
	ribulose-1,5-bisphosphate carboxylase/oxygenase large subunit [F s] gi|234206797
172	NON-significant identification								-2.1		-1.4
173	Ferredoxin--nitrite reductase, chloroplastic [O s] gi|75102800								-2.3	-1.3	-1.9
174	NON-significant identification								-2.8		-1.6
175	NON-significant identification								-1.5
176	NON-significant identification								+1.6
177	NON-significant identification								-1.7		-1.2
178	adenosylhomocysteinase-like [O b] gi|573961524								-2.2		-1.4
	ribulose 1,5-bisphosphate carboxylase, partial (chloroplast) [E l] gi|643621
179	wheat adenosylhomocysteinase-like protein [O s] gi|29367605								-1.6		-1.3
180	S-adenosylmethionine synthetase [O s] gi|17529621								-1.5									+1.7	+1.4	+1.2
	S-adenosylmethionine synthetase [O r] gi|100801646
181	pyruvate dehydrogenase E1 component subunit alpha-1, mitochondrial-like [O b] gi|573920524								+1.4	+1.3	+1.5
	formate dehydrogenase, mitochondrial [N t] gi|697097694
182	RuBisCO, partial [H m] gi|440577954										-1.8
183	putative glycine hydroxymethyltransferase [O s] gi|31126793								-1.6		-1.4
184	putative formate-tetrahydrofolate ligase [O s] gi|51536102								-3.3		-1.4
	ribulose-1,5-bisphosphate carboxylase/oxygenase, partial (chloroplast) [S p] gi|22859694
185	Os02g0626100 [O s] gi|115447403	phenylalanine ammonia-lyase-like, partial [O b] (I=98%; P=98%; G=0%) gi|573919867									-1.6							-1.7		-1.8
	putative formate-tetrahydrofolate ligase [O s] gi|51536102
186	hypothetical protein OsI_34261 [O s] gi|218184854	monocopper oxidase-like protein SKU5-like [O b] (I=95%; P=96%; G=1%) gi|573959489							-1.6		-1.3
187	NON-significant identification								-2.3
188	Glycosyl hydrolase family 3 N terminal domain containing protein [O s] gi|108711094								-1.5	-1.2	-1.2
189	Glycosyl hydrolase family 3 N terminal domain containing protein [O s] gi|108711094								-1.9	-1.2	-1.4
190	phosphoglucose isomerase (Pgi-a) [O s] gi|639684								+2.5	+2.3	+2
191	NOT possible to pick from the gel								+1.6	+1.4
192	NOT possible to pick from the gel								+2	+1.5	+1.6
193	NOT possible to pick from the gel								+1.6
194	ribulose-1,5-bisphosphate carboxylase/oxygenas [I d] gi|694137368								-1.6	-1.6	-1.6
195	hypothetical protein OsI_16384 [O s] gi|125548785	glyceraldehyde-3-phosphate dehydrogenase 2, cytosolic-like [O b] (I=86%; P=86%; G=12%) gi|573940046							+1.5	+1.2	+1.2
	glyceraldehyde-3-phosphate dehydrogenase [O s] gi|968996
196	hypothetical protein OsI_16384 [O s] gi|125548785	glyceraldehyde-3-phosphate dehydrogenase 2, cytosolic-like [O b] (I=86%; P=86%; G=12%) gi|573940046							+1.6
197	NON-significant identification								+1.7
198	Os03g0129300 [O s] gi|115450493	glyceraldehyde-3-phosphate dehydrogenase B, chloroplastic-like [O b] (I=98%; P=99%; G=0%) gi|573923495							-1.8	-1.3	-1.9
199	alpha tubulin-1D [T a] gi|90289618								-1.5	-1.4
	alpha-tubulin 1 [H b] gi|443908533
200	fructokinase 1 [O p] gi|385145615								-1.6	-1.2	-1.3
	Os08g0113100 [O s] gi|115474481	fructokinase-2-like [O b] (I=96%; P=97%; G=0%) gi|573953572
201	Os01g0978100 [O s] gi|115442595	cysteine synthase, chloroplastic/chromoplastic-like [O b] (I=90%; P=93%; G=1%) gi|573946673							-1.7	-1.4	-1.6
	chloroplastic aldolase [O s] gi|218155
202	Fructose-bisphosphate aldolase, chloroplast precursor [O s] gi|108864048								-1.6	-1.4	-1.6
	ribulose-1,5-bisphosphate carboxylase/oxygenase activase [O s] gi|1778414
203	NON-significant identification								+1.7	+1.4	+1.4
204	cysteine synthase, chloroplastic/chromoplastic-like [O b] gi|573946673								+1.8	+1.3	+1.4
	unknown protein [O s] gi|22758313	No significant homology
205	Os03g0285700 [O s] gi|115452337	L-ascorbate peroxidase 1, cytosolic [O s] (I=99%; P=99%; G=0%) gi|158512874							+1.8	+1.4	+1.4
	L-ascorbate peroxidase 2, cytosolic [B r] gi|685267173
206	Os07g0570700 [O s] gi|115472897	ribosome-recycling factor, chloroplastic-like [O b] (I=96%; P=97%; G=0%) gi|573952885							+1.3	+1.3	+1.5
	Os03g0285700 [O s] gi|115452337	L-ascorbate peroxidase 1, cytosolic [O s] (I=99%; P=99%; G=0%) gi|158512874
207	chloroplast 23 kDa polypeptide of photosystem II [O s] gi|164375543								+1.8		+1.6
208	Os03g0285700 [O s] gi|115452337	L-ascorbate peroxidase 1 [O s] (I=99%; P=99%; G=0%) gi|158512874							+1.6	+1.2	+1.3
	Proteasome subunit alpha type-2 [T u] gi|473965118
209	B0616E02-H0507E05.5 [O s] gi|116310889								+1.6		+1.5
	chloroplastic aldolase [O s] gi|218155
	50S ribosomal protein L21 [Z m] gi|195649211
210	OsI_26573- Pyridoxine 5'-phosphate (PNP) oxidase-like proteins [O s] gi|218199883								+1.8
	pre-mRNA-splicing factor SPF27 homolog [M a] gi|695014192
211	hypothetical protein OsI_02551- Esterase_lipase region [O s] gi|125526544								+2.4	+1.4	+1.7
	Arginine/serine-rich-splicing factor RSP31 [A t] gi|475568834
212	NON-significant identification								+1.8	+1.6	+1.6
213	Os04g0434800- ascorbate_peroxidase region [O s] gi|115458488								+1.5
	L-ascorbate peroxidase 6, chloroplastic-like [O b] gi|573964547
214	carbonic anhydrase [O s] gi|3345477								-1.7
	putative glutathione S-transferase OsGSTF4 [O s] gi|11177843
215	NON-significant identification								+1.4		+1.6
216	NON-significant identification								+1.3		+1.5
217	NON-significant identification								+2.6	+1.7	+1.7
218	carbonic anhydrase [O s] gi|3345477								-2.2	-1.2	-1.3
	Os12g0420200 NAD-dependent epimerase/dehydratase family protein [O s] gi|115488340	chloroplast stem-loop binding protein of 41 kDa b, chloroplastic-like [O b] (I=97%; P=98%; G=0%) gi|573963758
219	RmlD substrate binding domain containing protein [O s] gi|108707480								+3.2		+1.7
220	putative oxidoreductase, aldo/keto reductase family protein [Z m] gi|413924063								-1.6	-1.5	-1.5
	S-adenosylmethionine synthetase [A t] gi|166872
221	chloroplast stem-loop binding protein of 41 kDa b, chloroplastic-like [O b] gi|573963758								-1.4	-1.3	-1.6							-1.5	-1.2	-1.2
	Os04g0459500 [O s] gi|115458768	glyceraldehyde-3-phosphate dehydrogenase A, chloroplastic-like isoform X2 [O b] (I=94%; P=95%; G=0%) gi|573939916
	Os12g0420200 [O s] gi|115488340	chloroplast stem-loop binding protein of 41 kDa b, chloroplastic-like [O b] (I=97%; P=98%; G=0%) gi|573963758
222	Methionine adenosyltransferase 2 [E u] gi|75308025								+3
	YLP [H v] gi|4099148
	mitochondrial outer membrane protein porin 1-like [O b] gi|573956673
223	Os01g0284500 [O s] gi|115436024	germin-like protein 1-1-like [O b] (I=94%; P=95%; G=0%) gi|573912743							+1.8	+1.8	+1.8
	OsmChiI-34 [O s] gi|35187685	chitinase [O s] (I=95%; P=96%; G=0%) gi|20202
	germin-like protein 2-4-like [O b] gi|573919452
224	Os01g0174300 [O s] gi|115434810	NADH-cytochrome b5 reductase-like protein-like [S i] (I=93%; P=95%; G=0%) gi|514776060							+1.8		+1.3
225	NOT possible to pick from the gel								+2.5	+1.3	+1.5
226	60S acidic ribosomal protein P0-like [O b] gi|573953644								+2.7	+1.5	+1.6							-2.9	-2.4
	succinate dehydrogenase [T a] gi|28611029
	Os04g0494100 [O s] gi|115459172	chitinase class IVa [O g] (I=96%; P=97%; G=0%) gi|212292874
	Os08g0562600 [O s] gi|115477851	tropomyosin-1, isoforms 33/34-like [S i] (I=82%; P=91%; G=0%) gi|514727598
227	dihydrolipoyllysine-residue succinyltransferase component of 2-oxoglutarate dehydrogenase complex 1, mitochondrial-like [O b] gi|573939599								+2.1	+1.4	+1.5
	Os04g0494100 [O s] gi|115459172	chitinase class IVa [O g] (I=96%; P=97%; G=0%) gi|212292874
228	NON-significant identification								+2.8		+2
229	Os11g0482000 [O s] gi|115485513	40S ribosomal protein S5-like [O b] (I=98%; P=99%; G=0%) gi|573961547									+1.6
	ribosomal protein S9 [O s] gi|5456938
	ribosomal protein L16 [A t] gi|550544
	60S ribosomal protein L6-like isoform 1 [B d] gi|357149860
230	40S ribosomal protein S7-like [S i] gi|514816665								+2.8	+2	+2.4
	50S ribosomal protein L6, chloroplastic [T u] gi|474142330
231	Os12g0630200- Thaumatin, pathogenesis-related family protein [O s] gi|115489698	thaumatin-like protein-like [O b] (I=85%; P=91%; G=1%) gi|573964210							+1.7	+1.2	+1.4
	ATP-dependent Clp protease proteolytic subunit-related protein 1, chloroplastic-like [O b] gi|573945057
232	Os03g0202200- Porin-like protein [O s] gi|115451401	mitochondrial outer membrane protein porin 5-like [O b] (I=94%; P=97%; G=0%) gi|573924028							+3.6	+1.7	+2.1
233	Os03g0577000- Similar to Ribosomal protein S3 [O s] gi|115453877	40S ribosomal protein S3-3-like [O b] (I=99%; P=99%; G=0%) gi|573953785							+2.1	+1.3	+1.7
234	NOT possible to pick from the gel								+1.8	+1.2	+1.2
235	NON-significant identification								+1.7
236	Os01g0905800- Fructose-1,6-bisphosphate aldolase region [O s] gi|297598143	fructose-bisphosphate aldolase cytoplasmic isozyme-like [O b] (I=95%; P=98%; G=0%) gi|573915065							+1.6	+1.3
237	Os01g0905800- Fructose-1,6-bisphosphate aldolase region [O s] gi|297598143	fructose-bisphosphate aldolase cytoplasmic isozyme-like [O b] (I=95%; P=98%; G=0%) gi|573915065							+1.9	+1.3
238	NON-significant identification								+1.9		+1.3
239	Os05g0595400 - Similar to Nucleoside diphosphate kinase III [O s] gi|115465831	nucleoside diphosphate kinase 4, chloroplastic-like [O b] (I=89%; P=90%; G=0%) gi|573946659							+1.8	+1.4	+1.5
240	NON-significant identification								+1.6
241	GSH-dependent dehydroascorbate reductase 1 [O s] gi|6939839								+1.5	+1.3	+1.4
242	NON-significant identification										+1.6
243	adenosine diphosphate glucose pyrophosphatase [T a] gi|21322655								+1.5
244	Os01g0266600- Redoxin domain containing protein [O s] gi|115435844	peroxiredoxin-2F, mitochondrial-like [O b] (I=98%; P=98%; G=0%) gi|573912657							+1.9	+1.3	+1.7							+1.4	+1.5
	putative Photosystem I reaction center subunit IV [O s] gi|34394725
245	immunophilin/FKBP-type peptidyl-prolyl cis-trans isomerase-like protein [O s] gi|34393414								+1.5
246	16.9 kDa heat shock protein B [O s] gi|312983209								+2.6	+1.4	+1.8
247	putative superoxide dismutase [Cu-Zn], chloroplast precursor [O s] gi|42408425								+1.9		+1.4
	uncharacterized protein LOC102706954- Ribosomal protein L7Ae/L30e/S12e/Gadd45 family [O b] gi|573952274	40S ribosomal protein S12-like [O b] (I=98%; P=100%; G=0%) gi|573952007
	CF1 ATPase:SUBUNIT=epsilon [S b] gi|227787
248	NOT possible to pick from the gel								+1.6		+1.5
249	Os01g0348900- SalT gene product [O s] gi|115436436	salT gene product [O s] (I=99%; P=99%; G=0%) gi|2072553							+2.3		+2.2
250	salT gene product [O s] gi|2072553								+2.3
	glycine-rich protein [O s] gi|2331133
251	NOT possible to pick from the gel								+1.6
252	NOT possible to pick from the gel								+1.8
253	NOT possible to pick from the gel								+2.3	+1.7	+1.7
254	expressed protein [O s] gi|108707969	No significant homology							+1.6
	peptide-N4-(N-acetyl-beta-glucosaminyl)asparagine amidase A-like [O b] gi|573945911
255	hypothetical protein OsI_01440 [O s] gi|218188004	putative peptidyl-prolyl cis-trans isomerase, chloroplast precursor [O s] (I=93%; P=92%; G=2%) gi|13486733							+1.8
	Os03g0331600 [O s] gi|115452819
256	NON-significant identification								+1.5	+1.3	+1.4
257	Cytosol alanyl aminopeptidase [O s] gi|565830595								-2.1
258	NOT possible to pick from the gel								+1.9	+1.2	+1.5
259	Os01g0721900 [O s] gi|115439637	eukaryotic translation initiation factor 3 subunit A-like [S i] (I=83%; P=89%; G=0%) gi|514781216							+3.1		+1.5
	TPA: class III peroxidase 20 precursor [O s] gi|55700907
260	NOT possible to pick from the gel								+2.9		+2
261	NON-significant identification									-1.5
262	alpha 4 subunit of 20S proteasome [O s] gi|9186906								+1.6
263	endosperm lumenal binding protein [O s] gi|2267006																	-1.8	-1.6
	heat shock protein 80 [T a] gi|4204859
264	NON-significant identification																	-2.4	-2
265	NON-significant identification																	+1.5	+1.3	+1.2
266	NON-significant identification																	-2.4		-2.2
267	chloroplast 23 kDa polypeptide of photosystem II [O s] gi|164375543																	-1.5	-1.5
	germin-like protein 1 [O s] gi|4239821
	Os05g0295800 [O s] gi|115463027	lactoylglutathione lyase-like [O b] (I=97%; P=96%; G=0%) gi|573943740
268	vacuolar ATP synthase subunit E [T a] gi|85375922																	+1.7
	ribulose-1,5-bisphosphate carboxylase/oxygenase large subunit [A f] gi|12098
	S-formylglutathione hydrolase-like [B d] gi|357126742
269	Translationally-controlled tumor protein [T c] gi|590661191																	+1.4	+1.6
270	S-adenosylmethionine synthetase [O s] gi|100801534																	+1.6
	Os05g0582800 [O s] gi|115465685	serine carboxypeptidase-like 50-like [O b] (I=90%; P=93%; G=1%) gi|573945007
	Citrate synthase, mitochondrial [C m] gi|1352088
271	ribulose-1,5-bisphosphate carboxylase/oxygenase large subunit [S s] gi|289546811																	-1.5
	monocopper oxidase-like protein SKU5-like [B d] gi|357110942

## Sheet: Summary MS
Significant identification	[O s]- Oryza sativa	[B d]- Brachypodium distachyon	[C c]- Capsicum chinense	[I t]- Ixiolirion tataricum	[P s]- Picea sitchensis	[S i]- Setaria italica	[O r]- Oryza rufipogon	[B r]- Brassica rapa
More than 1 identification	[Z m]- Zea mays	[H v]- Hordeum vulgare	[O b]- Oryza brachyantha	[S i]- Setaria italica	[H a]- Helianthus annuus	[E l]- Eucnide lobata	[H m]- Hakonechloa macra	[M a]- Musa acuminata
pI- isoelectric point	[R c]- Ricinus communis	[E c]- Emblingia calceoliflora	[N p]- Nicotiana plumbaginifolia	[T a]- Triticum aestivum	[A t]-Arabidopsis thaliana	[G b]- Grangeria borbonica	[I d]- Isachne distichophylla	[A t]- Aegilops tauschii
Mr- Molecular weight	[T u]- Triticum urartu	[P h]- Phalaenopsis hybrid cultivar	[S l]- Solanum lycopersicum	[A l]- Arabidopsis lyrata subsp. Lyrata	[L e]- Lithospermum erythrorhizon	[F s]- Frullania sphaerocephala	[H b]- Hevea brasiliensis	[E u]- Elaeagnus umbellata
Note: individual ion scores lower than 20 were not considered for total ion score calculation.			[S s]- Syzygiella securifolia	[C m] - Citrus maxima	[T c]- Theobroma cacao	[A f]- Afrocarpus falcatus	[O g]- Oryza grandiglumis	[S b]- Sorghum bicolor
Spot	Protein identification/ [Source]	Total ion score	Theo. Mr (Da)/ pI	Estimated experimental Mr (Da)/ pI	Coverage (%)	Blast
1	Ribulose bisphosphate carboxylase small chain C, chloroplast precursor [O s] gi|77554383	74	19876/ 9.0	10000/7	85
2	ribulose bisphosphate carboxylase small chain c [O s] gi|149392158	105	9927/ 8.0	10000/ 5.5	98
	ribulose bisphosphate carboxylase small chain c [O s] gi|149392567	82	12196/ 8.5		91
3	Os07g0665200 [O s]- Cu-Zn Superoxide dismutase region gi|115473931	391	15185/ 5.9	13000/5.7	66	superoxide dismutase [Cu-Zn] 2-like [O b] (I=93%; P=96%; G=0%) gi|573951585
4	Os03g0820600 [O s] gi|115456241	519	16050/ 5.7	12000/5.1	99	actin-depolymerizing factor 4-like [O b] (I=96%; P=99%; G=0%) gi|573926554
	hypothetical protein OsI_14097 [O s] gi|125546229	203	18046/ 5.0		78	actin-depolymerizing factor 3, putative, expressed [O s] (I=99%; P= 100%; G=0%) gi|108711793
5	superoxide dismutase [O s] gi|538430	422	15338/ 5.7	15000/5.7	55
	Os10g0159700 [O s]- HSP20-like chaperone domain containing protein gi|115481218	403	21183/ 9.0		29
	eukaryotic initiation factor 5A [N p] gi|829282	156	15974/ 6.3		23
6	abscisic stress ripening protein 2 [O s] gi|149391461	622	12322/ 6.3	17000/5.7	74
	Os11g0178800 [O s]- Plant disease resistance response protein family protein gi|115484453	252	18151/6.7		48
7	auxin-binding protein ABP20 precursor [Z m] gi|195616892	71	20553/ 6.0	18000/ 5.6	19
9	Os05g0103200 [O s]-Peptidyl-prolyl cis-trans isomerase, cyclophilin type domain containing protein gi|115461585	432	26745/ 9.4	17000/ 6.9	48	peptidyl-prolyl cis-trans isomerase [Z m] (I=85%, P=90%, G=2%) gi|226491656
13	Putative glutathione S-transferase [O s] gi|115450567	309	25755/ 6.7	23000/ 6.0	66
14	L-ascorbate peroxidase 1, cytosolic [O s] gi|108707558	266	27253/ 5.4	21000 /5.2	57
	putative germin protein type 1 [O s] gi|38175449	110	24731/ 5.5		24
16	IN2-1 protein, putative, expressed [O s]- Glutathione S-transferase, N-terminal domain gi|108707532	311	27458/8.9	25000/5.0	63
	Os03g0565200 [O s] gi|115453797	198	34138/ 8.4		22	2-deoxyglucose-6-phosphate phosphatase, putative [R c] (I=88%, P=93%, G=0%) gi|255540407
17	soluble inorganic pyrophosphatase 1, chloroplastic-like [O b] gi|573922996	421	34180/ 5.9	25000/4,9	59
	Os03g0565200 [O s] gi|115453797	206	34138/8.4		22	2-deoxyglucose-6-phosphate phosphatase, putative [R c] (I=88%, P=93%, G=0%) gi|255540407
	caffeoyl-coa o-methyltransferase [O s] gi|149390839	174	12685/ 4.8		27
18	putative hydrolase [O s] gi|14091862	115	41393/ 9.2	25000/ 4.8	13	2-deoxyglucose-6-phosphate phosphatase, putative [R c] (I= 90%, P=94%, G= 0%) gi|255540407
19	putative 33kDa oxygen evolving protein of photosystem II [O s] gi|15408655	96	35068 /6.1	30000/ 4.9	63
20	oxygen-evolving complex protein 1 [O s] gi|739292	174	26603/ 5.1	30000/ 5	53
	hypothetical protein OsI_19621 [O s] gi|218196630	76	28080/ 5.2		14	No significant homology
21	chain A, Crystal Structure Of Class I Chitinase [O s] gi|146386456	419	33663/ 5.8	30000/ 5.8	48
	endo-1,3-beta-glucanase [O s] gi|17483758	260	34397/ 7.8		15
22	putative GLN1_Orysa Glutamine synthetase root isozyme (Glutamate ammonia ligase) [O s] gi|22748337	198	38779/ 5.7	40000/ 5.3	25
23	fructose-1,6-bisphosphatase, cytosolic gi|152032435 [O s]	110	37468/ 5.6	37000/ 5.3	32
	Os08g0379400 [O s] gi|115476190	82	39672/ 7.6		33	quinone oxidoreductase-like protein At1g23740, chloroplastic-like [B d] (I=87%; P=94%; G=0%) gi|357147655
24	hypothetical protein OsI_08842 [O s] gi|218191527	186	40473/ 5.7	38000/ 5.1	31	glutamine synthetase cytosolic isozyme [O s] (I=93%, P=94%,G=6%) gi|121349
25	putative Caffeic acid 3-O-methyltransferase [O s] gi|37805861	155	40066/ 5.4	38000/5.1	92
	beta-galactosidase 15 [Os] gi|122234131	124	102196/ 5.7		14
26	ribulose bisphosphate carboxylase /oxygenase activase, chloroplast precursor [O s] gi|108864712	680	38690/ 5.4	39000/ 5	64
	ribulose bisphosphate carboxylase /oxygenase activase [O s] gi|149392725	428	30594/ 5.1		51
27	Ribulose bisphosphate carboxylase/oxygenase activase, chloroplast precursor [O s] gi|108864712	722	38690/ 5.4	40000 / 4.9	61
	ribulose-1,5-bisphosphate carboxylase /oxygenase activase [O s] gi|1778414	223	48055/ 5.9		36
28	succinyl-CoA ligase [ADP-forming] subunit beta, mitochondrial; AltName: Full=Succinyl-CoA synthetase beta chain [O s] gi|75261432	334	45405/ 6.0	41000/ 5	39
29	putative precursor chloroplastic glutamine synthetase [O s] gi|19387272	160	49770/ 6.2	40000/ 5	48
30	sedoheptulose-1,7-bisphosphatase precursor [O s] gi|27804768	71	42731/ 5.8	39000/ 4.5	49
31	phosphoribulokinase precursor [O s] gi|23198434	172	45179/ 5.7	40000/ 4.8	23
	phosphoribulokinase [T a] gi|21839	92	45406/ 5.8		27
32	ribulose-1,5-bisphosphate carboxylase /oxygenase activase [O s] gi|1778414	301	48055/ 5.9	42000 / 4.7	35
34	Sgt1 [O s] gi|6581058	182	41041/ 5.0	47000/ 4.6	38
35	Os02g0690800 [O s] gi|115448029	112	48989/ 5.2	47000/ 5	49	acetylornithine deacetylase-like [B d] (I = 89%; P=95%; G=0%) gi|357137096
36	putative malate dehydrogenase [O s] gi|50080249	78	35642/ 8.2	36000/ 5.6	38
37	RNA binding protein [O s] gi|108862567	279	41621/ 8.6	37000/ 6.2	73
38	predicted protein [H v] gi|326495884	142	50210/ 8.4	44000/ 6.3	32	LL-diaminopimelate aminotransferase,chloroplastic - like [B d] (I=94%, P=98%, G=0%) gi|357121982
	Os04g0623800 [O s] gi|115460656	104	44340/ 8.5		51	aminomethyltransferase, mitochondrial-like [B d] (I= 94%; P = 98%; G=1%) gi|357166054
39	Os04g0623800 [O s] gi|115460656	765	44340/ 8.5	44000/ 6.5	79	aminomethyltransferase, mitochondrial-like [B d] (I= 97%; P = 98%; G=0%) gi|357166054
40	Os08g0502700 [O s] gi|115477148	188	44466/ 8.2	44000/ 7.1	72	serine-glyoxylate aminotransferase-like [B d] ( I= 92%, P = 97%; G = 0%) gi|357148358
	3-ketoacyl-CoA thiolase-like protein [O s] gi|29367431	96	47370/ 8.5		17
41	Os01g0905800 [O s] gi|297598143	372	39141/ 8.4	44000/ 7.2	60	fructose-bisphosphate aldolase cytoplasmic isozyme-like [O b] ( I= 95%, P =98 %; G =0 %) gi|573915065
	peroxisomal (S)-2-hydroxy-acid oxidase GLO5-like [O b] gi|573950318	334	40264/ 8.5		66
	peroxisomal (S)-2-hydroxy-acid oxidase GLO1-like isoform X2 [S i] gi|514813501	287	40205/ 8.8		55
	peroxisomal (S)-2-hydroxy-acid oxidase GLO1 [O s] gi|122246745	261	40415/ 8.5		48
	3-ketoacyl-CoA thiolase-like protein [O s] gi|29367431	195	47370/ 8.5		40
42.43	alanine aminotransferase [O s] gi|29569153	100/481	53947/ 8.0	50000/ 6.9	33/51
44	alanine aminotransferase [O s] gi|29569153	257	53947/ 8.0	50000/ 6.6	30
	putative peroxidase [O s] gi|13366004	116	37700/ 5.8		26
45	ribulose-1,5-bisphosphate carboxylase / oxygenase large subunit [O s] gi|11466795	422	53418/ 6.2	51000/ 5.9	61
46	OJ991113_30.4 [O s] gi|21741699	306	63056/ 6.7	65000/ 6.0	49	malate synthase, glyoxysomal [Z m] (I=87%, P=91%, G=1%) gi|162461243
	catalase [O s] gi|283050393	169	57137/ 6.6		52
47	phosphoglucose isomerase (Pgi-b) [O s] gi|639686	312	62608/ 6.5	65000/ 6.0	60
48	chaperonin protein [O s] gi|313575769	80	59652/ 6.2	65000/ 5.7	15
	ribulose-biphosphate carboxylase large subunit [I t] gi|1332529	63	52583/ n.d.		17
49	Os01g0723400 [O s] gi|115439655	87	65639/ 8.6	66000/ 5.5	15	NADP dependent malic enzyme [O s] (I= 99%; P=99%; G= 0%) gi|54606800
50.51	putative pyrophosphate-dependent phosphofructokinase beta subunit [O s] gi|52076758	282/216	61907/ 6.0	58000/ (5.4-5.5)	23/10
52	ribulose-1,5-bisphosphate carboxylase / oxygenase [E c] gi|11992954	146	48852/ 6.4	51000/ 5.4	14
53,54,55, 56	sucrose synthase 1 [O s] gi|401140	105/351/433/402	93362/ 5.9	100000/ (5.5-5.7)	13/32/35/34
57	5-methyltetrahydropteroyltriglutamate-homocysteine methyltransferase [O s] gi|108862990	191	79272/ 7.2	90000/ 5.4	11
58	Phenylalanine ammonia-lyase [O s] gi|77555961	210	75048/ 5.8	78000/ 5.4	32
59	alanyl-tRNA synthetase, mitochondrial precursor [O s] gi|110288715	93	110079/ 6.1	120000/ 5.4	12
60	putative ferredoxin-dependent glutamate synthase, chloroplast precursor [O s] gi|50508366	85	176045/ 6.4	178000/ 5.4	7
64	putative transketolase 1 [O s] gi|28190676	202	80549/ 6.1	75000/ 5.2	34
65	hypothetical protein OsJ_08986 [O s] gi|222623975	376	88301/ 5.8	75000/ 5.0	46	thimet oligopeptidase-like [O b] (I=93 %; P=95%; G= 1%) gi|573921154
	putative transketolase 1 [O s] gi|28190676	197	80549/ 6.1		20
66	chaperone protein ClpC2, chloroplastic [O s] gi|122248633	338	102068/ 6.6	110000/ 5.2	38
67	chaperone protein ClpC1, chloroplastic [O s] gi|347602486	358	98550/ 5.8	110000/ 5.1	39
68	cell division cycle protein 48, putative, expressed [O s] gi|110289141	267	90496/ 5.1	120000/ 5	20
79,80,81	hypothetical protein OsJ_02282 [O s] gi|222618703	203/245/305	128713/ 5.7	178000/ (5-5.1)	17/25/29	carbamoyl-phosphate synthetase large chain-like [B d] (I= 94%; P= 97%; G=0%) gi|357135260
83	hypothetical protein OsI_21320 [O s] gi|125553745	366	40358/ 8.7	12000/4.2	53	ferredoxin-NADP reductase, leaf isozyme, chloroplastic-like [O b](I= 94%; P=95 %; G=1%) gi|573946721
	Thioredoxin M [O s] gi|4138290	307	18917/ 8.16		55
	aspartic proteinase nepenthesin-1-like [B d] gi|357113696	88	45451/ 6.6		3
84	Root specific pathogenesis-related protein 10 [O s] gi|38678114	690	17004/ 4.9	15000/4.5	98
	Os01g0880300 [O s] gi|115441425	403	58341/ 6.1		39	probable pectinesterase/pectinesterase inhibitor 51-like [O b] (I= 90%; P= 92%; G=0%) gi|573914917
	pathogenesis-related protein PR-10a [O s] gi|9230755	233	16874/ 4.9		22
	Os08g0525600 [O s] gi|115477393	199	64367/ 5.2		33	70 kDa peptidyl-prolyl isomerase-like [O b] (I=92 %; P= 95%; G=0%) gi|573954707
85	S-adenosylmethionine synthase 2 [O s] gi|3024122	722	43330/ 5.7	15000/5.3	72
	peroxiredoxin [O s] gi|11761654	261	17337/ 5.6		96
86	Ubiquitin-conjugating enzyme spm2 [O s] gi|77557031	272	16768/ 6.4	15000/5.7	86
	Os01g0501800 [O s] gi|115436780	210	35068/ 6.1		56	oxygen-evolving enhancer protein 1, chloroplastic-like [S i] (I=90 %; P= 94%; G=0%) gi|514777415
87	Os02g0626100 [O s] gi|115447403	915	76021/ 6.1	15000/6.2	53	phenylalanine ammonia-lyase-like, partial [O b] (I=98 %; P=98 %; G=0%) gi|573919867
89	Chitinase III-like protein [O s] gi|50509438	211	18905/ 6.5	20000/6.0	62
90	carbonic anhydrase [O s] gi|3345477	536	29498/ 8.4	22000/5.9	75
91	Os09g0515200 [O s] gi|115480143	136	28515/ 7.1	22000/6.3	64	proteasome subunit beta type-4-like [O b] (I= 97%; P= 98%; G=0%) gi|573957260
	carbonic anhydrase [O s] gi|3345477	62	29498/ 8.4		11
	ribulose bisphosphate carboxylase activase [N t] gi|19988	59	23024/ 4.8		10
93	small Ras-related GTP-binding protein [T a] gi|16903082	219	25460/ 6.7	24000/6.1	56
	GTP-binding nuclear protein Ran-3-like [B d] gi|357132454	107	25014/ 6.7		7
94	small Ras-related GTP-binding protein [T a] gi|16903082	74	25460/ 6.7	24000/5.9	42
	unknown [P s] gi|224284183	63	25488/ 6.3		58	GTP-binding protein [H a] (I= 92%; P= 95%; G=0%) gi|20149261
	carbonic anhydrase [O s] gi|3345477	59	22489/ 8.4		48
95	hypothetical protein OsI_20474 [O s] gi|125552851	683	30521/ 6.9	27000/5.9	72	phosphoglycerate kinase, chloroplastic-like [O b] (I= 97%; P= 99%; G=0%) gi|573944490
	Gamma-carbonic anhydrase [O s] gi|56785028	103	28679/ 6.4		43
	Small Ras-related protein [A t] gi|495731	22	23313/ 6.7		8
96	Lactoylglutathione lyase [O s] gi|341870587	178	21373/ 5.8	20000/5.4	81
	Germin-like protein 1 [O s] gi|4239821	165	22017/ 6.0		17
97	Chloroplast 23 kDa polypeptide of photosystem II [O s] gi|164375543	79	20074/ 5.6	20000/5.2	72
98	Chaperonin 21 precursor [O s] gi|51090752	365	23202/ 5.7	21000/4.8	83
	Plastid-specific ribosomal protein 2 precursor [O s] gi|49387841	148	26779/ 8.7		14
99	Glutathione S-transferase OsGSTU18 [O s] gi|15430733	273	26532/ 5.7	25000/5.3	78
100	Glyoxalase II [O s] gi|56202167	252	33498/ 8.1	25000/5.3	78
101	Gamma hydroxybutyrate dehydrogenase-like protein [O s] gi|29368238	44	30648/ 6.2	25000/5.4	50
102	mitochondrial outer membrane protein porin 1-like [O b] gi|573956673	367	29297/ 7.0	25000/6.7	55
	adenylate kinase [A t] gi|3746809	51	27145/ 8.2		4
103	Os04g0227500- DSBA oxidoreductase family protein [O s] gi|115457372	310	25185/ 8.8	20000/ 7.5	73	DSBA-like thioredoxin domain containing protein [Z m] (I= 78%; P= 86%; G=3%) gi|195648623
104	Os04g0227500- DSBA oxidoreductase family protein [O s] gi|115457372	374	25185/ 8.8	20000/ 7.7	75	DSBA-like thioredoxin domain containing protein [Z m] (I= 78%; P= 86%; G=3%) gi|195648623
	putative ATP synthase delta chain [O s] gi|51535416	294	25050/ 9.4		64
	Pathogenesis related (PR)-3 chitinase 4 [O s] gi|259585967	220	31286/ 8.4		39
105	OSIGBa0130B08.3 - phosphoglycolate phosphatase region [O s] gi|116310328	343	39812/ 6.2	30000/ 4.5	56
	Cysteine endopeptidase [O s] gi|5761329	233	41150/ 6.2		35
	N-glyceraldehyde-2-phosphotransferase-like [A t] gi|8885622	72	31998/ 5.1		5
106	actin-like protein [P h] gi|7960247	315	41852/ 5.3	45000/ 5	56
107	actin-3-like [B d] gi|357122454	826	41820/ 5.3	45000/ 5.1	58
	|sp|A2XLF2.1|ACT1_ORYSI Actin-1 [O s] gi|148886767	735	42014/ 5.3		63
109	putative UDP-glycosyltransferase [O s] gi|55296661	466	51622/ 5.8	50000/ 5.4	66
110	hypothetical protein OsI_18555- dihydrolipoamide dehydrogenase region [O s] gi|218196143	280	53142/ 7.6	58000/ 6.0	60	dihydrolipoyl dehydrogenase 1, mitochondrial-like [B d] (I= 94%; P=98 %; G=0%) gi|357134512
111	putative dihydrolipoamide dehydrogenase precursor [O s] gi|13365781	556	53009/ 7.2	58000/ 5.9	57
112	Putative 66 kDa stress protein [O s] gi|14090382	75	67097/ 6.5	65000/ 5.9	46
113	ATP-citrate synthase beta chain protein 1-like [B d] gi|357131914	541	66307/ 7.6	65000/ 6.7	46
114	Alpha-glucosidase Os06g0675700 [O s] gi|75114635	564	96503/ 8.7	72000/ 7.0	30
115	Os04g0640700 [O s] gi|115460876	75	81896/ 6.4	65000/ 5.4	38	Beta-D-xylosidase 4-like [B d] (I=88%; P=94 %; G=0%) gi|357166259
116	Betaine aldehyde dehydrogenase[O s] gi|115111257	150	55361/ 5.3	60000/ 5.1	32
118	DnaK-type molecular chaperone precursor [O s] gi|46805772	599	68359/ 5.5	72000/ 5.0-5.1	47
	heat shock 70 kDa protein, mitochondrial-like [O b] gi|573920781	457	73152/ 5.7		50
	heat shock cognate 70 kDa protein 1-like [S l] gi|460411111	396	71498/ 5.1		50
119/ 120	Transketolase 1 [O s] gi|55296168	329/469	69407/ 5.4	75000/ 5.1-5.2	62/54
121/122	Phospholipase D [O s] gi|1020415	98/ 82	92664/ 5.6	100000/ 5.3	35/35
124	Aconitate hydratase, cytoplasmic [O s] gi|108706066	170	99391/ 6.5	110000/ 5.5	48
126	hypothetical protein OsJ_08475- Predicted Zn-dependent peptidases, insulinase-like [O s] gi|222623717	268	113616/ 5.1	130000/ 4.6	37	presequence protease 1, chloroplastic/mitochondrial-like isoform 1 [B d] (I=91%; P=97 %; G=0%) gi|357137982
127	putative heat shock protein [O s] gi|13122421	270	93904/ 5.2	130000/ 5.0	49
128	AtClpC [A l] gi|297819504	111	106316/ 6.2	100000/ 5.1	39
129	Aconitate hydratase, cytoplasmic [O s] gi|75225211	105	98591/ 5.7	115000/ 5.4	56
130	Prolyl oligopeptidase family protein [O s] gi|78708638	104	92080/ 6.3	115000/ 5.4	34
131	Aconitate hydratase, cytoplasmic [O s] gi|108706066	102	99391/ 6.5	115000/ 5.4	39
132	Alanyl-tRNA synthetase, mitochondrial precursor [O s] gi|110288715	89	110079/ 6.1	120000/ 5.5	23
133	Elongation factor 2 [O s] gi|119395216	112	94987/ 5.9	110000/ 5.5	43
134	Elongation factor [O s] gi|119395218	406	94939/ 5.9	110000/ 5.5	54
	elongation factor 2, partial [L e] gi|4650842	60	25064/ 5.9		28
137	hypothetical protein OsJ_09326- Aconitase A catalytic domain [O s] gi|222624156	322	99391/ 5.8	110000	40	putative aconitate hydratase, cytoplasmic-like [O b] (I=98%; P=96%; G=0%) gi|573931817
139	putative Xaa-Pro aminopeptidase 2 [O s] gi|52076499	88	72777/ 5.8	78000/ 5.4	29
140	putative ferredoxin sulfite reductase [O s] gi|53749383	68	64534/ 8.9	65000/ 7.0	30
	Os05g0503300 - Nitrite/Sulfite reductase ferredoxin-like half domain [O s] gi|115464757	38	70573/ 8.7		2	ferredoxin-sulfite reductase Precursor [Z m] (I=91%; P=95 %; G=0%) gi|413945933
142	Os01g0327400- Similar to Peroxidase [O s] gi|115436300	117	37700/ 5.8	58000/ 6.9	30	peroxidase 1-like [O b] (I=84%; P= 88%; G=1%) gi|573916378
143	Os09g0538200- 20S proteasome subunit alpha-4 [O s] gi|115480403	126	27311/ 7.7	27000/ 6.8	40	alpha 4 subunit of 20S proteasome [O s] (I=99%; P= 99%; G=0%) gi|9186906
	probable L-ascorbate peroxidase 4-like [S i] gi|514798412	90	31514/ 7.0		5
147	cell division control protein 48-A [A t] gi|15232776	197	90079/ 5.1	115000/ 4.9	31
148	5-methyltetrahydropteroyltriglutamate-homocysteine methyltransferase [O s] gi|108862990	600	79272/ 7.2	90000/ 5.1	39
149	5-methyltetrahydropteroyltriglutamate-homocysteine methyltransferase [O s] gi|108862990	356	79272/ 7.2	90000/ 5.1	35
	Os03g0314500- WD40-like Beta Propeller Repeat; TolB C-terminal domain containing protein [O s] gi|115452667	248	81667/ 5.4		52
151	transketolase 1 [O s] gi|55296168	345	69407/ 5.4	75000/ 5.1	61
152	heat shock protein 90 [T u] gi|294717842	259	80626/ 5.0	70000/ 5	42
153	chaperonin 60 subunit beta 1, chloroplastic-like [O b] gi|573946766	654	64353/ 5.5	65000/ 4.9	52
154	Chain A, Ketol-Acid Reductoisomerase (Kari) In Complex With Mg2+ [O s] gi|226887786	134	57566/ 5.5	58000/ 5.1	41
155	5-methyltetrahydropteroyltriglutamate-homocysteine methyltransferase [O s] gi|108862992	869	84925/ 5.9	90000/ 5.4	46
	5-methyltetrahydropteroyltriglutamate-homocysteine methyltransferase [O s] gi|108862990	838	79272/ 7.2		48
159	Os12g0623900 [O s] gi|115489652	497	84874/ 5.9	90000/ 5.6	54	5-methyltetrahydropteroyltriglutamate-homocysteine methyltransferase [O s] (I=99%; P=99 %; G=0%) gi|108862992
160	phenylalanine/tyrosine ammonia-lyase-like [S i] gi|514715067	92	75567/ 5.9	78000/ 5.6	35
161	5-methyltetrahydropteroyltriglutamate-homocysteine methyltransferase [O s] gi|108862990	449	79272/ 7.2	90000/ 5.7	52
163	5-methyltetrahydropteroyltriglutamate-homocysteine methyltransferase [O s] gi|108862992	323	84925/ 5.9	90000/ 5.8	46
164	Os02g0626100 [O s] gi|115447403	239	76021/ 6.1	75000/ 5.8	38	phenylalanine ammonia-lyase-like, partial [O b] (I=98%; P= 98%; G=0%) gi|573919867
165	Succinate dehydrogenase [ubiquinone] flavoprotein subunit, mitochondrial [T u] gi|474445992	233	67189/ 6.0	65000/ 5.6	37
	beta-D-xylosidase 4-like [O b] gi|573942853	101	82861/ 6.5		5
	Ferredoxin-nitrite reductase, chloroplastic [Z m] gi|128350	61	63815/ 6.0		3
167	beta-D-xylosidase 4-like [O b] gi|573942853	132	82861/ 6.5	65000/ 5.5	33
168	hypothetical protein OsJ_23002 [O s] gi|222636391	363	72676/ 6.8	65000/ 5.7	42	succinate dehydrogenase [ubiquinone] flavoprotein subunit, mitochondrial-like [O b] (I=92%; P=93%; G=5%) gi|573951965
	Os01g0880300 [O s] gi|115441425	195	58341/ 6.1		11	probable pectinesterase/pectinesterase inhibitor 51-like [O b] (I=90%; P=92%; G=0%) gi|573914917
	ribulose 1,5-bisphosphate carboxylase, partial (chloroplast) [E l] gi|643621	51	22013/ 5.0		8
169	ribulose-1,5-bisphosphate carboxylase/oxygenase large subunit [G b] gi|290874507	133	48143/ 6.3	65000/ 5.7	48
	Os02g0752200 [O s] gi|115448721	110	85165/ 6.3		4	probable beta-D-xylosidase 7-like [O b] (I=96%; P=98%; G=0%) gi|573920616
	Succinate dehydrogenase [ubiquinone] flavoprotein subunit, mitochondrial [T u] gi|474445992	76	67189/ 6.0		8
170	Glycosyl hydrolases family 38 protein, expressed [O s] gi|108864437	72	114441/ 5.9	72000/ 5.9	26
171	Os02g0644100 [O s] gi|115447567	260	65159/ 6.0	78000/ 6.0	53	hsp70-Hsp90 organizing protein [B d] (I=88%; P=94%; G=0%) gi|721665923
	ribulose-1,5-bisphosphate carboxylase/oxygenase large subunit [F s] gi|234206797	77	37935/ 7.2		51
173	Ferredoxin--nitrite reductase, chloroplastic [O s] gi|75102800	82	66671/ 6.8	65000/ 5.5	65
178	adenosylhomocysteinase-like [O b] gi|573961524	382	53584/ 5.8	51000/ 5.3	51
	ribulose 1,5-bisphosphate carboxylase, partial (chloroplast) [E l] gi|643621	57	22013/ 5.0		8
179	wheat adenosylhomocysteinase-like protein [O s] gi|29367605	307	53860/ 5.6	51000/ 5.3	42
180	S-adenosylmethionine synthetase [O s] gi|17529621	907	43648/ 5.9	45000/ 5.4	80
	S-adenosylmethionine synthetase [O r] gi|100801646	459	43063/ 5.8		64
181	pyruvate dehydrogenase E1 component subunit alpha-1, mitochondrial-like [O b] gi|573920524	108	42988/ 7.6	41000/ 5.9	37
	formate dehydrogenase, mitochondrial [N t] gi|697097694	65	42816/ 7.7		36
182	RuBisCO, partial [H m] gi|440577954	567	43670/ 6.4	47000/ 6.0	56
183	putative glycine hydroxymethyltransferase [O s] gi|31126793	435	61487/ 8.8	51000/ 6.3	59
184	putative formate-tetrahydrofolate ligase [O s] gi|51536102	143	68639/ 6.6	72000/ 6.1	44
	ribulose-1,5-bisphosphate carboxylase/oxygenase, partial (chloroplast) [S p] gi|22859694	39	40569/ 8.3		4
185	Os02g0626100 [O s] gi|115447403	838	76021/ 6.1	78000/ 6.1	51	phenylalanine ammonia-lyase-like, partial [O b] (I=98%; P=98%; G=0%) gi|573919867
	putative formate-tetrahydrofolate ligase [O s] gi|51536102	281	68639/ 6.6		49
186	hypothetical protein OsI_34261 [O s] gi|218184854	594	66894/ 8.7	110000/ 6.3	44	monocopper oxidase-like protein SKU5-like [O b] (I=95%; P=96%; G=1%) gi|573959489
188/ 189	Glycosyl hydrolase family 3 N terminal domain containing protein [O s] gi|108711094	88/ 266	44144/ 8.2	67000/ 6.3-6.5	44/60
190	phosphoglucose isomerase (Pgi-a) [O s] gi|639684	154	62716/ 6.8	60000/ 6.5	55
194	ribulose-1,5-bisphosphate carboxylase/oxygenas [I d] gi|694137368	646	53321/ 6.2	44000/ 6.4	61
195	hypothetical protein OsI_16384 [O s] gi|125548785	735	42368/ 4.4	37000/ 6.0	68	glyceraldehyde-3-phosphate dehydrogenase 2, cytosolic-like [O b] (I=86%; P=86%; G=12%) gi|573940046
	glyceraldehyde-3-phosphate dehydrogenase [O s] gi|968996	108	36493/ 6.6		5
196	hypothetical protein OsI_16384 [O s] gi|125548785	670	42368/ 6.4	37000/ 5.8	60	glyceraldehyde-3-phosphate dehydrogenase 2, cytosolic-like [O b] (I=86%; P=86%; G=12%) gi|573940046
198	Os03g0129300 [O s] gi|115450493	843	47537/ 6.2	41000/ 5.3	44	glyceraldehyde-3-phosphate dehydrogenase B, chloroplastic-like [O b] (I=98%; P=99%; G=0%) gi|573923495
199	alpha tubulin-1D [T a] gi|90289618	434	50207/ 4.9	50000/ 4.8	48
	alpha-tubulin 1 [H b] gi|443908533	87	49648/ 5.0		4
200	fructokinase 1 [O p] gi|385145615	594	34871/ 5.1	37000/ 4.8	71
	Os08g0113100 [O s] gi|115474481	323	35893/ 5.0		18	fructokinase-2-like [O b] (I=96%; P=97%; G=0%) gi|573953572
201	Os01g0978100 [O s] gi|115442595	770	42104/ 6.3	37000/ 5.0	74	cysteine synthase, chloroplastic/chromoplastic-like [O b] (I=90%; P=93%; G=1%) gi|573946673
	chloroplastic aldolase [O s] gi|218155	61	42350/ 7.6		3
202	Fructose-bisphosphate aldolase, chloroplast precursor [O s] gi|108864048	304	41808/ 6.1	37000/ 5.1	52
	ribulose-1,5-bisphosphate carboxylase/oxygenase activase [O s] gi|1778414	75	48055/ 5.9		4
204	cysteine synthase, chloroplastic/chromoplastic-like [O b] gi|573946673	71	42922/ 8.4	33000/ 5.2	39
	unknown protein [O s] gi|22758313	68	35437/ 5.6		22	No significant homology
205	Os03g0285700 [O s] gi|115452337	753	27253/ 5.4	22000/ 5.2	90	L-ascorbate peroxidase 1, cytosolic [O s] (I=99%; P=99%; G=0%) gi|158512874
	L-ascorbate peroxidase 2, cytosolic [B r] gi|685267173	97	28066/ 6.4		10
206	Os07g0570700 [O s] gi|115472897	284	29691/ 9.4	22000/ 5.3	57	ribosome-recycling factor, chloroplastic-like [O b] (I=96%; P=97%; G=0%) gi|573952885
	Os03g0285700 [O s] gi|115452337	207	27253/ 5.4		75	L-ascorbate peroxidase 1, cytosolic [O s] (I=99%; P=99%; G=0%) gi|158512874
207	chloroplast 23 kDa polypeptide of photosystem II [O s] gi|164375543	208	20074/ 5.6	20000/ 5.2	80
208	Os03g0285700 [O s] gi|115452337	544	27253/ 5.4	22000/ 5.1	76	L-ascorbate peroxidase 1 [O s] (I=99%; P=99%; G=0%) gi|158512874
	Proteasome subunit alpha type-2 [T u] gi|473965118	222	41129/ 6.0		35
209	B0616E02-H0507E05.5 [O s] gi|116310889	251	28865/ 5.7	20000/ 4.8	50
	chloroplastic aldolase [O s] gi|218155	57	42350/ 7.6		3
	50S ribosomal protein L21 [Z m] gi|195649211	57	22901/ 9.3		7
210	OsI_26573- Pyridoxine 5'-phosphate (PNP) oxidase-like proteins [O s] gi|218199883	164	36748/ 8.7	28000/ 5.4	50
	pre-mRNA-splicing factor SPF27 homolog [M a] gi|695014192	58	28161/ 5.2		66
211	hypothetical protein OsI_02551- Esterase_lipase region [O s] gi|125526544	657	30575/ 5.7	30000/ 5.4	72
	Arginine/serine-rich-splicing factor RSP31 [A t] gi|475568834	76	28740/ 9.8		37
213	Os04g0434800- ascorbate_peroxidase region [O s] gi|115458488	454	38473/ 8.8	26000/ 5.8	63
	L-ascorbate peroxidase 6, chloroplastic-like [O b] gi|573964547	247	34546/ 6.4		10
214	carbonic anhydrase [O s] gi|3345477	285	29498/ 8.4	22000/ 5.9	66
	putative glutathione S-transferase OsGSTF4 [O s] gi|11177843	156	24128/ 6.2		52
218	carbonic anhydrase [O s] gi|3345477	36	29498/ 8.4	33000/ 6.0	49
	Os12g0420200 NAD-dependent epimerase/dehydratase family protein [O s] gi|115488340	35	41621/ 8.6		55	chloroplast stem-loop binding protein of 41 kDa b, chloroplastic-like [O b] (I=97%; P=98%; G=0%) gi|573963758
219	RmlD substrate binding domain containing protein [O s] gi|108707480	175	29082/ 8.8	28000/ 6.5	47
220	putative oxidoreductase, aldo/keto reductase family protein [Z m] gi|413924063	280	33161/ 6.9	35000/ 6.4	38
	S-adenosylmethionine synthetase [A t] gi|166872	60	43573/ 5.5		3
221	chloroplast stem-loop binding protein of 41 kDa b, chloroplastic-like [O b] gi|573963758	753	41636/ 8.3	37000/ 6.4	62
	Os04g0459500 [O s] gi|115458768	177	43031/ 7.6		44	glyceraldehyde-3-phosphate dehydrogenase A, chloroplastic-like isoform X2 [O b] (I=94%; P=95%; G=0%) gi|573939916
	Os12g0420200 [O s] gi|115488340	166	41621/ 8.6		48	chloroplast stem-loop binding protein of 41 kDa b, chloroplastic-like [O b] (I=97%; P=98%; G=0%) gi|573963758
222	Methionine adenosyltransferase 2 [E u] gi|75308025	177	43565/ 5.5	28000/ 6.6	27
	YLP [H v] gi|4099148	76	26359/ 6.6		9
	mitochondrial outer membrane protein porin 1-like [O b] gi|573956673	51	29297/ 7.1		4
223	Os01g0284500 [O s] gi|115436024	440	22634/ 7.8	23000/ 6.6	27	germin-like protein 1-1-like [O b] (I=94%; P=95%; G=0%) gi|573912743
	OsmChiI-34 [O s] gi|35187685	325	32328/ 6.1		34	chitinase [O s] (I=95%; P=96%; G=0%) gi|20202
	germin-like protein 2-4-like [O b] gi|573919452	76	24392/ 7.8		25
224	Os01g0174300 [O s] gi|115434810	314	34002/ 8.9	26000/ 6.9	68	NADH-cytochrome b5 reductase-like protein-like [S i] (I=93%; P=95%; G=0%) gi|514776060
226	60S acidic ribosomal protein P0-like [O b] gi|573953644	508	34425/ 5.4	25000/ 7.5	41
	succinate dehydrogenase [T a] gi|28611029	190	31702/ 8.7		40
	Os04g0494100 [O s] gi|115459172	170	31322/ 8.3		10	chitinase class IVa [O g] (I=96%; P=97%; G=0%) gi|212292874
	Os08g0562600 [O s] gi|115477851	157	30383/ 4.8		17	tropomyosin-1, isoforms 33/34-like [S i] (I=82%; P=91%; G=0%) gi|514727598
227	dihydrolipoyllysine-residue succinyltransferase component of 2-oxoglutarate dehydrogenase complex 1, mitochondrial-like [O b] gi|573939599	118	49028/ 8.8	22000/ 7.6	27
	Os04g0494100 [O s] gi|115459172	85	31322/ 8.3		25	chitinase class IVa [O g] (I=96%; P=97%; G=0%) gi|212292874
229	Os11g0482000 [O s] gi|115485513	268	22307/ 9.7	18000/ 8.3	80	40S ribosomal protein S5-like [O b] (I=98%; P=99%; G=0%) gi|573961547
	ribosomal protein S9 [O s] gi|5456938	137	24341/ 10.1		9
	ribosomal protein L16 [A t] gi|550544	64	21033/ 9.9		8
	60S ribosomal protein L6-like isoform 1 [B d] gi|357149860	42	24523/ 10.1		8
230	40S ribosomal protein S7-like [S i] gi|514816665	621	22172/ 9.8	20000/ 8.1	50
	50S ribosomal protein L6, chloroplastic [T u] gi|474142330	126	31764/ 9.9		9
231	Os12g0630200- Thaumatin, pathogenesis-related family protein [O s] gi|115489698	520	25904/ 8.5	22000/ 8.5	47	thaumatin-like protein-like [O b] (I=85%; P=91%; G=1%) gi|573964210
	ATP-dependent Clp protease proteolytic subunit-related protein 1, chloroplastic-like [O b] gi|573945057	103	42521/ 9.1		35
232	Os03g0202200- Porin-like protein [O s] gi|115451401	90	29456/ 9.2	26000/ 8.1	57	mitochondrial outer membrane protein porin 5-like [O b] (I=94%; P=97%; G=0%) gi|573924028
233	Os03g0577000- Similar to Ribosomal protein S3 [O s] gi|115453877	696	25590/ 9.6	28000/ 8.3	88	40S ribosomal protein S3-3-like [O b] (I=99%; P=99%; G=0%) gi|573953785
236/ 237	Os01g0905800- Fructose-1,6-bisphosphate aldolase region [O s] gi|297598143	300/ 459	39141/ 8.4	41000/ 7.3- 7.5	44/ 53	fructose-bisphosphate aldolase cytoplasmic isozyme-like [O b] (I=95%; P=98%; G=0%) gi|573915065
239	Os05g0595400 - Similar to Nucleoside diphosphate kinase III [O s] gi|115465831	411	26092/ 8.9	13000/ 6.6	46	nucleoside diphosphate kinase 4, chloroplastic-like [O b] (I=89%; P=90%; G=0%) gi|573946659
241	GSH-dependent dehydroascorbate reductase 1 [O s] gi|6939839	550	23712/ 5.7	20000/ 5.5	97
243	adenosine diphosphate glucose pyrophosphatase [T a] gi|21322655	221	21972/ 5.7	18000/ 5.4	18
244	Os01g0266600- Redoxin domain containing protein [O s] gi|115435844	553	20975/ 7.8	16000/ 5.3	72	peroxiredoxin-2F, mitochondrial-like [O b] (I=98%; P=98%; G=0%) gi|573912657
	putative Photosystem I reaction center subunit IV [O s] gi|34394725	260	15537/ 9.6		67
245	immunophilin/FKBP-type peptidyl-prolyl cis-trans isomerase-like protein [O s] gi|34393414	97	28386/ 8.9	15000/ 5.3	47
246	16.9 kDa heat shock protein B [O s] gi|312983209	391	10835/ 4.8	14000/ 5.5	74
247	putative superoxide dismutase [Cu-Zn], chloroplast precursor [O s] gi|42408425	376	20633/ 5.8	13000/ 5.0	45
	uncharacterized protein LOC102706954- Ribosomal protein L7Ae/L30e/S12e/Gadd45 family [O b] gi|573952274	347	38952/ 5.5		41	40S ribosomal protein S12-like [O b] (I=98%; P=100%; G=0%) gi|573952007
	CF1 ATPase:SUBUNIT=epsilon [S b] gi|227787	67	15160/ 5.0		10
249	Os01g0348900- SalT gene product [O s] gi|115436436	1167	15163/ 5.0	10000/ 4.7	97	salT gene product [O s] (I=99%; P=99%; G=0%) gi|2072553
250	salT gene product [O s] gi|2072553	399	15193/ 5.0	10000/ 4.3	72
	glycine-rich protein [O s] gi|2331133	274	16074/ 7.8		70
254	expressed protein [O s] gi|108707969	199	23638/ 8.6	16000/ 4.8	65	No significant homology
	peptide-N4-(N-acetyl-beta-glucosaminyl)asparagine amidase A-like [O b] gi|573945911	138	69169/ 4.9		11
255	hypothetical protein OsI_01440 [O s] gi|218188004	283	25931/ 8.0	16000/ 4.8	58	putative peptidyl-prolyl cis-trans isomerase, chloroplast precursor [O s] (I=93%; P=92%; G=2%) gi|13486733
	Os03g0331600 [O s] gi|115452819	193	16469/ 9.6		68
257	Cytosol alanyl aminopeptidase [O s] gi|565830595	248	100088/ 5.4	110000/ 5.1	44
259	Os01g0721900 [O s] gi|115439637	456	40402/ 6.4	45000/ 7.8	46	eukaryotic translation initiation factor 3 subunit A-like [S i] (I=83%; P=89%; G=0%) gi|514781216
	TPA: class III peroxidase 20 precursor [O s] gi|55700907	320	38970/ 6.7		46
262	alpha 4 subunit of 20S proteasome [O s] gi|9186906	78	27198/ 7.7	27000/ 6.8	48
263	endosperm lumenal binding protein [O s] gi|2267006	442	73666/ 5.3	90000/ 4.9	45
	heat shock protein 80 [T a] gi|4204859	382	80619/ 5.0		42
267	chloroplast 23 kDa polypeptide of photosystem II [O s] gi|164375543	591	20074/ 5.6	20000/ 5.7	88
	germin-like protein 1 [O s] gi|4239821	119	22017/ 6.0		12
	Os05g0295800 [O s] gi|115463027	74	21373/ 5.8		12	lactoylglutathione lyase-like [O b] (I=97%; P=96%; G=0%) gi|573943740
268	vacuolar ATP synthase subunit E [T a] gi|85375922	96	26246/ 6.4	29000/ 6.4	52
	ribulose-1,5-bisphosphate carboxylase/oxygenase large subunit [A f] gi|12098	53	53144/ 5.9		3
	S-formylglutathione hydrolase-like [B d] gi|357126742	45	31975/ 6.4		5
269	Translationally-controlled tumor protein [T c] gi|590661191	87	19338/ 4.5	17000/ 4.2	52
270	S-adenosylmethionine synthetase [O s] gi|100801534	500	42990/ 5.8	45000/ 5.4	59
	Os05g0582800 [O s] gi|115465685	109	47452/ 6.5		8	serine carboxypeptidase-like 50-like [O b] (I=90%; P=93%; G=1%) gi|573945007
	Citrate synthase, mitochondrial [C m] gi|1352088	49	52435/ 6.9		3
271	ribulose-1,5-bisphosphate carboxylase/oxygenase large subunit [S s] gi|289546811	114	46938/ 6.0	100000/ 6.0	47
	monocopper oxidase-like protein SKU5-like [B d] gi|357110942	89	65938/ 6.3		5

## Sheet: MS data
(1) Accession number in NCBI Resources
(2) score of the protein, Protein scores greater than 64 are significant (p<0.05).
(3) It is the number of times you could expect to get this score or better by chance. The better the match, the smaller the expectation value.
(4) number of masses from MS spectra that are matching with the theoretical entry in the database.
(5) m/z of the selected peptide
(6) experimental molecular mass (Da) of the selected peptide
(7) calculated molecular mass (Da) of the selected peptide
(8) difference between Mr (expt) and Mr (calc)
(9) position of the first amino acid of the selected ion in the protein sequence
(10) position of the last amino acid of the selected ion in the protein sequence
(11) number of missed cleavages observed on the selected ion
(12) individual score of the ion
(13) sequence of the ion, including the modifications when detected
	Significant match (Proteins were identified with a minimum of two MS/MS spectra matching the databank sequence, with a total ion score above 60).
	Spot with more than one identification.
Spot 1	(ger 4 identification)
gi|77554383 (1)		Mass: 19876	Score: 185 (2)	Expect: 3.4e-013 (3)	Matches: 30 (4)
gi|77554383 Mass: 19876 Score: 185 Expect: 3.4e-013 Matches: 30
	Ribulose bisphosphate carboxylase small chain C, chloroplast precursor, putative, expressed [Oryza sativa Japonica Group]
	Observed (5)	Mr(expt) (6)	Mr(calc) (7)	ppm (8)	Start (9)		End (10)	Miss (11)	Ion score (12)	Peptide (13)
	914.4708	913.4635	913.4981	-37.88	21	-	29	0	---	K.STAGLPVNR.R
	922.4780	921.4707	921.4055	70.8	112	-	117	0	---	R.YWTMWK.L + 2 Trp->Kynurenin (W)
	933.5876	932.5803	932.5080	77.6	147	-	154	0	---	R.IIGFDNVR.Q
	938.5431	937.5358	937.4658	74.7	139	-	146	0	---	K.AYPDAFVR.I
	962.4631	961.4558	961.4004	57.7	112	-	117	0	---	R.YWTMWK.L + 2 Oxidation (HW); Oxidation (M)
	1066.6343	1065.6270	1065.5607	62.2	138	-	146	1	31	K.KAYPDAFVR.I
	1066.6343	1065.6270	1065.5607	62.2	138	-	146	1	---	K.KAYPDAFVR.I
	1181.6633	1180.6560	1180.5587	82.5	85	-	93	0	---	K.WVPCLEFSK.V + Oxidation (HW)
	1276.7063	1275.6990	1275.6472	40.6	94	-	103	1	---	K.VGFVYRENHR.S
	1276.7063	1275.6990	1275.6472	40.6	94	-	103	1	43	K.VGFVYRENHR.S
	1384.7390	1383.7317	1383.6857	33.3	83	-	93	1	---	R.SKWVPCLEFSK.V + Trp->Kynurenin (W)
	1412.7329	1411.7256	1411.6806	31.9	83	-	93	1	---	R.SKWVPCLEFSK.V + Dioxidation (W)
	1596.8037	1595.7964	1595.7688	17.3	118	-	131	0	---	K.LPMFGCTDATQVLK.E + Oxidation (M)
	1765.9458	1764.9385	1764.9046	19.2	132	-	146	2	---	K.ELEEAKKAYPDAFVR.I
	1825.8174	1824.8101	1824.7930	9.39	104	-	117	1	---	R.SPGYYDGRYWTMWK.L + Oxidation (HW)
	1841.8129	1840.8056	1840.7879	9.63	104	-	117	1	---	R.SPGYYDGRYWTMWK.L + 2 Oxidation (HW)
	1852.9956	1851.9883	1851.9632	13.6	139	-	154	1	---	K.AYPDAFVRIIGFDNVR.Q
	1873.7927	1872.7854	1872.7777	4.11	104	-	117	1	---	R.SPGYYDGRYWTMWK.L + Dioxidation (W); Oxidation (HW); Oxidation (M)
	2106.1711	2105.1638	2105.1660	-1.03	58	-	75	1	---	K.KFETLSYLPPLTVEDLLK.Q
	2294.1052	2293.0979	2293.1049	-3.03	155	-	175	0	---	R.QVQLISFIAYKPPGCEESGGN.-
	2294.1052	2293.0979	2293.1049	-3.02	155	-	175	0	---	R.QVQLISFIAYKPPGCEESGGN.-
	2893.5474	2892.5401	2892.5888	-16.84	59	-	82	1	---	K.FETLSYLPPLTVEDLLKQIEYLLR.S
	2893.5474	2892.5401	2892.5888	-16.83	59	-	82	1	---	K.FETLSYLPPLTVEDLLKQIEYLLR.S
	2907.5776	2906.5703	2906.4630	36.9	1	-	29	1	---	-.MAPSVMASSATSVAPFQGLKSTAGLPVNR.R + 2 Oxidation (M)
	3021.6328	3020.6255	3020.6838	-19.28	58	-	82	2	---	K.KFETLSYLPPLTVEDLLKQIEYLLR.S
	3021.6328	3020.6255	3020.6838	-19.28	58	-	82	2	---	K.KFETLSYLPPLTVEDLLKQIEYLLR.S
	3191.5383	3190.5310	3190.5177	4.17	112	-	137	2	---	R.YWTMWKLPMFGCTDATQVLKELEEAK.K + Oxidation (HW)
	3208.5427	3207.5354	3207.6023	-20.84	147	-	175	1	---	R.IIGFDNVRQVQLISFIAYKPPGCEESGGN.-
	3208.5427	3207.5354	3207.6023	-20.84	147	-	175	1	---	R.IIGFDNVRQVQLISFIAYKPPGCEESGGN.-
	3223.5437	3222.5364	3222.5076	8.95	112	-	137	2	---	R.YWTMWKLPMFGCTDATQVLKELEEAK.K + 2 Oxidation (HW); Oxidation (M)
Spot 2	(ger 2 identification)
gi|149392567 Mass: 12196 Score: 158 Expect: 1.4e-010 Matches: 22
	ribulose bisphosphate carboxylase small chain c [Oryza sativa Indica Group]
	Observed	Mr(expt)	Mr(calc)	ppm	Start		End	Miss	Ion score	Peptide
	1066.6232	1065.6159	1065.5607	51.8	66	-	74	1	---	K.KAYPDAFVR.I
	1066.6232	1065.6159	1065.5607	51.8	66	-	74	1	25	K.KAYPDAFVR.I
	1276.6964	1275.6891	1275.6472	32.8	22	-	31	1	---	K.VGFVYRENHR.S
	1276.6964	1275.6891	1275.6472	32.8	22	-	31	1	30	K.VGFVYRENHR.S
	1384.7323	1383.7250	1383.6857	28.4	11	-	21	1	---	R.SKWVPCLEFSK.V + Trp->Kynurenin (W)
	1396.7438	1395.7365	1395.6857	36.4	11	-	21	1	---	R.SKWVPCLEFSK.V + Oxidation (HW)
	1450.6777	1449.6704	1449.6385	22.0	28	-	39	1	---	R.ENHRSPGYYDGR.Y
	1596.8010	1595.7937	1595.7688	15.6	46	-	59	0	---	K.LPMFGCTDATQVLK.E + Oxidation (M)
	1596.8010	1595.7937	1595.7688	15.6	46	-	59	0	27	K.LPMFGCTDATQVLK.E + Oxidation (M)
	1765.9297	1764.9224	1764.9046	10.1	60	-	74	2	---	K.ELEEAKKAYPDAFVR.I
	1833.8091	1832.8018	1832.7828	10.4	32	-	45	1	---	R.SPGYYDGRYWTMWK.L + Oxidation (M); 2 Trp->Kynurenin (W)
	1833.8091	1832.8018	1832.7828	10.4	32	-	45	1	---	R.SPGYYDGRYWTMWK.L + Oxidation (M); 2 Trp->Kynurenin (W)
	1845.8145	1844.8072	1844.7828	13.2	32	-	45	1	---	R.SPGYYDGRYWTMWK.L + Oxidation (HW); Oxidation (M); Trp->Kynurenin (W)
	1852.9865	1851.9792	1851.9632	8.67	67	-	82	1	---	K.AYPDAFVRIIGFDNVR.Q
	2106.1755	2105.1682	2105.0768	43.4	11	-	27	2	---	R.SKWVPCLEFSKVGFVYR.E + Trp->Kynurenin (W)
	2294.1072	2293.0999	2293.1049	-2.16	83	-	103	0	---	R.QVQLISFIAYKPPGCEESGGN.-
	2294.1072	2293.0999	2293.1049	-2.16	83	-	103	0	7	R.QVQLISFIAYKPPGCEESGGN.-
	2424.2112	2423.2039	2423.2076	-1.52	46	-	66	2	---	K.LPMFGCTDATQVLKELEEAKK.A + Oxidation (M)
	2424.2112	2423.2039	2423.2076	-1.52	46	-	66	2	---	K.LPMFGCTDATQVLKELEEAKK.A + Oxidation (M)
	2439.2200	2438.2127	2438.1954	7.12	13	-	31	2	---	K.WVPCLEFSKVGFVYRENHR.S + Oxidation (HW)
	3208.5610	3207.5537	3207.6023	-15.14	75	-	103	1	---	R.IIGFDNVRQVQLISFIAYKPPGCEESGGN.-
	3208.5610	3207.5537	3207.6023	-15.14	75	-	103	1	---	R.IIGFDNVRQVQLISFIAYKPPGCEESGGN.-
	(ger 4 identification)
gi|149392158 Mass: 9927 Score: 203 Expect: 5.4e-015 Matches: 23
	ribulose bisphosphate carboxylase small chain c [Oryza sativa Indica Group]
	Observed	Mr(expt)	Mr(calc)	ppm	Start		End	Miss	Ions	Peptide
	914.4899	913.4826	913.4156	73.3	22	-	27	0	---	R.YWTMWK.L
	933.6002	932.5929	932.5080	91.1	57	-	64	0	---	R.IIGFDNVR.Q
	938.5598	937.5525	937.4658	92.6	49	-	56	0	---	K.AYPDAFVR.I
	1066.6504	1065.6431	1065.5607	77.3	48	-	56	1	58	K.KAYPDAFVR.I
	1066.6504	1065.6431	1065.5607	77.3	48	-	56	1	---	K.KAYPDAFVR.I
	1276.7289	1275.7216	1275.6472	58.3	4	-	13	1	47	K.VGFVYRENHR.S
	1276.7289	1275.7216	1275.6472	58.3	4	-	13	1	---	K.VGFVYRENHR.S
	1596.7999	1595.7926	1595.7688	14.9	28	-	41	0	---	K.LPMFGCTDATQVLK.E + Oxidation (M)
	1596.7999	1595.7927	1595.7688	15.0	28	-	41	0	---	K.LPMFGCTDATQVLK.E + Oxidation (M)
	1765.9586	1764.9513	1764.9046	26.5	42	-	56	2	---	K.ELEEAKKAYPDAFVR.I
	1825.8329	1824.8256	1824.7930	17.9	14	-	27	1	---	R.SPGYYDGRYWTMWK.L + Oxidation (HW)
	1841.8157	1840.8084	1840.7879	11.1	14	-	27	1	---	R.SPGYYDGRYWTMWK.L + 2 Oxidation (HW)
	1853.0095	1852.0022	1851.9632	21.1	49	-	64	1	---	K.AYPDAFVRIIGFDNVR.Q
	1853.0095	1852.0022	1851.9632	21.1	49	-	64	1	---	K.AYPDAFVRIIGFDNVR.Q
	1857.8125	1856.8052	1856.7828	12.1	14	-	27	1	---	R.SPGYYDGRYWTMWK.L + 2 Oxidation (HW); Oxidation (M)
	1861.7988	1860.7915	1860.7777	7.42	14	-	27	1	---	R.SPGYYDGRYWTMWK.L + Dioxidation (W); Oxidation (M); Trp->Kynurenin (W)
	1981.0873	1980.0800	1980.0581	11.1	48	-	64	2	---	K.KAYPDAFVRIIGFDNVR.Q
	2408.2268	2407.2195	2407.2127	2.84	28	-	48	2	---	K.LPMFGCTDATQVLKELEEAKK.A
	2424.2083	2423.2010	2423.2076	-2.74	28	-	48	2	---	K.LPMFGCTDATQVLKELEEAKK.A + Oxidation (M)
	2424.2083	2423.2010	2423.2076	-2.72	28	-	48	2	---	K.LPMFGCTDATQVLKELEEAKK.A + Oxidation (M)
	3208.5203	3207.5130	3207.6023	-27.84	57	-	85	1	---	R.IIGFDNVRQVQLISFIAYKPPGCEESGGN.-
	3208.5203	3207.5130	3207.6023	-27.83	57	-	85	1	---	R.IIGFDNVRQVQLISFIAYKPPGCEESGGN.-
	3223.5344	3222.5271	3222.5076	6.07	22	-	47	2	---	R.YWTMWKLPMFGCTDATQVLKELEEAK.K + 2 Oxidation (HW); Oxidation (M)
Spot 3	(ger 5 identification)
gi|115473931 Mass: 15185 Score: 412 Expect: 1.6e-035 Matches: 15										PREDICTED: superoxide dismutase [Cu-Zn] 2-like [Oryza brachyantha]	Score	Expect	Identities	Positives	Gaps
	Os07g0665200 [Oryza sativa Japonica Group]- Cu-Zn Superoxide Dismutase region									Sequence ID: gi|573951585|ref|XP_006658075.1|Length: 152Number of Matches: 1	297 bits(760)	2e-100	142/152(93%)	147/152(96%)	0/152(0%)
	Observed	Mr(expt)	Mr(calc)	ppm	Start		End	Miss	Ions	Peptide
	987.4955	986.4882	986.5219	-34.15	143	-	152	0	---	R.VACGIIGLQG.-
	1152.5018	1151.4945	1151.4955	-0.89	69	-	78	0	---	K.EHGAPQDENR.H
	1166.5171	1165.5098	1165.5112	-1.19	69	-	78	0	76	K.EHGAPQDENR.H + Methyl (DE)
	1166.5171	1165.5098	1165.5112	-1.18	69	-	78	0	---	K.EHGAPQDENR.H + Methyl (DE)
	1180.5367	1179.5294	1179.5269	2.18	69	-	78	0	---	K.EHGAPQDENR.H + 2 Methyl (DE)
	1335.6823	1334.6750	1334.6830	-6.01	115	-	127	0	---	R.AVVVHADPDDLGK.G
	1357.7932	1356.7859	1356.7977	-8.64	2	-	15	1	---	M.VKAVAVLASSEGVK.G
	1701.8713	1700.8640	1700.8628	0.71	135	-	152	1	---	K.TTGNAGGRVACGIIGLQG.-
	2044.0474	2043.0401	2043.0385	0.76	115	-	134	1	156	R.AVVVHADPDDLGKGGHELSK.T
	2044.0474	2043.0401	2043.0385	0.78	115	-	134	1	---	R.AVVVHADPDDLGKGGHELSK.T
	2058.0593	2057.0520	2057.0542	-1.05	115	-	134	1	---	R.AVVVHADPDDLGKGGHELSK.T + Methyl (DE)
	2058.0593	2057.0521	2057.0542	-1.04	115	-	134	1	(101)	R.AVVVHADPDDLGKGGHELSK.T + Methyl (DE)
	3497.7710	3496.7637	3496.7659	-0.62	79	-	114	0	---	R.HAGDLGNITAGADGVANVNVSDSQIPLTGAHSIIGR.A
	3497.7710	3496.7637	3496.7659	-0.62	79	-	114	0	159	R.HAGDLGNITAGADGVANVNVSDSQIPLTGAHSIIGR.A
	3511.7859	3510.7786	3510.7815	-0.83	79	-	114	0	---	R.HAGDLGNITAGADGVANVNVSDSQIPLTGAHSIIGR.A + Methyl (DE)
Spot 4	(ger 2 identification)
gi|125546229 Mass: 18046 Score: 334 Expect: 3.6e-028 Matches: 24											Score = 221 bits (564), Expect = 6e-73
	hypothetical protein OsI_14097 [Oryza sativa Indica Group]									gi|108711793 Actin-depolymerizing factor 3, putative, expressed [Oryza sativa Japonica Group]	Identities = 103/139 (74%), Positives = 125/139 (90%), Gaps = 0/139 (0%)
	Observed	Mr(expt)	Mr(calc)	ppm	Start		End	Miss	Ions	Peptide
	1021.6053	1020.5980	1020.5352	61.5	37	-	44	1	---	K.FNELQSKR.M
	1086.5482	1085.5409	1085.4811	55.1	120	-	128	0	---	K.MLYASSNER.F + Oxidation (M)
	1106.6250	1105.6177	1105.6131	4.16	35	-	43	1	---	K.LKFNELQSK.R
	1178.5750	1177.5677	1177.5148	45.0	48	-	56	0	---	R.FITFMMDNK.G + 2 Oxidation (M)
	1301.6617	1300.6544	1300.6081	35.6	118	-	128	1	---	R.SKMLYASSNER.F + Oxidation (M)
	1363.6820	1362.6747	1362.6312	31.9	48	-	58	1	---	R.FITFMMDNKGK.E + 2 Oxidation (M)
	1470.8010	1469.7937	1469.7554	26.0	104	-	115	0	---	R.IFYILWSPDNAK.V + Trp->Kynurenin (W)
	1498.7915	1497.7842	1497.7504	22.6	104	-	115	0	---	R.IFYILWSPDNAK.V + Dioxidation (W)
	1713.8947	1712.8874	1712.8886	-0.67	102	-	115	1	---	K.SRIFYILWSPDNAK.V + Trp->Kynurenin (W)
	1725.9448	1724.9375	1724.9250	7.28	104	-	117	1	---	R.IFYILWSPDNAKVR.S + Trp->Kynurenin (W)
	1753.9507	1752.9434	1752.9199	13.4	104	-	117	1	---	R.IFYILWSPDNAKVR.S + Dioxidation (W)
	1890.9324	1889.9251	1889.9087	8.67	86	-	101	0	---	R.FAIYDFDFLTAEDVPK.S
	1890.9324	1889.9251	1889.9087	8.67	86	-	101	0	53	R.FAIYDFDFLTAEDVPK.S
	1940.9500	1939.9427	1940.0520	-56.30	104	-	119	2	---	R.IFYILWSPDNAKVRSK.M + Trp->Kynurenin (W)
	1964.8297	1963.8224	1963.8106	6.04	69	-	85	0	---	R.TTSYEDFTSSLPEGDCR.F
	1964.8297	1963.8224	1963.8106	6.04	69	-	85	0	72	R.TTSYEDFTSSLPEGDCR.F
	1980.8436	1979.8363	1980.0581	-112.01	102	-	117	2	---	K.SRIFYILWSPDNAKVR.S + Oxidation (HW)
	2061.0469	2060.0396	2060.0322	3.59	48	-	64	2	---	R.FITFMMDNKGKEIIVDK.I + 2 Oxidation (M)
	2134.0513	2133.0440	2133.0419	1.01	86	-	103	1	---	R.FAIYDFDFLTAEDVPKSR.I
	2134.0513	2133.0440	2133.0419	1.01	86	-	103	1	78	R.FAIYDFDFLTAEDVPKSR.I
	2406.0466	2405.0393	2405.0441	-2.00	65	-	85	1	---	K.IGDRTTSYEDFTSSLPEGDCR.F
	2698.3696	2697.3623	2697.3821	-7.32	132	-	156	1	---	K.ELNGIQLEVQATDAGEISLDALKDR.V
	2698.3696	2697.3623	2697.3821	-7.32	132	-	156	1	6	K.ELNGIQLEVQATDAGEISLDALKDR.V
	2925.5142	2924.5069	2924.5454	-13.17	132	-	158	2	---	K.ELNGIQLEVQATDAGEISLDALKDRVK.-
	(ger 5 identification)
gi|115456241 Mass: 16050 Score: 621 Expect: 2e-056 Matches: 35										PREDICTED: actin-depolymerizing factor 4-like [Oryza brachyantha]	Score	Expect	Method	Identities	Positives	Gaps
	Os03g0820600 [Oryza sativa Japonica Group]									Sequence ID: gi|573926554|ref|XP_006650806.1|Length: 139Number of Matches: 1	280 bits(717)	3e-94	Compositional matrix adjust.	133/139(96%)	138/139(99%)	0/139(0%)
	Observed	Mr(expt)	Mr(calc)	ppm	Start		End	Miss	Ions	Peptide
	1021.5429	1020.5356	1020.5352	0.40	18	-	25	1	---	K.FNELQSKR.M
	1021.5429	1020.5356	1020.5352	0.41	18	-	25	1	37	K.FNELQSKR.M
	1086.4800	1085.4727	1085.4811	-7.76	101	-	109	0	19	K.MLYASSNER.F + Oxidation (M)
	1086.4800	1085.4727	1085.4811	-7.74	101	-	109	0	---	K.MLYASSNER.F + Oxidation (M)
	1100.4944	1099.4871	1099.4968	-8.78	101	-	109	0	---	K.MLYASSNER.F + Methyl (DE); Oxidation (M)
	1106.6000	1105.5927	1105.6131	-18.46	16	-	24	1	---	K.LKFNELQSK.R
	1157.6512	1156.6439	1156.6452	-1.08	40	-	49	1	---	K.EIIVDKIGDR.T
	1178.5072	1177.4999	1177.5148	-12.61	29	-	37	0	---	R.FITFMMDNK.G + 2 Oxidation (M)
	1178.5072	1177.4999	1177.5148	-12.61	29	-	37	0	38	R.FITFMMDNK.G + 2 Oxidation (M)
	1301.6110	1300.6037	1300.6081	-3.40	99	-	109	1	4	R.SKMLYASSNER.F + Oxidation (M)
	1301.6110	1300.6037	1300.6081	-3.37	99	-	109	1	---	R.SKMLYASSNER.F + Oxidation (M)
	1315.6234	1314.6161	1314.6238	-5.81	99	-	109	1	---	R.SKMLYASSNER.F + Methyl (DE); Oxidation (M)
	1342.7688	1341.7615	1341.7616	-0.05	38	-	49	2	---	K.GKEIIVDKIGDR.T
	1363.6257	1362.6184	1362.6312	-9.37	29	-	39	1	---	R.FITFMMDNKGK.E + 2 Oxidation (M)
	1459.7488	1458.7415	1458.7514	-6.75	18	-	28	2	---	K.FNELQSKRMHR.F + Methyl (DE)
	1470.7513	1469.7440	1469.7554	-7.77	85	-	96	0	---	R.IFYILWSPDNAK.V + Trp->Kynurenin (W)
	1498.7471	1497.7398	1497.7504	-7.03	85	-	96	0	---	R.IFYILWSPDNAK.V + Dioxidation (W)
	1713.8896	1712.8823	1712.8886	-3.65	83	-	96	1	---	K.SRIFYILWSPDNAK.V + Trp->Kynurenin (W)
	1741.8911	1740.8838	1740.8835	0.20	83	-	96	1	---	K.SRIFYILWSPDNAK.V + Dioxidation (W)
	1890.9120	1889.9047	1889.9087	-2.13	67	-	82	0	112	R.FAIYDFDFLTAEDVPK.S
	1890.9120	1889.9047	1889.9087	-2.12	67	-	82	0	---	R.FAIYDFDFLTAEDVPK.S
	1904.9312	1903.9239	1903.9244	-0.25	67	-	82	0	---	R.FAIYDFDFLTAEDVPK.S + Methyl (DE)
	1940.9257	1939.9184	1940.0520	-68.83	85	-	100	2	---	R.IFYILWSPDNAKVRSK.M + Trp->Kynurenin (W)
	1946.8103	1945.8030	1945.9714	-86.50	67	-	82	0	---	R.FAIYDFDFLTAEDVPK.S + 4 Methyl (DE)
	1964.8206	1963.8133	1963.8106	1.39	50	-	66	0	124	R.TTSYEDFTSSLPEGDCR.F
	1964.8206	1963.8133	1963.8106	1.41	50	-	66	0	---	R.TTSYEDFTSSLPEGDCR.F
	1978.8361	1977.8288	1977.8262	1.30	50	-	66	0	(101)	R.TTSYEDFTSSLPEGDCR.F + Methyl (DE)
	1978.8361	1977.8288	1977.8262	1.32	50	-	66	0	---	R.TTSYEDFTSSLPEGDCR.F + Methyl (DE)
	1992.8453	1991.8380	1991.8419	-1.93	50	-	66	0	---	R.TTSYEDFTSSLPEGDCR.F + 2 Methyl (DE)
	2134.0522	2133.0449	2133.0419	1.43	67	-	84	1	---	R.FAIYDFDFLTAEDVPKSR.I
	2134.0523	2133.0450	2133.0419	1.46	67	-	84	1	116	R.FAIYDFDFLTAEDVPKSR.I
	2590.2593	2589.2520	2589.2857	-13.00	2	-	24	2	---	M.ANSSSGVAIHDDCKLKFNELQSK.R + 3 Methyl (DE)
	2698.3909	2697.3836	2697.3821	0.57	113	-	137	1	92	K.ELNGIQLEVQATDAGEISLDALKDR.V
	2698.3909	2697.3836	2697.3821	0.58	113	-	137	1	---	K.ELNGIQLEVQATDAGEISLDALKDR.V
	2712.4053	2711.3980	2711.3977	0.11	113	-	137	1	---	K.ELNGIQLEVQATDAGEISLDALKDR.V + Methyl (DE)
Spot 5	(ger 5 identification)
gi|538430 Mass: 15338 Score: 429 Expect: 3.1e-037 Matches: 11
	superoxide dismutase [Oryza sativa Japonica Group]
	Observed	Mr(expt)	Mr(calc)	ppm	Start		End	Miss	Ions	Peptide
	1140.4989	1139.4916	1139.4843	6.42	69	-	78	0	---	K.EHGAPEDETR.H
	1140.4989	1139.4916	1139.4843	6.42	69	-	78	0	65	K.EHGAPEDETR.H
	1154.5171	1153.5098	1153.5000	8.54	69	-	78	0	---	K.EHGAPEDETR.H + Methyl (DE)
	1196.6089	1195.6016	1195.5469	45.7	69	-	78	0	---	K.EHGAPEDETR.H + 4 Methyl (DE)
	1427.8789	1426.8716	1426.8759	-3.01	2	-	15	1	---	M.VKAVVVLGSSEIVK.G
	2044.0461	2043.0388	2043.0385	0.14	115	-	134	1	---	R.AVVVHADPDDLGKGGHELSK.T
	2044.0461	2043.0389	2043.0385	0.16	115	-	134	1	148	R.AVVVHADPDDLGKGGHELSK.T
	2058.0637	2057.0564	2057.0542	1.09	115	-	134	1	---	R.AVVVHADPDDLGKGGHELSK.T + Methyl (DE)
	3593.8218	3592.8145	3592.8234	-2.48	79	-	114	0	209	R.HAGDLGNVTAGEDGVANIHVVDSQIPLTGPNSIIGR.A
	3593.8218	3592.8145	3592.8234	-2.47	79	-	114	0	---	R.HAGDLGNVTAGEDGVANIHVVDSQIPLTGPNSIIGR.A
	3607.8330	3606.8257	3606.8391	-3.70	79	-	114	0	---	R.HAGDLGNVTAGEDGVANIHVVDSQIPLTGPNSIIGR.A + Methyl (DE)
gi|115481218 Mass: 21183 Score: 403 Matches: 2(2) Sequences: 2(2)
	Os10g0159700 [Oryza sativa Japonica Group]- HSP20-like chaperone domain containing protein
	2435.3201	2434.3128	2434.3108	0.82	58	-	80	0	163	K.IDVSPFSISPVVLVNPVPVDGER.W
	3100.3821	3099.3748	3099.3806	-1.87	125	-	154	0	240	K.SNYNTPTSGAIADHQEATADEFSGGGIYAR.L
gi|829282 Mass: 15974 Score: 155 Matches: 2(1) Sequences: 2(1)
	eukaryotic initiation factor 5A (1) [Nicotiana plumbaginifolia]
	1134.5947	1133.5875	1133.5829	4.00	5	-	14	0	48	K.TYPQQAGTIR.K
	2216.0923	2215.0850	2215.0804	2.08	56	-	74	1	108	K.KLEDIVPSSHNCDVPHVNR.T
Spot 6	(ger 5 identification)
gi|149391461 Mass: 12322 Score: 669 Expect: 3.1e-061 Matches: 22
	abscisic stress ripening protein 2 [Oryza sativa Indica Group]
	Observed	Mr(expt)	Mr(calc)	ppm	Start		End	Miss	Ions	Peptide
	966.4736	965.4663	965.4679	-1.60	58	-	65	1	---	K.KDPENAHR.H
	980.4875	979.4802	979.4835	-3.37	58	-	65	1	---	K.KDPENAHR.H + Methyl (DE)
	1431.7129	1430.7056	1430.7014	2.93	54	-	65	2	---	K.HEAKKDPENAHR.H
	1656.7949	1655.7876	1655.7903	-1.63	97	-	111	2	---	K.SAEESTGEKKHHLFG.-
	1656.7949	1655.7876	1655.7903	-1.62	97	-	111	2	99	K.SAEESTGEKKHHLFG.-
	1670.8214	1669.8141	1669.8060	4.87	97	-	111	2	---	K.SAEESTGEKKHHLFG.- + Methyl (DE)
	1916.9851	1915.9778	1915.9792	-0.70	35	-	53	0	---	K.QHLGEAGALAAGAFALYEK.H
	2182.1460	2181.1387	2181.1330	2.61	33	-	53	1	---	K.HKQHLGEAGALAAGAFALYEK.H
	2182.1460	2181.1387	2181.1330	2.61	33	-	53	1	148	K.HKQHLGEAGALAAGAFALYEK.H
	2210.0811	2209.0738	2209.1644	-40.98	33	-	53	1	---	K.HKQHLGEAGALAAGAFALYEK.H + 2 Methyl (DE)
	2382.2217	2381.2144	2381.2127	0.71	35	-	57	1	---	K.QHLGEAGALAAGAFALYEKHEAK.K
	2509.2153	2508.2080	2508.2033	1.87	68	-	91	0	---	K.ITEEIAATAAVGAGGYAFHEHHEK.K
	2509.2153	2508.2081	2508.2033	1.89	68	-	91	0	141	K.ITEEIAATAAVGAGGYAFHEHHEK.K
	2523.2329	2522.2256	2522.2190	2.63	68	-	91	0	---	K.ITEEIAATAAVGAGGYAFHEHHEK.K + Methyl (DE)
	2575.3547	2574.3474	2574.3455	0.75	30	-	53	2	---	K.QHKHKQHLGEAGALAAGAFALYEK.H
	2647.3899	2646.3826	2646.3666	6.05	33	-	57	2	79	K.HKQHLGEAGALAAGAFALYEKHEAK.K
	2647.3899	2646.3826	2646.3666	6.05	33	-	57	2	---	K.HKQHLGEAGALAAGAFALYEKHEAK.K
	2765.4014	2764.3941	2764.3932	0.32	68	-	93	2	---	K.ITEEIAATAAVGAGGYAFHEHHEKKK.D
	2774.3669	2773.3596	2773.3572	0.88	66	-	91	1	---	R.HKITEEIAATAAVGAGGYAFHEHHEK.K
	2774.3669	2773.3597	2773.3572	0.89	66	-	91	1	155	R.HKITEEIAATAAVGAGGYAFHEHHEK.K
	2788.4028	2787.3955	2787.3728	8.13	66	-	91	1	---	R.HKITEEIAATAAVGAGGYAFHEHHEK.K + Methyl (DE)
	2788.4028	2787.3956	2787.3728	8.15	66	-	91	1	(18)	R.HKITEEIAATAAVGAGGYAFHEHHEK.K + Methyl (DE)
gi|115484453 Mass: 18151 Score: 270 Expect: 2.5e-021 Matches: 10
	Os11g0178800 [Oryza sativa Japonica Group]- Plant disease resistance response protein family protein
	Observed	Mr(expt)	Mr(calc)	ppm	Start		End	Miss	Ions	Peptide
	980.4875	979.4802	979.4644	16.1	135	-	144	0	---	R.EMSIVGGSGK.F + Oxidation (M)
	1215.5557	1214.5484	1214.5568	-6.90	89	-	99	0	54	R.AQGSYTFADQK.T
	1215.5557	1214.5484	1214.5568	-6.87	89	-	99	0	---	R.AQGSYTFADQK.T
	1741.9819	1740.9746	1740.9846	-5.74	118	-	134	1	---	K.GSTLAIVGRNEVLSAVR.E
	1759.9530	1758.9457	1758.9417	2.27	36	-	51	0	---	K.VYFHDVVGGTKPTAIR.V
	1759.9530	1758.9457	1758.9417	2.27	36	-	51	0	105	K.VYFHDVVGGTKPTAIR.V
	1848.9435	1847.9362	1847.9411	-2.64	127	-	144	1	---	R.NEVLSAVREMSIVGGSGK.F + Oxidation (M)
	2035.1169	2034.1096	2034.1051	2.22	34	-	51	1	---	K.FKVYFHDVVGGTKPTAIR.V
	2035.1169	2034.1097	2034.1051	2.24	34	-	51	1	93	K.FKVYFHDVVGGTKPTAIR.V
	2187.0859	2186.0786	2186.0743	1.97	156	-	176	1	---	R.TVDSGANSGETIVEYTVFVKA.-
Spot 7	(ger 2 identification)
gi|195616892 Mass: 20553 Score: 77 Expect: 0.019 Matches: 4
	auxin-binding protein ABP20 precursor [Zea mays]
	Observed	Mr(expt)	Mr(calc)	ppm	Start		End	Miss	Ions	Peptide
	1135.6628	1134.6555	1134.5921	55.9	178	-	187	0	---	K.VTFLDDAQVK.K
	1263.7421	1262.7348	1262.6871	37.8	178	-	188	1	---	K.VTFLDDAQVKK.L
	2200.1865	2199.1792	2199.1801	-0.38	54	-	76	0	---	K.AAVTPAFVGQFPGVNGLGISAAR.L
	2200.1865	2199.1792	2199.1801	-0.38	54	-	76	0	71	K.AAVTPAFVGQFPGVNGLGISAAR.L
Spot 9	(ger 2 identification)
gi|115461585 Mass: 26745 Score: 518 Expect: 1.4e-046 Matches: 15											Score = 387 bits (993), Expect = 3e-133
	Os05g0103200 [Oryza sativa Japonica Group]-Peptidyl-prolyl cis-trans isomerase, cyclophilin type domain containing protein									gi|226491656|ref|NP_001149265.1| peptidyl-prolyl cis-trans isomerase [Zea mays]	Identities = 212/250 (85%), Positives = 224/250 (90%), Gaps = 5/250 (2%)
	Observed	Mr(expt)	Mr(calc)	ppm	Start		End	Miss	Ions	Peptide
	1408.7708	1407.7635	1407.7398	16.8	85	-	97	0	---	K.VYFDISIGNPVGK.N
	1677.8064	1676.7991	1676.7788	12.1	223	-	236	1	---	K.MIESQETDRGDRPK.K + Oxidation (M)
	1686.9048	1685.8975	1685.8811	9.73	208	-	222	0	121	R.HVVFGQVIEGMDIVK.M + Oxidation (M)
	1686.9048	1685.8975	1685.8811	9.74	208	-	222	0	---	R.HVVFGQVIEGMDIVK.M + Oxidation (M)
	1834.9965	1833.9892	1833.9737	8.44	85	-	101	1	---	K.VYFDISIGNPVGKNVGR.V
	1865.0287	1864.0214	1864.0094	6.42	81	-	97	1	82	K.ITNKVYFDISIGNPVGK.N
	1865.0287	1864.0214	1864.0094	6.43	81	-	97	1	---	K.ITNKVYFDISIGNPVGK.N
	1993.0101	1992.0028	1991.9953	3.79	102	-	119	0	---	R.VVIGLYGDDVPQTAENFR.A
	1993.0101	1992.0029	1991.9953	3.81	102	-	119	0	148	R.VVIGLYGDDVPQTAENFR.A
	2200.0742	2199.0669	2199.0630	1.76	138	-	158	2	---	R.VIKDFMIQGGDFDKGNGTGGK.S + Oxidation (M)
	2200.0742	2199.0669	2199.0630	1.77	138	-	158	2	81	R.VIKDFMIQGGDFDKGNGTGGK.S + Oxidation (M)
	2211.1050	2210.0977	2210.2746	-80.04	20	-	41	2	---	R.ALLASKTPSPLLSIRTGTGTAR.L
	2291.2366	2290.2293	2290.2434	-6.13	81	-	101	2	---	K.ITNKVYFDISIGNPVGKNVGR.V
	2419.2241	2418.2168	2418.2292	-5.11	98	-	119	1	---	K.NVGRVVIGLYGDDVPQTAENFR.A
	2419.2241	2418.2168	2418.2292	-5.10	98	-	119	1	18	K.NVGRVVIGLYGDDVPQTAENFR.A
Spot 13
gi|115450567 Mass: 25755 Score: 264 Expect: 4.3e-021 Matches: 20
	gi|22758269|gb|AAN05497.1| Putative glutathione S-transferase [Oryza sativa Japonica Group]
	Observed	Mr(expt)	Mr(calc)	ppm	Start		End	Miss	Ions	Peptide
	1033.6281	1032.6208	1032.5604	58.6	27	-	34	0	---	K.NLEFELIR.I
	1096.6016	1095.5943	1095.5560	35.0	87	-	96	0	---	R.TIYGTGSLER.A
	1112.5571	1111.5498	1111.4934	50.8	200	-	207	0	---	R.WYEEISNR.A + Oxidation (HW)
	1128.5521	1127.5448	1127.4883	50.1	200	-	207	0	---	R.WYEEISNR.A + Dioxidation (W)
	1132.5333	1131.5260	1131.4655	53.5	216	-	225	0	---	K.MQSEHPGAFE.-
	1261.7397	1260.7324	1260.6826	39.5	50	-	60	1	---	K.LRDPTGQVTFK.H
	1412.6919	1411.6846	1411.6368	33.9	75	-	86	0	40	R.YLSTQFPDDGNR.T
	1412.6919	1411.6846	1411.6368	33.9	75	-	86	0	---	R.YLSTQFPDDGNR.T
	1637.9282	1636.9209	1636.8824	23.5	27	-	39	1	---	K.NLEFELIRIDTFK.K
	1766.0132	1765.0059	1764.9774	16.2	27	-	40	2	---	K.NLEFELIRIDTFKK.E
	1821.9916	1820.9843	1820.9706	7.55	142	-	156	1	---	R.KLQQMLNVYDEILAK.N + Oxidation (M)
	1989.1283	1988.1210	1988.1095	5.80	44	-	60	2	---	K.LPEFIKLRDPTGQVTFK.H
	2024.1038	2023.0965	2023.0812	7.55	19	-	34	1	69	R.VLTCLFEKNLEFELIR.I
	2024.1038	2023.0965	2023.0812	7.57	19	-	34	1	---	R.VLTCLFEKNLEFELIR.I
	2490.1736	2489.1663	2489.1823	-6.42	75	-	96	1	6	R.YLSTQFPDDGNRTIYGTGSLER.A
	2490.1736	2489.1663	2489.1823	-6.41	75	-	96	1	---	R.YLSTQFPDDGNRTIYGTGSLER.A
	2816.3582	2815.3509	2815.3929	-14.93	159	-	183	0	47	K.YLAGDEFTLADLSHLPNSHYIVNAR.S
	2816.3582	2815.3509	2815.3929	-14.91	159	-	183	0	---	K.YLAGDEFTLADLSHLPNSHYIVNAR.S
	3058.4792	3057.4719	3057.5308	-19.25	157	-	183	1	---	K.NKYLAGDEFTLADLSHLPNSHYIVNAR.S
	3058.4792	3057.4720	3057.5308	-19.24	157	-	183	1	38	K.NKYLAGDEFTLADLSHLPNSHYIVNAR.S
gi|115450567	1729.9200	1728.9127	1728.8795	19.2	2	-	18	0	115	M.AAGLQVFGQPASTDVAR.V + Acetyl (Protein N-term)
Spot 14	(ger 2 identification)
gi|108707558 Mass: 27253 Score: 313 Expect: 4.5e-026 Matches: 15
	L-ascorbate peroxidase 1, cytosolic, putative, expressed [Oryza sativa Japonica Group]
	Observed	Mr(expt)	Mr(calc)	ppm	Start		End	Miss	Ions	Peptide
	1040.4720	1039.4647	1039.4723	-7.31	173	-	181	0	---	R.SGFEGPWTR.N + Trp->Kynurenin (W)
	1040.4721	1039.4648	1039.4723	-7.26	173	-	181	0	31	R.SGFEGPWTR.N + Trp->Kynurenin (W)
	1068.4725	1067.4652	1067.4672	-1.87	173	-	181	0	---	R.SGFEGPWTR.N + Dioxidation (W)
	1192.5825	1191.5752	1191.5884	-11.04	120	-	130	0	---	R.EDKPAPPPEGR.L
	1497.7224	1496.7151	1496.7299	-9.91	230	-	241	1	---	K.AFFEDYKEAHLK.L
	1509.7152	1508.7079	1508.7260	-11.96	39	-	52	0	---	R.LAWHSAGTFDVSSK.T + Trp->Kynurenin (W)
	1555.8712	1554.8639	1554.8770	-8.38	210	-	223	0	---	K.ALLSDPAFRPLVEK.Y
	1555.8712	1554.8639	1554.8770	-8.37	210	-	223	0	61	K.ALLSDPAFRPLVEK.Y
	1805.9446	1804.9373	1804.9431	-3.23	62	-	79	0	141	K.TPAELSHAANAGLDIAVR.M
	1805.9446	1804.9373	1804.9431	-3.22	62	-	79	0	---	K.TPAELSHAANAGLDIAVR.M
	1924.9572	1923.9499	1923.9578	-4.07	2	-	18	1	---	M.AKNYPVVSAEYQEAVEK.A
	1952.9685	1951.9612	1951.9639	-1.38	4	-	20	1	---	K.NYPVVSAEYQEAVEKAR.Q
	2175.0393	2174.0320	2174.0320	0.02	224	-	241	2	---	K.YAADEKAFFEDYKEAHLK.L
	2573.2859	2572.2786	2572.2704	3.19	143	-	167	0	33	R.QVFGAQMGLSDQDIVALSGGHTLGR.C + Oxidation (M)
	2573.2859	2572.2786	2572.2704	3.19	143	-	167	0	---	R.QVFGAQMGLSDQDIVALSGGHTLGR.C + Oxidation (M)
gi|38175449 Mass: 24731 Score: 115 Expect: 2.8e-006 Matches: 6
	putative germin protein type 1 [Oryza sativa Japonica Group].
	Observed	Mr(expt)	Mr(calc)	ppm	Start		End	Miss	Ions	Peptide
	1394.7307	1393.7234	1393.7428	-13.92	143	-	154	1	---	K.VVCKGDVFVFPK.A
	1813.9066	1812.8993	1812.9093	-5.53	100	-	115	0	---	R.IDYAPMGVNPPHIHPR.A
	1829.9028	1828.8955	1828.9043	-4.78	100	-	115	0	---	R.IDYAPMGVNPPHIHPR.A + Oxidation (M)
	1829.9028	1828.8956	1828.9043	-4.76	100	-	115	0	110	R.IDYAPMGVNPPHIHPR.A + Oxidation (M)
	1845.8955	1844.8882	1844.8992	-5.94	100	-	115	0	---	R.IDYAPMGVNPPHIHPR.A + Oxidation (HW); Oxidation (M)
	2350.0149	2349.0076	2349.0042	1.47	50	-	69	1	---	K.NPMDVSSEDFFNAAKFDMPR.N + 2 Oxidation (M)
Spot 16	(ger 2 identification)
gi|115453797 Mass: 34138 Score: 246 Expect: 2.3e-019 Matches: 11											Score = 428 bits (1101), Expect = 3e-149
	Os03g0565200 [Oryza sativa Japonica Group]									gi|255540407|ref|XP_002511268.1| 2-deoxyglucose-6-phosphate phosphatase, putative [Ricinus communis]	Identities = 211/240 (88%), Positives = 224/240 (93%), Gaps = 0/240 (0%)
	Observed	Mr(expt)	Mr(calc)	ppm	Start		End	Miss	Ions	Peptide
	1148.7698	1147.7625	1147.7189	38.0	174	-	183	0	---	K.LLPLRPGVQR.L
	1187.7218	1186.7145	1186.6710	36.7	222	-	232	0	---	K.ITIFAGDVVPR.K
	1187.7218	1186.7145	1186.6710	36.7	222	-	232	0	108	K.ITIFAGDVVPR.K
	1213.6249	1212.6176	1212.5775	33.1	98	-	107	0	62	R.ISFNETFAER.E
	1213.6249	1212.6176	1212.5775	33.1	98	-	107	0	---	R.ISFNETFAER.E
	1276.8610	1275.8537	1275.8139	31.2	173	-	183	1	---	K.KLLPLRPGVQR.L
	1515.8864	1514.8791	1514.8457	22.0	219	-	232	1	28	R.AEKITIFAGDVVPR.K
	1515.8864	1514.8791	1514.8457	22.1	219	-	232	1	---	R.AEKITIFAGDVVPR.K
	1688.8833	1687.8760	1687.8529	13.7	147	-	160	2	---	K.TDDERKEFIASLHK.R
	1785.9728	1784.9655	1784.9454	11.2	205	-	221	1	5	K.AVSAIVSCLLGPDRAEK.I
	1785.9728	1784.9655	1784.9454	11.2	205	-	221	1	---	K.AVSAIVSCLLGPDRAEK.I
	(ger 5 identification)
gi|108707532 Mass: 27458 Score: 326 Expect: 6.2e-027 Matches: 35
	IN2-1 protein, putative, expressed [Oryza sativa Japonica Group]- Glutathione S-transferase, N-terminal domain
	Observed	Mr(expt)	Mr(calc)	ppm	Start		End	Miss	Ions	Peptide
	965.4781	964.4708	964.4978	-27.94	53	-	60	1	---	R.NYKGLQDK.I
	1086.5878	1085.5805	1085.5910	-9.65	191	-	199	0	55	R.FQIFFSGIK.N
	1086.5878	1085.5805	1085.5910	-9.63	191	-	199	0	---	R.FQIFFSGIK.N
	1355.6780	1354.6707	1354.6881	-12.85	228	-	238	0	47	K.QDPQFLLEHTK.K
	1355.6780	1354.6707	1354.6881	-12.83	228	-	238	0	---	K.QDPQFLLEHTK.K
	1369.6932	1368.6859	1368.7038	-13.04	228	-	238	0	---	K.QDPQFLLEHTK.K + Methyl (DE)
	1483.7339	1482.7266	1482.7831	-38.06	228	-	239	1	---	K.QDPQFLLEHTKK.R
	1540.7401	1539.7328	1539.7292	2.32	36	-	47	0	---	R.LYVAYHCPYAQR.A
	1540.7401	1539.7328	1539.7292	2.33	36	-	47	0	72	R.LYVAYHCPYAQR.A
	1562.7192	1561.7119	1561.8365	-79.74	48	-	60	2	---	R.AWIARNYKGLQDK.I
	1566.7540	1565.7467	1565.8314	-54.07	48	-	60	2	---	R.AWIARNYKGLQDK.I + Trp->Kynurenin (W)
	1608.8365	1607.8292	1607.8419	-7.91	48	-	60	2	---	R.AWIARNYKGLQDK.I + Dioxidation (W); Methyl (DE)
	1634.9150	1633.9077	1633.8828	15.3	63	-	76	0	---	K.IVAIDLADRPAWYK.E + Trp->Kynurenin (W)
	1634.9150	1633.9078	1633.8828	15.3	63	-	76	0	(13)	K.IVAIDLADRPAWYK.E + Trp->Kynurenin (W)
	1662.8796	1661.8723	1661.8777	-3.22	63	-	76	0	---	K.IVAIDLADRPAWYK.E + Dioxidation (W)
	1662.8796	1661.8724	1661.8777	-3.19	63	-	76	0	19	K.IVAIDLADRPAWYK.E + Dioxidation (W)
	1820.9537	1819.9464	1819.9509	-2.44	191	-	205	1	---	R.FQIFFSGIKNYDITK.G
	1821.9454	1820.9381	1820.9308	4.00	213	-	227	1	---	K.FIEEVNKIHAYTETK.Q
	1835.9479	1834.9406	1834.9465	-3.20	213	-	227	1	---	K.FIEEVNKIHAYTETK.Q + Methyl (DE)
	1892.0323	1891.0250	1891.0203	2.49	63	-	78	1	---	K.IVAIDLADRPAWYKEK.V + Trp->Kynurenin (W)
	1904.0421	1903.0348	1903.0567	-11.49	61	-	76	1	---	K.IKIVAIDLADRPAWYK.E + Dioxidation (W)
	1920.0258	1919.0185	1919.0152	1.73	63	-	78	1	---	K.IVAIDLADRPAWYKEK.V + Dioxidation (W)
	1995.0253	1994.0180	1994.0221	-2.05	79	-	95	1	---	K.VYPENKVPSLEHNNQVK.G
	2009.0436	2008.0363	2008.0378	-0.72	79	-	95	1	---	K.VYPENKVPSLEHNNQVK.G + Methyl (DE)
	2037.9561	2036.9488	2036.9579	-4.43	104	-	121	0	---	K.YIDTNFEGPALLPDDSEK.Q + Methyl (DE)
	2075.0332	2074.0259	2074.0252	0.35	147	-	166	1	---	K.GDVCDEAVAALDKIEAALSK.F
	2106.1187	2105.1114	2105.1117	-0.11	85	-	103	1	---	K.VPSLEHNNQVKGESLDLVK.Y
	2299.1790	2298.1717	2298.1644	3.17	220	-	238	1	---	K.IHAYTETKQDPQFLLEHTK.K
	2327.1841	2326.1768	2326.1693	3.24	14	-	35	0	49	K.EVLPPSLTSSSEPPPLFDGTTR.L
	2327.1841	2326.1768	2326.1693	3.25	14	-	35	0	---	K.EVLPPSLTSSSEPPPLFDGTTR.L
	2341.1982	2340.1909	2340.1849	2.57	14	-	35	0	---	K.EVLPPSLTSSSEPPPLFDGTTR.L + Methyl (DE)
	2341.1982	2340.1910	2340.1849	2.58	14	-	35	0	(37)	K.EVLPPSLTSSSEPPPLFDGTTR.L + Methyl (DE)
	2836.4949	2835.4876	2835.4766	3.87	79	-	103	2	---	K.VYPENKVPSLEHNNQVKGESLDLVK.Y
	3394.7041	3393.6968	3393.7304	-9.88	2	-	35	1	---	M.AAAAAAPASSEKEVLPPSLTSSSEPPPLFDGTTR.L + 3 Methyl (DE)
	3408.7185	3407.7112	3407.7460	-10.21	2	-	35	1	---	M.AAAAAAPASSEKEVLPPSLTSSSEPPPLFDGTTR.L + 4 Methyl (DE)
gi|108707532	2309.1716	2308.1643	2308.1587	2.43	14	-	35	0	88	K.EVLPPSLTSSSEPPPLFDGTTR.L + Glu->pyro-Glu (N-term E)
Spot 17	(ger 2 identification)
gi|115453797 Mass: 34138 Score: 286 Expect: 2.3e-023 Matches: 12											Score = 428 bits (1101), Expect = 3e-149
	Os03g0565200 [Oryza sativa Japonica Group]									gi|255540407|ref|XP_002511268.1| 2-deoxyglucose-6-phosphate phosphatase, putative [Ricinus communis]	Identities = 211/240 (88%), Positives = 224/240 (93%), Gaps = 0/240 (0%)
	Observed	Mr(expt)	Mr(calc)	ppm	Start		End	Miss	Ions	Peptide
	1148.7716	1147.7643	1147.7189	39.5	174	-	183	0	---	K.LLPLRPGVQR.L
	1187.7230	1186.7157	1186.6710	37.7	222	-	232	0	---	K.ITIFAGDVVPR.K
	1187.7230	1186.7157	1186.6710	37.7	222	-	232	0	111	K.ITIFAGDVVPR.K
	1213.6290	1212.6217	1212.5775	36.5	98	-	107	0	---	R.ISFNETFAER.E
	1213.6290	1212.6218	1212.5775	36.5	98	-	107	0	64	R.ISFNETFAER.E
	1276.8612	1275.8539	1275.8139	31.4	173	-	183	1	---	K.KLLPLRPGVQR.L
	1515.8849	1514.8776	1514.8457	21.1	219	-	232	1	31	R.AEKITIFAGDVVPR.K
	1515.8849	1514.8776	1514.8457	21.1	219	-	232	1	---	R.AEKITIFAGDVVPR.K
	1688.8823	1687.8750	1687.8529	13.1	147	-	160	2	---	K.TDDERKEFIASLHK.R
	1688.8823	1687.8750	1687.8529	13.1	147	-	160	2	18	K.TDDERKEFIASLHK.R
	1785.9697	1784.9624	1784.9454	9.51	205	-	221	1	---	K.AVSAIVSCLLGPDRAEK.I
	1785.9697	1784.9625	1784.9454	9.53	205	-	221	1	15	K.AVSAIVSCLLGPDRAEK.I
	(ger 5 identification)
gi|573922996 Mass: 34180 Score: 478 Expect: 3.9e-042 Matches: 33
	PREDICTED: soluble inorganic pyrophosphatase 1, chloroplastic-like [Oryza brachyantha]
	Observed	Mr(expt)	Mr(calc)	ppm	Start		End	Miss	Ions	Peptide
	919.5066	918.4993	918.4923	7.60	86	-	94	0	---	R.VFLVDGGGR.K
	985.5809	984.5736	984.5716	2.05	192	-	200	1	---	R.RANIGDVLK.V
	1047.5996	1046.5923	1046.5873	4.80	86	-	95	1	---	R.VFLVDGGGRK.V
	1047.5996	1046.5923	1046.5873	4.81	86	-	95	1	29	R.VFLVDGGGRK.V
	1112.6187	1111.6114	1111.6138	-2.17	241	-	250	0	---	K.HFPGTLTAIR.D
	1209.6407	1208.6334	1208.6302	2.65	96	-	105	0	---	K.VSPWHDVPLR.A + Trp->Kynurenin (W)
	1237.6367	1236.6294	1236.6251	3.48	96	-	105	0	---	K.VSPWHDVPLR.A + Dioxidation (W)
	1320.6492	1319.6419	1319.6357	4.67	75	-	85	0	90	K.EQGLPETLDYR.V
	1320.6492	1319.6419	1319.6357	4.70	75	-	85	0	---	K.EQGLPETLDYR.V
	1334.6631	1333.6558	1333.6514	3.32	75	-	85	0	(81)	K.EQGLPETLDYR.V + Methyl (DE)
	1334.6631	1333.6558	1333.6514	3.33	75	-	85	0	---	K.EQGLPETLDYR.V + Methyl (DE)
	1337.7162	1336.7089	1336.7252	-12.16	95	-	105	1	---	R.KVSPWHDVPLR.A + Trp->Kynurenin (W)
	1348.7445	1347.7372	1347.6670	52.1	75	-	85	0	---	K.EQGLPETLDYR.V + 2 Methyl (DE)
	1365.7277	1364.7204	1364.7201	0.25	95	-	105	1	---	R.KVSPWHDVPLR.A + Dioxidation (W)
	1373.7247	1372.7174	1372.7099	5.49	255	-	266	1	---	R.DYKIPDGKPANR.F
	1373.7247	1372.7175	1372.7099	5.51	255	-	266	1	82	R.DYKIPDGKPANR.F
	1390.6465	1389.6392	1389.6776	-27.61	282	-	292	0	---	K.VIQETNESWEK.L + 2 Methyl (DE)
	1467.7625	1466.7552	1466.6963	40.2	125	-	137	0	---	K.MEVATDESFTPIK.Q
	1481.7651	1480.7578	1480.7119	31.0	125	-	137	0	---	K.MEVATDESFTPIK.Q + Methyl (DE)
	1509.7717	1508.7644	1508.7433	14.0	125	-	137	0	---	K.MEVATDESFTPIK.Q + 3 Methyl (DE)
	1514.7919	1513.7846	1513.7929	-5.51	106	-	119	0	95	R.AGDGVFHFVVEIPK.E
	1514.7919	1513.7846	1513.7929	-5.49	106	-	119	0	---	R.AGDGVFHFVVEIPK.E
	1528.7999	1527.7926	1527.8086	-10.45	106	-	119	0	---	R.AGDGVFHFVVEIPK.E + Methyl (DE)
	1720.8916	1719.8843	1719.8845	-0.12	241	-	254	1	---	K.HFPGTLTAIRDWFR.D + Trp->Kynurenin (W)
	1955.9237	1954.9164	1954.9194	-1.51	125	-	141	1	---	K.MEVATDESFTPIKQDTK.K + Oxidation (M)
	1969.9359	1968.9286	1968.9350	-3.24	120	-	137	1	---	K.ESSAKMEVATDESFTPIK.Q
	2017.0386	2016.0313	2016.0316	-0.18	106	-	124	1	125	R.AGDGVFHFVVEIPKESSAK.M
	2017.0386	2016.0313	2016.0316	-0.16	106	-	124	1	---	R.AGDGVFHFVVEIPKESSAK.M
	2046.9958	2045.9885	2046.0343	-22.37	201	-	218	0	---	K.VKPLAALAMIDEGELDWK.I + Dioxidation (W); Oxidation (M)
	2116.1064	2115.0991	2115.0960	1.48	68	-	85	1	---	R.TAELRPKEQGLPETLDYR.V
	2333.2166	2332.2093	2332.2611	-22.22	24	-	45	1	---	R.IVAAGGRDDQGRPSQELPLGLR.N + 2 Methyl (DE)
	2347.2322	2346.2249	2346.2768	-22.11	24	-	45	1	---	R.IVAAGGRDDQGRPSQELPLGLR.N + 3 Methyl (DE)
	2397.2466	2396.2393	2396.2336	2.39	229	-	250	1	---	K.ASLVNDVDDVEKHFPGTLTAIR.D
gi|149390839 Mass: 12685 Score: 174 Matches: 2(2) Sequences: 2(2)
	caffeoyl-coa o-methyltransferase [Oryza sativa Indica Group]
	1298.7271	1297.7198	1297.7142	4.26	4	-	20	0	68	K.YHEQLLQLVR.V
	1784.9464	1783.9391	1783.9315	4.26	39	-	48	1	106	K.GLEKLDELLAEEAAAGR.E
gi|14091862 Mass: 41393 Score: 78 Matches: 1(1) Sequences: 1(1)
	Putative hydrolase [Oryza sativa Japonica Group]
	1187.6792	1186.6719	1186.6710	0.76	222	-	232	0	78	K.ITIFAGDVVPR.K
Spot 18	(ger 2 identification)
gi|14091862 Mass: 41393 Score: 140 Expect: 9e-009 Matches: 8											Score = 369 bits (947), Expect = 4e-123
	Putative hydrolase [Oryza sativa Japonica Group]									gi|255540407|ref|XP_002511268.1| 2-deoxyglucose-6-phosphate phosphatase, putative [Ricinus communis]	Identities = 183/204 (90%), Positives = 192/204 (94%), Gaps = 0/204 (0%)
	Observed	Mr(expt)	Mr(calc)	ppm	Start		End	Miss	Ions	Peptide
	1148.7761	1147.7688	1147.7189	43.5	174	-	183	0	---	K.LLPLRPGVQR.L
	1187.7271	1186.7198	1186.6710	41.1	222	-	232	0	93	K.ITIFAGDVVPR.K
	1187.7271	1186.7198	1186.6710	41.1	222	-	232	0	---	K.ITIFAGDVVPR.K
	1213.6299	1212.6226	1212.5775	37.2	98	-	107	0	22	R.ISFNETFAER.E
	1213.6299	1212.6226	1212.5775	37.2	98	-	107	0	---	R.ISFNETFAER.E
	1276.8644	1275.8571	1275.8139	33.9	173	-	183	1	---	K.KLLPLRPGVQR.L
	1320.6842	1319.6769	1319.6252	39.2	333	-	343	1	---	R.DNPSTMSQIRR.Y + Oxidation (M)
	1320.6842	1319.6769	1319.6252	39.2	333	-	343	1	---	R.DNPSTMSQIRR.Y + Oxidation (M)
Spot 19	(ger 2 identification)
gi|15408655 Mass: 35068 Score: 198 Expect: 1.4e-014 Matches: 29
	putative 33kDa oxygen evolving protein of photosystem II [Oryza sativa Japonica Group]
	Observed	Mr(expt)	Mr(calc)	ppm	Start		End	Miss	Ions	Peptide
	1236.7180	1235.7107	1235.6510	48.3	92	-	101	1	---	R.RLTFDEIQSK.T
	1236.7180	1235.7107	1235.6510	48.3	92	-	101	1	27	R.RLTFDEIQSK.T
	1328.7085	1327.7012	1327.6482	39.9	137	-	147	0	---	K.FCLEPTSFTVK.A
	1456.7950	1455.7877	1455.7432	30.6	136	-	147	1	---	K.KFCLEPTSFTVK.A
	1552.8236	1551.8163	1551.7933	14.8	321	-	333	1	---	K.DVKIQGVWYAQLE.- + Trp->Kynurenin (W)
	1562.7999	1561.7926	1561.7485	28.3	249	-	265	0	---	R.GGSTGYDNAVALPAGGR.G
	1580.8376	1579.8303	1579.7882	26.7	321	-	333	1	---	K.DVKIQGVWYAQLE.- + Dioxidation (W)
	1760.9135	1759.9062	1759.8741	18.3	193	-	209	0	---	K.DGIDYAAVTVQLPGGER.V
	1775.9163	1774.9090	1774.8711	21.4	247	-	265	1	---	K.GRGGSTGYDNAVALPAGGR.G
	1883.9755	1882.9682	1882.9499	9.74	137	-	153	1	---	K.FCLEPTSFTVKAEGVAK.N
	2004.0206	2003.0133	2003.0034	4.98	92	-	107	2	---	R.RLTFDEIQSKTYMEVK.G + Oxidation (M)
	2004.0206	2003.0133	2003.0034	4.98	92	-	107	2	---	R.RLTFDEIQSKTYMEVK.G + Oxidation (M)
	2012.0270	2011.0197	2011.0448	-12.49	136	-	153	2	---	K.KFCLEPTSFTVKAEGVAK.N
	2142.9832	2141.9759	2141.9688	3.31	108	-	128	0	---	K.GTGTANQCPTVEGGVDSFAFK.A
	2142.9832	2141.9759	2141.9688	3.31	108	-	128	0	7	K.GTGTANQCPTVEGGVDSFAFK.A
	2236.1743	2235.1670	2235.1688	-0.80	218	-	238	0	---	K.NLVATGKPESFGGPFLVPSYR.G
	2236.1743	2235.1670	2235.1688	-0.80	218	-	238	0	69	K.NLVATGKPESFGGPFLVPSYR.G
	2280.1599	2279.1526	2279.1420	4.65	168	-	188	0	---	R.LTYTLDEIEGPLEVSSDGTIK.F
	2399.1277	2398.1204	2398.1224	-0.81	108	-	131	1	---	K.GTGTANQCPTVEGGVDSFAFKAGK.Y
	2434.1460	2433.1387	2433.1408	-0.85	249	-	273	1	---	R.GGSTGYDNAVALPAGGRGDEEELAK.E
	2590.2727	2589.2654	2589.2810	-6.02	293	-	317	0	---	K.SKPETGEVIGVFESVQPSDTDLGAK.V
	2590.2727	2589.2654	2589.2810	-6.02	293	-	317	0	---	K.SKPETGEVIGVFESVQPSDTDLGAK.V
	2706.4248	2705.4175	2705.4429	-9.37	193	-	217	1	---	K.DGIDYAAVTVQLPGGERVPFLFTIK.N
	2813.3645	2812.3572	2812.3906	-11.86	168	-	192	1	---	R.LTYTLDEIEGPLEVSSDGTIKFEEK.D
	2904.3667	2903.3594	2903.3897	-10.42	249	-	277	2	---	R.GGSTGYDNAVALPAGGRGDEEELAKENVK.N
	2904.3667	2903.3594	2903.3897	-10.42	249	-	277	2	---	R.GGSTGYDNAVALPAGGRGDEEELAKENVK.N
	2914.4648	2913.4575	2913.4971	-13.60	293	-	320	1	---	K.SKPETGEVIGVFESVQPSDTDLGAKVPK.D
	3181.6770	3180.6697	3180.7376	-21.34	210	-	238	1	---	R.VPFLFTIKNLVATGKPESFGGPFLVPSYR.G
	3256.6482	3255.6409	3255.6875	-14.30	293	-	323	2	---	K.SKPETGEVIGVFESVQPSDTDLGAKVPKDVK.I
Spot 20	(ger 2 identification)
gi|739292 Mass: 26603 Score: 238 Expect: 1.4e-018 Matches: 13
	oxygen-evolving complex protein 1
	Observed	Mr(expt)	Mr(calc)	ppm	Start		End	Miss	Ions	Peptide
	1236.7131	1235.7058	1235.6510	44.4	6	-	15	1	---	R.RLTFDEIQSK.T
	1236.7131	1235.7059	1235.6510	44.4	6	-	15	1	68	R.RLTFDEIQSK.T
	1328.7015	1327.6942	1327.6482	34.6	51	-	61	0	---	K.FCLEPTSFTVK.A
	1552.8203	1551.8130	1551.7933	12.7	235	-	247	1	---	K.DVKIQGVWYAQLE.- + Trp->Kynurenin (W)
	1562.7971	1561.7898	1561.7485	26.5	163	-	179	0	---	R.GGSTGYDNAVALPAGGR.G
	1760.9131	1759.9058	1759.8741	18.0	107	-	123	0	---	K.DGIDYAAVTVQLPGGER.V
	1774.9219	1773.9146	1773.9373	-12.80	1	-	15	2	---	-.EGVPRRLTFDEIQSK.T
	1775.9152	1774.9079	1774.8711	20.8	161	-	179	1	---	K.GRGGSTGYDNAVALPAGGR.G
	1883.9719	1882.9646	1882.9499	7.82	51	-	67	1	---	K.FCLEPTSFTVKAEGVAK.N
	2004.0206	2003.0133	2003.0034	4.98	6	-	21	2	---	R.RLTFDEIQSKTYMEVK.G + Oxidation (M)
	2236.1702	2235.1629	2235.1688	-2.65	132	-	152	0	106	K.NLVATGKPESFGGPFLVPSYR.G
	2236.1702	2235.1629	2235.1688	-2.63	132	-	152	0	---	K.NLVATGKPESFGGPFLVPSYR.G
	2904.3313	2903.3240	2903.3897	-22.61	163	-	191	2	---	R.GGSTGYDNAVALPAGGRGDEEELAKENVK.N
gi|218196630 Mass: 28080 Score: 88 Expect: 0.0015 Matches: 5
	hypothetical protein OsI_19621 [Oryza sativa Indica Group]									no significant homology
	Observed	Mr(expt)	Mr(calc)	ppm	Start		End	Miss	Ions	Peptide
	1045.6344	1044.6271	1044.6305	-3.20	63	-	71	2	---	R.VAALRGFRR.V
	1335.6362	1334.6289	1334.5779	38.2	153	-	162	0	---	R.YSDEEYFQVR.C
	1335.6362	1334.6290	1334.5779	38.3	153	-	162	0	45	R.YSDEEYFQVR.C
	1420.7855	1419.7782	1419.7299	34.0	72	-	83	0	---	R.VFAHSAPIFFER.G
gi|218196630	1420.7850	1419.7777	1419.7299	33.7	72	-	83	0	31	R.VFAHSAPIFFER.G
Spot 21	(ger 5 identification)
gi|146386456 Mass: 33663 Score: 429 Expect: 3.1e-037 Matches: 15
	Chain A, Crystal Structure Of Class I Chitinase From Oryza Sativa L. Japonica
	Observed	Mr(expt)	Mr(calc)	ppm	Start		End	Miss	Ions	Peptide
	1104.4882	1103.4809	1103.4778	2.83	2	-	12	0	---	M.EQCGAQAGGAR.C
	1169.5635	1168.5562	1168.5625	-5.37	232	-	243	0	---	R.WAPSPADAAAGR.A
	1173.5647	1172.5574	1172.5574	0.00	232	-	243	0	---	R.WAPSPADAAAGR.A + Trp->Kynurenin (W)
	1226.4557	1225.4484	1225.4461	1.92	13	-	21	0	36	R.CPNCLCCSR.W
	1226.4557	1225.4484	1225.4461	1.93	13	-	21	0	---	R.CPNCLCCSR.W
	1492.7804	1491.7731	1491.7728	0.19	70	-	82	1	---	R.LLLHRNDGACPAR.G
	1737.8778	1736.8705	1736.8634	4.07	171	-	186	0	---	R.GPIQLSFNFNYGPAGR.A
	1737.8778	1736.8705	1736.8634	4.08	171	-	186	0	94	R.GPIQLSFNFNYGPAGR.A
	2246.1960	2245.1887	2245.1842	2.02	187	-	208	0	---	R.AIGVDLLSNPDLVATDATVSFK.T
	2277.1309	2276.1236	2276.1127	4.81	167	-	186	1	---	K.YYGRGPIQLSFNFNYGPAGR.A
	2405.2209	2404.2136	2404.2076	2.49	166	-	186	2	---	R.KYYGRGPIQLSFNFNYGPAGR.A
	2468.1672	2467.1599	2467.1550	1.98	244	-	267	0	---	R.APGYGVITNIVNGGLECGHGPDDR.V
	2468.1672	2467.1600	2467.1550	1.99	244	-	267	0	111	R.APGYGVITNIVNGGLECGHGPDDR.V
	2801.3230	2800.3157	2800.3133	0.87	83	-	109	0	---	R.GFYTYEAFLAAAAAFPAFGGTGNTETR.K
	2801.3230	2800.3157	2800.3133	0.87	83	-	109	0	178	R.GFYTYEAFLAAAAAFPAFGGTGNTETR.K
gi|17483758 Mass: 34397 Score: 261 Matches: 3(3) Sequences: 3(3)
	endo-1,3-beta-glucanase [Oryza sativa
	1522.8003	1521.7930	1521.7827	6.78	36	-	48	0	90	R.IYYPDQEALAALR.G
	1597.8203	1596.8130	1596.8049	5.11	80	-	92	0	61	R.NNVQAYWPSVFIR.Y + Trp->Kynurenin (W)
	1792.9319	1791.9246	1791.9156	5.05	188	-	203	0	109	R.DIPLNYATFQPGTTVR.D
gi|590628366 Mass: 33370 Score: 37 Matches: 1(0) Sequences: 1(0)
	Aldolase-type TIM barrel family protein [Theobroma cacao]
	1487.7609	1486.7536	1486.7450	5.78	35	-	48	0	37	R.GGVIMDVVTPEQAR.I + Oxidation (M)
Spot 22	(ger 2 identification)
gi|22748337 Mass: 38779 Score: 228 Expect: 1.4e-017 Matches: 12
	Putative GLN1_ORYSA GLUTAMINE SYNTHETASE ROOT ISOZYME (GLUTAMATE--AMMONIA LIGASE) [Oryza sativa Japonica Group]
	Observed	Mr(expt)	Mr(calc)	ppm	Start		End	Miss	Ions	Peptide
	1391.7505	1390.7432	1390.6993	31.5	158	-	169	1	56	K.AFGRDIVDAHYK.A
	1391.7505	1390.7432	1390.6993	31.6	158	-	169	1	---	K.AFGRDIVDAHYK.A
	1509.8014	1508.7941	1508.7657	18.8	248	-	260	2	---	K.SMREPGGYEVIKK.A + Oxidation (M)
	1509.8014	1508.7941	1508.7657	18.8	248	-	260	2	---	K.SMREPGGYEVIKK.A + Oxidation (M)
	1602.8514	1601.8441	1601.8162	17.5	284	-	297	1	---	R.LTGRHETADINTFK.W
	1610.7982	1609.7909	1609.7597	19.4	269	-	282	1	---	R.HKEHIAAYGEGNER.R
	1610.7982	1609.7909	1609.7597	19.4	269	-	282	1	121	R.HKEHIAAYGEGNER.R
	1618.8218	1617.8145	1617.8111	2.13	284	-	297	1	---	R.LTGRHETADINTFK.W + Oxidation (HW)
	1766.8898	1765.8825	1765.8608	12.3	269	-	283	2	21	R.HKEHIAAYGEGNERR.L
	1766.8898	1765.8825	1765.8608	12.3	269	-	283	2	---	R.HKEHIAAYGEGNERR.L
	1874.9415	1873.9342	1873.9071	14.5	288	-	303	1	---	R.HETADINTFKWGVANR.G + Oxidation (HW)
	2299.1594	2298.1521	2298.0052	64.0	138	-	157	0	---	K.DVNWPLGWPGPYYCAAGAEK.A + Dioxidation (W); Oxidation (HW)
Spot 23	(ger 2 identification)
gi|152032435 Mass: 37468 Score: 93 Expect: 0.00049 Matches: 10
	RecName: Full=Fructose-1,6-bisphosphatase, cytosolic; Short=FBPase; AltName: Full=D-fructose-1,6-bisphosphate 1-phosphohydrolase
	Observed	Mr(expt)	Mr(calc)	ppm	Start		End	Miss	Ions	Peptide
	1008.5378	1007.5305	1007.5036	26.7	18	-	25	0	---	R.YVLNEQSR.N
	1263.6279	1262.6206	1262.6078	10.2	247	-	257	0	---	R.YIGSMVADVHR.T + Oxidation (M)
	1263.6279	1262.6207	1262.6078	10.2	247	-	257	0	22	R.YIGSMVADVHR.T + Oxidation (M)
	1391.8126	1390.8053	1390.7932	8.70	305	-	316	1	---	R.ALDLVPTKIHER.S
	1575.7968	1574.7895	1574.7801	5.97	18	-	30	1	41	R.YVLNEQSRNPEAR.G
	1575.7968	1574.7895	1574.7801	6.00	18	-	30	1	---	R.YVLNEQSRNPEAR.G
	1684.9360	1683.9287	1683.9236	3.05	258	-	272	1	---	R.TLLYGGVFLYPADKK.S
	1940.0028	1938.9955	1938.9833	6.31	10	-	25	1	---	R.TDLMTITRYVLNEQSR.N
	2225.1169	2224.1096	2224.0760	15.1	209	-	228	2	---	K.GKIYSVNEGNAKNWDEPTAK.F + Trp->Kynurenin (W)
	2280.0710	2279.0637	2279.0627	0.43	94	-	113	0	---	R.TCVLVSEEDEEATFVDPALR.G
gi|152032435	1391.8140	1390.8067	1390.7932	9.70	305	-	316	1	47	R.ALDLVPTKIHER.S
gi|115476190 Mass: 39672 Score: 74 Expect: 0.036 Matches: 12											Score = 478 bits (1230), Expect = 8e-165
	Os08g0379400 [Oryza sativa Japonica Group]									gi|357147655|ref|XP_003574429.1| PREDICTED: quinone oxidoreductase-like protein At1g23740, chloroplastic-like [Brachypodium distachyon]	Identities = 275/316 (87%), Positives = 296/316 (94%), Gaps = 0/316 (0%)
	Observed	Mr(expt)	Mr(calc)	ppm	Start		End	Miss	Ions	Peptide
	1575.7968	1574.7895	1574.6889	63.9	84	-	97	0	---	K.AWAYDDYGDGSVLK.L + Oxidation (HW)
	1575.7968	1574.7895	1574.6889	63.9	84	-	97	0	---	K.AWAYDDYGDGSVLK.L + Oxidation (HW)
	1740.9709	1739.9636	1739.9571	3.77	314	-	331	0	---	K.EGGSVVVLTGAVVPPGFR.F
	1894.9924	1893.9851	1893.9796	2.92	98	-	115	0	---	K.LNDAAAVPDIADDQVLVR.V
	2067.1953	2066.1880	2066.1889	-0.40	311	-	331	1	---	K.VVKEGGSVVVLTGAVVPPGFR.F
	2105.0364	2104.0291	2104.0266	1.21	361	-	379	0	7	K.GPFAFSQVVEAFSYLETGR.A
	2105.0364	2104.0291	2104.0266	1.22	361	-	379	0	---	K.GPFAFSQVVEAFSYLETGR.A
	2233.0806	2232.0733	2232.1274	-24.20	161	-	181	2	---	K.GLKEGDEVYGNISEKALEGPK.Q
	2351.2261	2350.2188	2350.2281	-3.95	203	-	225	0	48	K.SLGFAQAAGLPLAIETAHEGLER.A
	2351.2261	2350.2188	2350.2281	-3.94	203	-	225	0	---	K.SLGFAQAAGLPLAIETAHEGLER.A
	2365.2419	2364.2346	2364.3893	-65.44	308	-	331	2	---	K.AVKVVKEGGSVVVLTGAVVPPGFR.F
	2365.2419	2364.2347	2364.3893	-65.42	308	-	331	2	---	K.AVKVVKEGGSVVVLTGAVVPPGFR.F
gi|115476190	1740.9710	1739.9637	1739.9571	3.83	314	-	331	0	34	K.EGGSVVVLTGAVVPPGFR.F
Spot 24	(ger 2 identification)
gi|218191527 Mass: 40473 Score: 250 Expect: 9e-020 Matches: 17											Score = 701 bits (1809), Expect = 0.0
	hypothetical protein OsI_08842 [Oryza sativa Indica Group]- Glutamine synthetase, catalytic domain									gi|121349 RecName: Full=Glutamine synthetase cytosolic isozyme 1-1; AltName: Full=Glutamate--ammonia ligase GLN1;1; Short=OsGLN1;1; AltName: Full=Glutamine synthetase shoot isozyme; AltName: Full=OsGS1;1.	Identities = 347/372 (93%), Positives = 348/372 (94%), Gaps = 24/372 (6%)
	Observed	Mr(expt)	Mr(calc)	ppm	Start		End	Miss	Ions	Peptide
	1361.6633	1360.6560	1360.6007	40.6	287	-	298	0	---	K.EHISAYGEGNER.R
	1398.7145	1397.7072	1397.6609	33.2	264	-	275	1	---	K.SMRNDGGYEIIK.S + Oxidation (M)
	1423.7449	1422.7376	1422.6892	34.0	174	-	185	1	77	K.SFGRDIVDSHYK.A
	1423.7449	1422.7376	1422.6892	34.1	174	-	185	1	---	K.SFGRDIVDSHYK.A
	1572.7324	1571.7251	1571.6852	25.4	328	-	340	1	---	R.ETEQNGKGYFEDR.R
	1626.7977	1625.7904	1625.7546	22.0	285	-	298	1	---	R.HKEHISAYGEGNER.R
	1626.7977	1625.7905	1625.7546	22.1	285	-	298	1	109	R.HKEHISAYGEGNER.R
	1777.9891	1776.9818	1776.9621	11.1	267	-	282	2	---	R.NDGGYEIIKSAIEKLK.L
	1782.8896	1781.8823	1781.8557	14.9	285	-	299	2	---	R.HKEHISAYGEGNERR.L
	1783.0679	1782.0606	1781.8557	115	285	-	299	2	---	R.HKEHISAYGEGNERR.L
	1821.8749	1820.8676	1820.8442	12.9	304	-	319	0	---	R.HETADINTFSWGVANR.G + Trp->Kynurenin (W)
	1833.8866	1832.8793	1832.8442	19.2	304	-	319	0	---	R.HETADINTFSWGVANR.G + Oxidation (HW)
	1884.9064	1883.8991	1883.8762	12.2	325	-	340	2	---	R.VGRETEQNGKGYFEDR.R
	1895.9647	1894.9574	1894.9398	9.32	283	-	298	2	---	K.LRHKEHISAYGEGNER.R
	1895.9647	1894.9574	1894.9398	9.33	283	-	298	2	11	K.LRHKEHISAYGEGNER.R
	2261.1143	2260.1070	2260.0985	3.77	300	-	319	1	---	R.LTGRHETADINTFSWGVANR.G + Oxidation (HW)
	2299.1719	2298.1646	2298.0733	39.8	85	-	104	0	---	K.GNNILCTSISVHPDQHMSIK.T + 2 Oxidation (HW); Oxidation (M)
Spot 25	(ger 2 identification)
gi|37805861 Mass: 40066 Score: 190 Expect: 9e-014 Matches: 33
	putative Caffeic acid 3-O-methyltransferase [Oryza sativa Japonica Group]
	Observed	Mr(expt)	Mr(calc)	ppm	Start		End	Miss	Ions	Peptide
	1034.6377	1033.6304	1033.5920	37.2	87	-	95	0	---	R.LLASYNVVR.C
	1257.6268	1256.6195	1256.5972	17.8	176	-	185	1	---	R.FNRVFNEGMK.N + Oxidation (M)
	1257.6268	1256.6195	1256.5972	17.8	176	-	185	1	---	R.FNRVFNEGMK.N + Oxidation (M)
	1303.6292	1302.6219	1302.5663	42.7	287	-	297	0	---	K.NCYDALPEHGK.V
	1368.7222	1367.7149	1367.6945	14.9	336	-	345	2	---	R.YEREFRELAR.A
	1657.8467	1656.8394	1656.8293	6.08	284	-	297	1	---	R.LLKNCYDALPEHGK.V
	1705.7366	1704.7293	1704.7202	5.34	161	-	175	0	---	K.AYGMTAFEYHGTDAR.F + Oxidation (M)
	1705.7366	1704.7293	1704.7202	5.34	161	-	175	0	30	K.AYGMTAFEYHGTDAR.F + Oxidation (M)
	1732.9144	1731.9071	1731.8978	5.39	179	-	193	1	---	R.VFNEGMKNHSVIITK.K + Oxidation (M)
	1764.7814	1763.7741	1763.7322	23.8	271	-	283	0	---	K.WILHDWSDEHCAR.L + 2 Oxidation (HW); 2 Trp->Kynurenin (W)
	1776.8999	1775.8926	1775.7322	90.3	271	-	283	0	---	K.WILHDWSDEHCAR.L + 3 Oxidation (HW); Trp->Kynurenin (W)
	1788.8853	1787.8780	1787.7322	81.6	271	-	283	0	---	K.WILHDWSDEHCAR.L + 4 Oxidation (HW)
	1793.8846	1792.8773	1792.8672	5.67	354	-	368	0	---	K.ATYIYANAWAIEFTK.- + Dioxidation (W)
	1830.9352	1829.9279	1829.9193	4.70	298	-	314	0	---	K.VVVVECVLPESSDATAR.E
	1844.9519	1843.9446	1843.9978	-28.85	179	-	194	2	---	R.VFNEGMKNHSVIITKK.L
	2069.1299	2068.1226	2068.1164	3.01	35	-	56	0	---	K.NAIELGLLETLQSAAVAGGGGK.A
	2069.1299	2068.1226	2068.1164	3.01	35	-	56	0	47	K.NAIELGLLETLQSAAVAGGGGK.A
	2083.1331	2082.1258	2082.0105	55.4	271	-	286	1	---	K.WILHDWSDEHCARLLK.N + Trp->Kynurenin (W)
	2112.0061	2110.9988	2110.9928	2.83	315	-	333	0	---	R.EQGVFHVDMIMLAHNPGGK.E + 2 Oxidation (M)
	2157.0134	2156.0061	2155.9878	8.51	87	-	105	1	---	R.LLASYNVVRCEMEEGADGK.L + Oxidation (M)
	2397.1438	2396.1365	2396.1365	-0.01	315	-	335	1	---	R.EQGVFHVDMIMLAHNPGGKER.Y + 2 Oxidation (M)
	2397.1438	2396.1365	2396.1365	-0.01	315	-	335	1	---	R.EQGVFHVDMIMLAHNPGGKER.Y + 2 Oxidation (HW)
	2573.2607	2572.2534	2572.2638	-4.03	346	-	368	1	---	R.AAGFTGFKATYIYANAWAIEFTK.- + Dioxidation (W)
	2751.4314	2750.4241	2750.4272	-1.13	57	-	83	2	---	K.AALLTPAEVADKLPSKANPAAADMVDR.M + Oxidation (M)
	2751.4314	2750.4241	2750.4272	-1.13	57	-	83	2	---	K.AALLTPAEVADKLPSKANPAAADMVDR.M + Oxidation (M)
	2980.5483	2979.5410	2979.5554	-4.82	195	-	225	0	---	K.LLDLYTGFDAASTVVDVGGGVGATVAAVVSR.H
	2980.5483	2979.5410	2979.5554	-4.82	195	-	225	0	0	K.LLDLYTGFDAASTVVDVGGGVGATVAAVVSR.H
	3108.6472	3107.6399	3107.6503	-3.35	194	-	225	1	---	K.KLLDLYTGFDAASTVVDVGGGVGATVAAVVSR.H
	3115.4780	3114.4707	3114.4750	-1.38	287	-	314	1	---	K.NCYDALPEHGKVVVVECVLPESSDATAR.E
	3356.6018	3355.5945	3355.5999	-1.60	109	-	138	2	---	R.RYAAAPVCKWLTPNEDGVSMAALALMNQDK.V + 2 Oxidation (M); Trp->Kynurenin (W)
	3420.6553	3419.6480	3419.6609	-3.76	231	-	262	0	---	R.GINYDLPHVISEAPPFPGVEHVGGDMFASVPR.G + Oxidation (M)
	3420.6553	3419.6480	3419.5604	25.6	2	-	34	0	---	M.GSTAADMAAAADEEACMYALQLASSSILPMTLK.N + 2 Oxidation (M)
	3469.7156	3468.7083	3468.7381	-8.59	284	-	314	2	---	R.LLKNCYDALPEHGKVVVVECVLPESSDATAR.E
gi|125560205	1034.5914	1033.5842	1033.5920	-7.60	80	-	88	0	52	R.LLASYNVVR.C
5800	1830.9204	1829.9131	1829.9193	-3.38	291	-	307	0	26	K.VVVVECVLPESSDATAR.E
gi|242084926 Mass: 103013 Score: 84 Expect: 0.0037 Matches: 14											Score = 1547 bits (4005), Expect = 0.0
	hypothetical protein SORBIDRAFT_08g004410 [Sorghum bicolor]									gi|357153898|ref|XP_003576603.1| PREDICTED: beta-galactosidase 15-like [Brachypodium distachyon]	Identities = 725/863 (84%), Positives = 781/863 (90%), Gaps = 2/863 (0%)
	Observed	Mr(expt)	Mr(calc)	ppm	Start		End	Miss	Ions	Peptide
	1034.5914	1033.5841	1033.5305	51.9	627	-	636	1	---	K.DGAGFRGQVK.L
	1034.5914	1033.5842	1033.5305	51.9	627	-	636	1	---	K.DGAGFRGQVK.L
	1348.7880	1347.7807	1347.7914	-7.98	145	-	156	0	77	K.LVAAEGLFLFLR.I
	1348.7880	1347.7807	1347.7914	-7.95	145	-	156	0	---	K.LVAAEGLFLFLR.I
	1634.7909	1633.7836	1633.8538	-42.94	90	-	103	1	---	R.ATPEMWPSLIAKFK.E + Oxidation (HW)
	1657.8467	1656.8394	1656.7970	25.6	676	-	688	1	---	R.MQKDSVQPFTWYK.N
	1693.8369	1692.8296	1692.8148	8.78	124	-	136	1	---	K.GQYYFEERFDLVK.F
	1705.7366	1704.7293	1704.7818	-30.75	676	-	688	1	---	R.MQKDSVQPFTWYK.N + Dioxidation (W); Oxidation (M)
	1705.7366	1704.7293	1704.7818	-30.75	676	-	688	1	---	R.MQKDSVQPFTWYK.N + Dioxidation (W); Oxidation (M)
	1901.9083	1900.9010	1900.8877	7.02	179	-	194	1	---	R.TDNEPFKAEMQTFVTK.I + Oxidation (M)
	2061.9160	2060.9087	2060.9051	1.78	321	-	338	0	---	R.GGSLQNYYMYFGGTNFAR.T + Oxidation (M)
	2628.2822	2627.2749	2627.2755	-0.22	339	-	362	0	---	R.TAGGPLQITSYDYDAPIDEYGILR.Q
	2981.5342	2980.5269	2980.4818	15.1	339	-	365	1	---	R.TAGGPLQITSYDYDAPIDEYGILRQPK.W
	3370.6140	3369.6067	3369.6265	-5.88	204	-	233	0	---	K.LYSWQGGPIILQQIENEYGNIQGNYGQAGK.R + Dioxidation (W)
Spot 26	(ger 2 identification)
gi|149392725 Mass: 30594 Score: 541 Expect: 7.1e-049 Matches: 19
	ribulose bisphosphate carboxylase/oxygenase activase [Oryza sativa Indica Group]
	Observed	Mr(expt)	Mr(calc)	ppm	Start		End	Miss	Ions	Peptide
	1023.5515	1022.5442	1022.5033	40.1	183	-	190	1	---	R.VYDDEVRK.W
	1078.6259	1077.6186	1077.5818	34.2	41	-	49	1	---	R.YREAADIIK.K
	1206.7123	1205.7050	1205.6768	23.4	41	-	50	2	---	R.YREAADIIKK.G
	1228.6279	1227.6206	1227.5958	20.2	3	-	12	0	---	K.SFQCELVFAK.M
	1228.6279	1227.6207	1227.5958	20.3	3	-	12	0	89	K.SFQCELVFAK.M
	1330.6426	1329.6353	1329.6102	18.9	134	-	143	1	---	K.FYWAPTRDDR.V + Trp->Kynurenin (W)
	1476.7681	1475.7608	1475.7369	16.2	191	-	203	1	---	K.WVSDTGVENIGKR.L + Oxidation (HW)
	1717.8912	1716.8839	1716.8683	9.12	149	-	163	1	---	K.GIFRTDNVPDEDIVK.I
	1728.7650	1727.7577	1727.7430	8.55	53	-	67	0	---	K.MCCLFINDLDAGAGR.M + Oxidation (M)
	1728.7650	1727.7577	1727.7430	8.56	53	-	67	0	38	K.MCCLFINDLDAGAGR.M + Oxidation (M)
	1868.9634	1867.9561	1867.9469	4.94	164	-	180	0	142	K.IVDSFPGQSIDFFGALR.A
	1868.9634	1867.9561	1867.9469	4.95	164	-	180	0	---	K.IVDSFPGQSIDFFGALR.A
	1913.8772	1912.8699	1912.8594	5.51	51	-	67	1	---	K.GKMCCLFINDLDAGAGR.M + Oxidation (M)
	2089.1707	2088.1634	2088.1619	0.69	109	-	127	0	107	R.VPIIVTGNDFSTLYAPLIR.D
	2089.1707	2088.1634	2088.1619	0.72	109	-	127	0	---	R.VPIIVTGNDFSTLYAPLIR.D
	2417.3052	2416.2979	2416.3114	-5.60	109	-	130	1	---	R.VPIIVTGNDFSTLYAPLIRDGR.M
	2700.4114	2699.4041	2699.4283	-8.94	104	-	127	1	---	K.EDNPRVPIIVTGNDFSTLYAPLIR.D
	3094.4766	3093.4693	3093.5295	-19.47	153	-	180	1	52	R.TDNVPDEDIVKIVDSFPGQSIDFFGALR.A
	3094.4766	3093.4693	3093.5295	-19.46	153	-	180	1	---	R.TDNVPDEDIVKIVDSFPGQSIDFFGALR.A
	(ger 7 identification)
gi|108864712 Mass: 38690 Score: 828 Expect: 3.9e-077 Matches: 50
	Ribulose bisphosphate carboxylase/oxygenase activase, chloroplast precursor, putative, expressed [Oryza sativa Japonica Group]
	Observed	Mr(expt)	Mr(calc)	ppm	Start		End	Miss	Ions	Peptide
	909.4250	908.4177	908.4240	-6.87	258	-	264	0	---	R.VYDDEVR.K + Methyl (DE)
	940.4604	939.4531	939.4603	-7.62	209	-	215	0	---	K.FYWAPTR.D
	944.4549	943.4476	943.4552	-8.03	209	-	215	0	---	K.FYWAPTR.D + Trp->Kynurenin (W)
	972.4501	971.4428	971.4501	-7.49	209	-	215	0	---	K.FYWAPTR.D + Dioxidation (W)
	1023.5013	1022.4940	1022.5033	-9.04	258	-	265	1	---	R.VYDDEVRK.W
	1023.5013	1022.4941	1022.5033	-9.00	258	-	265	1	51	R.VYDDEVRK.W
	1078.5793	1077.5720	1077.5818	-9.09	116	-	124	1	---	R.YREAADIIK.K
	1093.5546	1092.5473	1092.5638	-15.04	54	-	62	0	---	K.NFMTLPNIK.V + Oxidation (M)
	1122.5425	1121.5352	1121.5465	-10.08	256	-	264	1	---	R.ARVYDDEVR.K
	1156.6943	1155.6870	1155.7016	-12.60	63	-	73	0	---	K.VPLILGIWGGK.G + Trp->Kynurenin (W)
	1157.5363	1156.5290	1156.5400	-9.57	284	-	293	0	45	R.EGPPEFEQPK.M
	1157.5363	1156.5290	1156.5400	-9.52	284	-	293	0	---	R.EGPPEFEQPK.M
	1171.5511	1170.5438	1170.5557	-10.14	284	-	293	0	---	R.EGPPEFEQPK.M + Methyl (DE)
	1184.6940	1183.6867	1183.6965	-8.25	63	-	73	0	---	K.VPLILGIWGGK.G + Dioxidation (W)
	1206.6768	1205.6695	1205.6768	-6.01	116	-	125	2	---	R.YREAADIIKK.G
	1228.5918	1227.5845	1227.5958	-9.18	78	-	87	0	---	K.SFQCELVFAK.M
	1228.5918	1227.5845	1227.5958	-9.18	78	-	87	0	87	K.SFQCELVFAK.M
	1242.6039	1241.5966	1241.6115	-11.94	78	-	87	0	---	K.SFQCELVFAK.M + Methyl (DE)
	1246.6091	1245.6018	1245.6137	-9.55	299	-	308	0	---	K.LMEYGYMLVK.E
	1250.6306	1249.6233	1249.6415	-14.53	256	-	265	2	---	R.ARVYDDEVRK.W
	1262.6033	1261.5960	1261.6086	-10.00	299	-	308	0	---	K.LMEYGYMLVK.E + Oxidation (M)
	1278.6007	1277.5934	1277.6036	-7.93	299	-	308	0	---	K.LMEYGYMLVK.E + 2 Oxidation (M)
	1308.7041	1307.6968	1307.6358	46.7	266	-	277	0	---	K.WVSDTGVENIGK.R + Trp->Kynurenin (W)
	1326.6190	1325.6117	1325.6153	-2.68	209	-	218	1	---	K.FYWAPTRDDR.V
	1326.6190	1325.6117	1325.6153	-2.67	209	-	218	1	48	K.FYWAPTRDDR.V
	1330.6133	1329.6060	1329.6102	-3.14	209	-	218	1	---	K.FYWAPTRDDR.V + Trp->Kynurenin (W)
	1342.6132	1341.6059	1341.6540	-35.80	206	-	215	1	---	R.MEKFYWAPTR.D + Methyl (DE)
	1358.6075	1357.6002	1357.6051	-3.59	209	-	218	1	---	K.FYWAPTRDDR.V + Dioxidation (W)
	1460.7515	1459.7442	1459.7419	1.56	266	-	278	1	---	K.WVSDTGVENIGKR.L
	1464.7429	1463.7356	1463.7369	-0.85	266	-	278	1	---	K.WVSDTGVENIGKR.L + Trp->Kynurenin (W)
	1588.8484	1587.8411	1587.8369	2.66	265	-	278	2	---	R.KWVSDTGVENIGKR.L
	1592.8451	1591.8378	1591.8318	3.77	265	-	278	2	---	R.KWVSDTGVENIGKR.L + Trp->Kynurenin (W)
	1620.8427	1619.8354	1619.8267	5.37	265	-	278	2	---	R.KWVSDTGVENIGKR.L + Dioxidation (W)
	1712.7684	1711.7611	1711.7480	7.65	128	-	142	0	---	K.MCCLFINDLDAGAGR.M
	1712.7684	1711.7612	1711.7480	7.67	128	-	142	0	126	K.MCCLFINDLDAGAGR.M
	1728.7604	1727.7531	1727.7430	5.88	128	-	142	0	(109)	K.MCCLFINDLDAGAGR.M + Oxidation (M)
	1728.7604	1727.7531	1727.7430	5.89	128	-	142	0	---	K.MCCLFINDLDAGAGR.M + Oxidation (M)
	1775.8604	1774.8531	1774.8447	4.73	284	-	298	1	---	R.EGPPEFEQPKMTIEK.L + Oxidation (M)
	1868.9750	1867.9677	1867.9469	11.2	239	-	255	0	137	K.IVDSFPGQSIDFFGALR.A
	1868.9750	1867.9677	1867.9469	11.2	239	-	255	0	---	K.IVDSFPGQSIDFFGALR.A
	1913.8826	1912.8753	1912.8594	8.34	126	-	142	1	---	K.GKMCCLFINDLDAGAGR.M + Oxidation (M)
	2089.1951	2088.1878	2088.1619	12.4	184	-	202	0	186	R.VPIIVTGNDFSTLYAPLIR.D
	2089.1951	2088.1878	2088.1619	12.4	184	-	202	0	---	R.VPIIVTGNDFSTLYAPLIR.D
	2320.0647	2319.0574	2319.0545	1.28	88	-	110	0	---	K.MGINPIMMSAGELESGNAGEPAK.L + Oxidation (M)
	2336.0549	2335.0476	2335.0494	-0.75	88	-	110	0	---	K.MGINPIMMSAGELESGNAGEPAK.L + 2 Oxidation (M)
	2340.1309	2339.1236	2339.0951	12.2	316	-	337	0	---	R.VQLAEQYLSEAALGDANSDAMK.T + Oxidation (M)
	2351.1958	2350.1885	2350.1805	3.41	258	-	277	2	---	R.VYDDEVRKWVSDTGVENIGK.R + 3 Methyl (DE)
	2352.0964	2351.0891	2351.1315	-18.00	316	-	337	0	---	R.VQLAEQYLSEAALGDANSDAMK.T + 2 Methyl (DE)
	2496.2502	2495.2429	2495.1962	18.7	315	-	337	1	---	K.RVQLAEQYLSEAALGDANSDAMK.T + Oxidation (M)
	2700.4788	2699.4715	2699.4283	16.0	179	-	202	1	---	K.EDNPRVPIIVTGNDFSTLYAPLIR.D
Spot 27	(ger 2 identification)
gi|1778414 Mass: 48055 Score: 260 Expect: 9e-021 Matches: 11
	ribulose-1,5-bisphosphate carboxylase/oxygenase activase [Oryza sativa Japonica Group]
	Observed	Mr(expt)	Mr(calc)	ppm	Start		End	Miss	Ions	Peptide
	1206.7172	1205.7099	1205.6768	27.5	200	-	209	2	---	R.YREAADIIKK.G
	1228.6366	1227.6293	1227.6573	-22.79	383	-	392	0	---	K.LIEYGYMLVK.E
	1228.6366	1227.6293	1227.5958	27.3	163	-	172	0	57	K.SFQCELVFAK.M
	1717.8959	1716.8886	1716.8683	11.9	308	-	322	1	---	K.GIFRTDNVPDEDIVK.I
	1868.9684	1867.9611	1867.9469	7.62	323	-	339	0	121	K.IVDSFPGQSIDFFGALR.A
	1868.9684	1867.9611	1867.9469	7.63	323	-	339	0	---	K.IVDSFPGQSIDFFGALR.A
	2089.1719	2088.1646	2088.1619	1.28	268	-	286	0	45	R.VPIIVTGNDFSTLYAPLIR.D
	2089.1719	2088.1646	2088.1619	1.29	268	-	286	0	---	R.VPIIVTGNDFSTLYAPLIR.D
	2211.1050	2210.0977	2210.2649	-75.65	139	-	158	1	---	K.NFMTLPNIKVPLILGIWGGK.G
	2225.1150	2224.1077	2224.0760	14.3	62	-	80	2	---	R.WKGLAYDISDDQQDITRGK.G + Oxidation (HW)
	2233.0850	2232.0777	2232.0224	24.8	173	-	194	0	---	K.MGINPIMMSAGELESGNGEPAK.L
	(ger 4 identification)
gi|108864712 Mass: 38690 Score: 832 Expect: 6.8e-078 Matches: 41
	Ribulose bisphosphate carboxylase/oxygenase activase, chloroplast precursor, putative, expressed [Oryza sativa Japonica Group]
	Observed	Mr(expt)	Mr(calc)	ppm	Start		End	Miss	Ions	Peptide
	940.4702	939.4629	939.4603	2.81	209	-	215	0	---	K.FYWAPTR.D
	956.4642	955.4569	955.4552	1.80	209	-	215	0	---	K.FYWAPTR.D + Oxidation (HW)
	972.4550	971.4477	971.4501	-2.45	209	-	215	0	---	K.FYWAPTR.D + Dioxidation (W)
	1023.5145	1022.5072	1022.5033	3.87	258	-	265	1	---	R.VYDDEVRK.W
	1184.6902	1183.6829	1183.6965	-11.46	63	-	73	0	---	K.VPLILGIWGGK.G + Dioxidation (W)
	1228.5885	1227.5812	1227.5958	-11.87	78	-	87	0	---	K.SFQCELVFAK.M
	1308.7134	1307.7061	1307.6358	53.8	266	-	277	0	---	K.WVSDTGVENIGK.R + Trp->Kynurenin (W)
	1326.6156	1325.6083	1325.6153	-5.25	209	-	218	1	---	K.FYWAPTRDDR.V
	1326.6156	1325.6083	1325.6153	-5.25	209	-	218	1	34	K.FYWAPTRDDR.V
	1330.6221	1329.6148	1329.6102	3.48	209	-	218	1	---	K.FYWAPTRDDR.V + Trp->Kynurenin (W)
	1342.6140	1341.6067	1341.6102	-2.59	209	-	218	1	---	K.FYWAPTRDDR.V + Oxidation (HW)
	1358.6044	1357.5971	1357.6051	-5.88	209	-	218	1	---	K.FYWAPTRDDR.V + Dioxidation (W)
	1460.7488	1459.7415	1459.7419	-0.29	266	-	278	1	---	K.WVSDTGVENIGKR.L
	1588.8824	1587.8751	1587.8369	24.1	265	-	278	2	---	R.KWVSDTGVENIGKR.L
	1712.7527	1711.7454	1711.7480	-1.53	128	-	142	0	80	K.MCCLFINDLDAGAGR.M
	1712.7527	1711.7454	1711.7480	-1.52	128	-	142	0	---	K.MCCLFINDLDAGAGR.M
	1717.8678	1716.8605	1716.8683	-4.51	224	-	238	1	---	K.GIFRTDNVPDEDIVK.I
	1728.7412	1727.7339	1727.7430	-5.22	128	-	142	0	---	K.MCCLFINDLDAGAGR.M + Oxidation (M)
	1728.7412	1727.7339	1727.7430	-5.22	128	-	142	0	(54)	K.MCCLFINDLDAGAGR.M + Oxidation (M)
	1868.9564	1867.9491	1867.9469	1.21	239	-	255	0	---	K.IVDSFPGQSIDFFGALR.A
	1868.9564	1867.9491	1867.9469	1.22	239	-	255	0	115	K.IVDSFPGQSIDFFGALR.A
	1897.8977	1896.8904	1896.8645	13.7	126	-	142	1	---	K.GKMCCLFINDLDAGAGR.M
	1913.8707	1912.8634	1912.8594	2.12	126	-	142	1	---	K.GKMCCLFINDLDAGAGR.M + Oxidation (M)
	2089.1694	2088.1621	2088.1619	0.09	184	-	202	0	---	R.VPIIVTGNDFSTLYAPLIR.D
	2089.1694	2088.1622	2088.1619	0.11	184	-	202	0	173	R.VPIIVTGNDFSTLYAPLIR.D
	2130.0767	2129.0694	2129.0649	2.13	299	-	315	2	---	K.LMEYGYMLVKEQENVKR.V
	2146.0566	2145.0493	2145.0598	-4.88	299	-	315	2	---	K.LMEYGYMLVKEQENVKR.V + Oxidation (M)
	2162.0500	2161.0427	2161.0547	-5.55	299	-	315	2	---	K.LMEYGYMLVKEQENVKR.V + 2 Oxidation (M)
	2211.1050	2210.0977	2210.2649	-75.65	54	-	73	1	---	K.NFMTLPNIKVPLILGIWGGK.G
	2227.2659	2226.2586	2226.2599	-0.55	54	-	73	1	---	K.NFMTLPNIKVPLILGIWGGK.G + Oxidation (HW)
	2231.2676	2230.2603	2230.2548	2.49	54	-	73	1	---	K.NFMTLPNIKVPLILGIWGGK.G + Oxidation (M); Trp->Kynurenin (W)
	2259.2537	2258.2464	2258.2497	-1.44	54	-	73	1	---	K.NFMTLPNIKVPLILGIWGGK.G + Dioxidation (W); Oxidation (M)
	2320.0039	2318.9966	2318.9864	4.40	27	-	46	0	---	R.TYDFDNTMGGFYIAPAFMDK.L + Oxidation (M)
	2335.9980	2334.9907	2334.9813	4.02	27	-	46	0	---	R.TYDFDNTMGGFYIAPAFMDK.L + 2 Oxidation (M)
	2417.3213	2416.3140	2416.3114	1.07	184	-	205	1	---	R.VPIIVTGNDFSTLYAPLIRDGR.M
	2480.2036	2479.1963	2479.2012	-1.99	315	-	337	1	---	K.RVQLAEQYLSEAALGDANSDAMK.T
	2496.2092	2495.2019	2495.1962	2.31	315	-	337	1	---	K.RVQLAEQYLSEAALGDANSDAMK.T + Oxidation (M)
	2700.4470	2699.4397	2699.4283	4.25	179	-	202	1	---	K.EDNPRVPIIVTGNDFSTLYAPLIR.D
	2700.4470	2699.4397	2699.4283	4.26	179	-	202	1	122	K.EDNPRVPIIVTGNDFSTLYAPLIR.D
	3094.5405	3093.5332	3093.5295	1.20	228	-	255	1	---	R.TDNVPDEDIVKIVDSFPGQSIDFFGALR.A
	3094.5405	3093.5333	3093.5295	1.21	228	-	255	1	198	R.TDNVPDEDIVKIVDSFPGQSIDFFGALR.A
	(ger 5 identification)
gi|108864712 Mass: 38690 Score: 739 Expect: 3.1e-068 Matches: 35
	Ribulose bisphosphate carboxylase/oxygenase activase, chloroplast precursor, putative, expressed [Oryza sativa Japonica Group]
	Observed	Mr(expt)	Mr(calc)	ppm	Start		End	Miss	Ions	Peptide
	909.4374	908.4301	908.4240	6.78	258	-	264	0	---	R.VYDDEVR.K + Methyl (DE)
	944.4695	943.4622	943.4552	7.44	209	-	215	0	---	K.FYWAPTR.D + Trp->Kynurenin (W)
	972.4650	971.4577	971.4501	7.84	209	-	215	0	---	K.FYWAPTR.D + Dioxidation (W)
	1023.5194	1022.5121	1022.5033	8.66	258	-	265	1	---	R.VYDDEVRK.W
	1078.5918	1077.5845	1077.5818	2.51	116	-	124	1	---	R.YREAADIIK.K
	1157.5452	1156.5379	1156.5400	-1.83	284	-	293	0	---	R.EGPPEFEQPK.M
	1171.5586	1170.5513	1170.5557	-3.73	284	-	293	0	---	R.EGPPEFEQPK.M + Methyl (DE)
	1228.5972	1227.5899	1227.5958	-4.81	78	-	87	0	79	K.SFQCELVFAK.M
	1228.5972	1227.5899	1227.5958	-4.78	78	-	87	0	---	K.SFQCELVFAK.M
	1250.6399	1249.6326	1249.6415	-7.09	256	-	265	2	---	R.ARVYDDEVRK.W
	1258.6448	1257.6375	1257.6089	22.8	228	-	238	0	---	R.TDNVPDEDIVK.I + Methyl (DE)
	1278.6040	1277.5967	1277.6036	-5.35	299	-	308	0	---	K.LMEYGYMLVK.E + 2 Oxidation (M)
	1330.6174	1329.6101	1329.6102	-0.06	209	-	218	1	---	K.FYWAPTRDDR.V + Trp->Kynurenin (W)
	1350.7129	1349.7056	1349.6463	43.9	266	-	277	0	---	K.WVSDTGVENIGK.R + Dioxidation (W); Methyl (DE)
	1358.6117	1357.6044	1357.6051	-0.50	209	-	218	1	---	K.FYWAPTRDDR.V + Dioxidation (W)
	1464.7402	1463.7329	1463.7369	-2.69	266	-	278	1	---	K.WVSDTGVENIGKR.L + Trp->Kynurenin (W)
	1717.8677	1716.8604	1716.8683	-4.57	224	-	238	1	---	K.GIFRTDNVPDEDIVK.I
	1728.7471	1727.7398	1727.7430	-1.83	128	-	142	0	65	K.MCCLFINDLDAGAGR.M + Oxidation (M)
	1728.7471	1727.7398	1727.7430	-1.81	128	-	142	0	---	K.MCCLFINDLDAGAGR.M + Oxidation (M)
	1868.9602	1867.9529	1867.9469	3.24	239	-	255	0	---	K.IVDSFPGQSIDFFGALR.A
	1868.9602	1867.9529	1867.9469	3.25	239	-	255	0	125	K.IVDSFPGQSIDFFGALR.A
	1883.9579	1882.9506	1882.9149	19.0	209	-	223	2	---	K.FYWAPTRDDRVGVCK.G + Methyl (DE)
	2089.1763	2088.1690	2088.1619	3.38	184	-	202	0	182	R.VPIIVTGNDFSTLYAPLIR.D
	2089.1763	2088.1690	2088.1619	3.40	184	-	202	0	---	R.VPIIVTGNDFSTLYAPLIR.D
	2103.1841	2102.1768	2102.1776	-0.36	184	-	202	0	---	R.VPIIVTGNDFSTLYAPLIR.D + Methyl (DE)
	2211.1050	2210.0977	2210.2649	-75.65	54	-	73	1	---	K.NFMTLPNIKVPLILGIWGGK.G
	2275.1677	2274.1604	2274.1678	-3.26	219	-	238	2	---	R.VGVCKGIFRTDNVPDEDIVK.I + Methyl (DE)
	2335.9873	2334.9800	2334.9813	-0.56	27	-	46	0	---	R.TYDFDNTMGGFYIAPAFMDK.L + 2 Oxidation (M)
	2340.0984	2339.0911	2339.0951	-1.68	316	-	337	0	---	R.VQLAEQYLSEAALGDANSDAMK.T + Oxidation (M)
	2352.0505	2351.0432	2351.0443	-0.46	88	-	110	0	---	K.MGINPIMMSAGELESGNAGEPAK.L + 3 Oxidation (M)
	2496.2058	2495.1985	2495.1962	0.94	315	-	337	1	---	K.RVQLAEQYLSEAALGDANSDAMK.T + Oxidation (M)
	2700.4399	2699.4326	2699.4283	1.62	179	-	202	1	---	K.EDNPRVPIIVTGNDFSTLYAPLIR.D
	2700.4399	2699.4327	2699.4283	1.63	179	-	202	1	69	K.EDNPRVPIIVTGNDFSTLYAPLIR.D
	3094.5369	3093.5296	3093.5295	0.02	228	-	255	1	131	R.TDNVPDEDIVKIVDSFPGQSIDFFGALR.A
	3094.5369	3093.5296	3093.5295	0.03	228	-	255	1	---	R.TDNVPDEDIVKIVDSFPGQSIDFFGALR.A
gi|115480067 Mass: 40397 Score: 107 Matches: 1(1) Sequences: 1(1)										PREDICTED: pyruvate dehydrogenase E1 component subunit beta-2, mitochondrial-like [Setaria italica]	Score	Expect	Identities	Positives	Gaps
	Os09g0509200 [Oryza sativa Japonica Group]									Sequence ID: gi|514731932|ref|XP_004957304.1|Length: 373Number of Matches: 1	663 bits(1710)	0	351/376(93%)	360/376(95%)	3/376(0%)
	1219.6346	1218.6274	1218.6244	2.40	184	-	194	0	107	K.VLVPYSAEDAR.G
Spot 28	(ger 2 identification)
gi|75261432 Mass: 45405 Score: 474 Expect: 3.6e-042 Matches: 20
	Succinyl-CoA ligase [ADP-forming] subunit beta, mitochondrial; AltName: Full=Succinyl-CoA synthetase beta chain [Oryza sativa Japonica Group]
	Observed	Mr(expt)	Mr(calc)	ppm	Start		End	Miss	Ions	Peptide
	1038.5809	1037.5736	1037.5328	39.4	261	-	268	1	---	R.QKEIFAMR.D + Oxidation (M)
	1038.5809	1037.5737	1037.5328	39.4	261	-	268	1	10	R.QKEIFAMR.D + Oxidation (M)
	1182.5929	1181.5856	1181.5465	33.1	251	-	260	0	---	K.LNFDDNAAFR.Q
	1182.5929	1181.5856	1181.5465	33.1	251	-	260	0	105	K.LNFDDNAAFR.Q
	1216.6650	1215.6577	1215.6208	30.4	384	-	394	1	---	R.LEGTNVDQGKR.I
	1251.8134	1250.8061	1250.7711	28.0	373	-	383	1	---	K.QVDLKVPVVVR.L
	1291.7736	1290.7663	1290.7370	22.7	348	-	359	0	---	K.AILVNIFGGIMK.C + Oxidation (M)
	1438.7361	1437.7288	1437.7001	20.0	251	-	262	1	19	K.LNFDDNAAFRQK.E
	1438.7361	1437.7288	1437.7001	20.0	251	-	262	1	---	K.LNFDDNAAFRQK.E
	1618.8068	1617.7995	1617.7821	10.8	28	-	41	0	101	R.LNIHEYQGAELMGK.Y + Oxidation (M)
	1618.8068	1617.7995	1617.7821	10.8	28	-	41	0	---	R.LNIHEYQGAELMGK.Y + Oxidation (M)
	1800.9391	1799.9318	1799.9128	10.6	137	-	151	0	---	K.LSLVNEMYFAITLDR.N + Oxidation (M)
	1850.9520	1849.9447	1849.9322	6.75	244	-	260	1	---	K.LVAADAKLNFDDNAAFR.Q
	2094.1250	2093.1177	2093.1116	2.90	90	-	110	1	---	K.SGLQGGVHIVKAEEAESLAAK.M
	2094.1250	2093.1177	2093.1116	2.90	90	-	110	1	108	K.SGLQGGVHIVKAEEAESLAAK.M
	2171.2178	2170.2105	2170.2110	-0.23	64	-	83	2	20	K.NVFPSEKEIVVKSQILAGGR.G
	2171.2178	2170.2105	2170.2110	-0.21	64	-	83	2	---	K.NVFPSEKEIVVKSQILAGGR.G
	2275.1902	2274.1829	2274.1855	-1.15	49	-	70	2	---	R.GAAAGSVEEVKNTLKNVFPSEK.E
	2418.2166	2417.2093	2417.2161	-2.83	28	-	48	1	10	R.LNIHEYQGAELMGKYGINVPR.G + Oxidation (M)
	2418.2166	2417.2093	2417.2161	-2.81	28	-	48	1	---	R.LNIHEYQGAELMGKYGINVPR.G + Oxidation (M)
Spot 29	(ger 2 identification)
gi|19387272 Mass: 49770 Score: 205 Expect: 2.8e-015 Matches: 34
	putative precursor chloroplastic glutamine synthetase [Oryza sativa Japonica Group]
	Observed	Mr(expt)	Mr(calc)	ppm	Start		End	Miss	Ions	Peptide
	1511.7898	1510.7825	1510.7450	24.9	316	-	328	2	---	K.SMREDGGFEVIKK.A + Oxidation (M)
	1539.8617	1538.8544	1538.8192	22.9	95	-	108	0	---	R.TISKPVEDPSELPK.W
	1597.7676	1596.7603	1596.7281	20.2	337	-	350	0	---	R.HDLHISAYGEGNER.R
	1753.8608	1752.8535	1752.8292	13.9	337	-	351	1	---	R.HDLHISAYGEGNERR.L
	1779.9827	1778.9754	1778.9567	10.5	75	-	90	0	---	K.IIAEYIWVGGTGIDLR.S + Trp->Kynurenin (W)
	1807.9772	1806.9699	1806.9516	10.1	75	-	90	0	---	K.IIAEYIWVGGTGIDLR.S + Dioxidation (W)
	2002.1351	2001.1278	2001.1258	0.99	319	-	336	2	---	R.EDGGFEVIKKAILNLSLR.H
	2192.0742	2191.0669	2191.0658	0.51	352	-	371	0	---	R.LTGLHETASIDNFSWGVANR.G + Trp->Kynurenin (W)
	2192.0742	2191.0669	2191.0658	0.51	352	-	371	0	44	R.LTGLHETASIDNFSWGVANR.G + Trp->Kynurenin (W)
	2204.0837	2203.0764	2203.0658	4.82	352	-	371	0	---	R.LTGLHETASIDNFSWGVANR.G + Oxidation (HW)
	2220.0703	2219.0630	2219.0607	1.04	352	-	371	0	---	R.LTGLHETASIDNFSWGVANR.G + 2 Oxidation (HW)
	2220.0703	2219.0630	2219.0607	1.05	352	-	371	0	(14)	R.LTGLHETASIDNFSWGVANR.G + Dioxidation (W)
	2234.0916	2233.0843	2233.2219	-61.59	75	-	94	2	---	K.IIAEYIWVGGTGIDLRSKSR.T
	2292.1968	2291.1895	2291.1950	-2.40	175	-	193	0	---	K.VVSQVPWFGIEQEYTLLQR.D
	2296.1909	2295.1836	2295.1899	-2.75	175	-	193	0	---	K.VVSQVPWFGIEQEYTLLQR.D + Trp->Kynurenin (W)
	2296.1909	2295.1836	2295.1899	-2.75	175	-	193	0	86	K.VVSQVPWFGIEQEYTLLQR.D + Trp->Kynurenin (W)
	2308.2021	2307.1948	2307.1899	2.12	175	-	193	0	---	K.VVSQVPWFGIEQEYTLLQR.D + Oxidation (HW)
	2324.1829	2323.1756	2323.1848	-3.97	175	-	193	0	---	K.VVSQVPWFGIEQEYTLLQR.D + Dioxidation (W)
	2324.1829	2323.1756	2323.1848	-3.97	175	-	193	0	(30)	K.VVSQVPWFGIEQEYTLLQR.D + Dioxidation (W)
	2342.1804	2341.1731	2341.1604	5.45	432	-	451	0	---	K.FLENHATFHSPVNILVEHHT.-
	2348.1633	2347.1560	2347.1669	-4.63	351	-	371	1	---	R.RLTGLHETASIDNFSWGVANR.G + Trp->Kynurenin (W)
	2348.1633	2347.1560	2347.1669	-4.63	351	-	371	1	11	R.RLTGLHETASIDNFSWGVANR.G + Trp->Kynurenin (W)
	2360.1748	2359.1675	2359.1669	0.26	351	-	371	1	---	R.RLTGLHETASIDNFSWGVANR.G + Oxidation (HW)
	2376.1611	2375.1538	2375.1618	-3.36	351	-	371	1	---	R.RLTGLHETASIDNFSWGVANR.G + Dioxidation (W)
	2478.2712	2477.2639	2477.2775	-5.47	329	-	350	1	---	K.AILNLSLRHDLHISAYGEGNER.R
	2478.2712	2477.2639	2477.2775	-5.47	329	-	350	1	30	K.AILNLSLRHDLHISAYGEGNER.R
	2606.3528	2605.3455	2605.3724	-10.32	328	-	350	2	---	K.KAILNLSLRHDLHISAYGEGNER.R
	2634.2437	2633.2364	2633.2578	-8.11	140	-	163	1	---	R.GGNNILVMCDTYTPAGEPIPTNKR.N + Oxidation (M)
	2634.2437	2633.2364	2633.2578	-8.11	140	-	163	1	---	R.GGNNILVMCDTYTPAGEPIPTNKR.N + Oxidation (M)
	3235.6184	3234.6111	3234.6714	-18.62	166	-	193	1	---	R.AAQVFSDPKVVSQVPWFGIEQEYTLLQR.D
	3239.6125	3238.6052	3238.6663	-18.85	166	-	193	1	---	R.AAQVFSDPKVVSQVPWFGIEQEYTLLQR.D + Trp->Kynurenin (W)
	3267.6021	3266.5948	3266.6612	-20.31	166	-	193	1	---	R.AAQVFSDPKVVSQVPWFGIEQEYTLLQR.D + Dioxidation (W)
	3519.6057	3518.5984	3518.5990	-0.17	194	-	225	1	---	R.DVNWPLGWPVGGYPGPQGPYYCAVGSDKSFGR.D + Dioxidation (W); Trp->Kynurenin (W)
	3588.7324	3587.7251	3587.7528	-7.70	60	-	90	1	---	R.MEQLLNMDTTPFTDKIIAEYIWVGGTGIDLR.S + Dioxidation (W); Oxidation (M)
Spot 30	(ger 2 identification)
gi|27804768 Mass: 42731 Score: 184 Expect: 3.6e-013 Matches: 28
	sedoheptulose-1,7-bisphosphatase precursor [Oryza sativa Indica Group]
	Observed	Mr(expt)	Mr(calc)	ppm	Start		End	Miss	Ions	Peptide
	1027.6490	1026.6417	1026.5822	58.0	85	-	93	1	---	K.ATPDKNLIR.L
	1188.5999	1187.5926	1187.5459	39.4	372	-	381	0	---	R.FEETLYGSSR.L
	1225.6168	1224.6095	1224.5665	35.2	94	-	103	0	---	R.LLICMGEAMR.T + 2 Oxidation (M)
	1235.7046	1234.6973	1234.6558	33.7	306	-	317	0	---	K.GIFTNVTSPTAK.A
	1478.8281	1477.8208	1477.7889	21.6	359	-	371	1	---	R.TQVAYGSKNEIIR.F
	1588.9613	1587.9540	1587.9276	16.6	322	-	335	0	---	R.LLFEVAPLGFLIEK.A
	1588.9613	1587.9540	1587.9276	16.6	322	-	335	0	29	R.LLFEVAPLGFLIEK.A
	1608.8373	1607.8300	1607.8017	17.6	137	-	149	0	---	K.LLFEALEYSHVCK.Y
	1642.9011	1641.8938	1641.8686	15.4	345	-	358	1	---	K.QSVLDKVINNLDER.T
	1649.8787	1648.8714	1648.8495	13.3	289	-	303	0	---	R.YTGGMVPDVNQIIVK.E + Oxidation (M)
	1813.9257	1812.9184	1812.9006	9.84	367	-	381	1	---	K.NEIIRFEETLYGSSR.L
	1839.9127	1838.9054	1838.8833	12.0	249	-	265	1	---	K.DTTTIGEGKMFSPGNLR.A + Oxidation (M)
	1858.1349	1857.1276	1857.1128	8.00	320	-	335	1	---	K.LRLLFEVAPLGFLIEK.A
	1858.1349	1857.1276	1857.1128	8.00	320	-	335	1	---	K.LRLLFEVAPLGFLIEK.A
	1907.0082	1906.0009	1905.9870	7.31	289	-	305	1	---	R.YTGGMVPDVNQIIVKEK.G + Oxidation (M)
	1907.0082	1906.0009	1905.9870	7.31	289	-	305	1	20	R.YTGGMVPDVNQIIVKEK.G + Oxidation (M)
	1949.9883	1948.9810	1948.9677	6.85	201	-	220	0	---	K.LTGVTGGDQVAAAMGIYGPR.T + Oxidation (M)
	2057.2627	2056.2554	2056.2448	5.15	318	-	335	2	---	K.AKLRLLFEVAPLGFLIEK.A
	2093.0291	2092.0218	2092.0153	3.12	266	-	282	1	---	R.ATFDNPEYDKLINYYVK.E
	2093.0291	2092.0218	2092.0153	3.12	266	-	282	1	7	R.ATFDNPEYDKLINYYVK.E
	2183.1565	2182.1492	2182.1456	1.65	285	-	303	1	---	K.YTLRYTGGMVPDVNQIIVK.E + Oxidation (M)
	2350.1550	2349.1477	2349.1528	-2.17	266	-	284	2	---	R.ATFDNPEYDKLINYYVKEK.Y
	2350.1550	2349.1477	2349.1528	-2.17	266	-	284	2	22	R.ATFDNPEYDKLINYYVKEK.Y
	2465.2207	2464.2134	2464.2194	-2.42	336	-	358	2	---	K.AGGYSSDGKQSVLDKVINNLDER.T
	2465.2207	2464.2134	2464.2194	-2.42	336	-	358	2	18	K.AGGYSSDGKQSVLDKVINNLDER.T
	2477.2581	2476.2508	2476.2921	-16.69	345	-	366	2	---	K.QSVLDKVINNLDERTQVAYGSK.N
	2648.3167	2647.3094	2647.3242	-5.57	359	-	381	2	---	R.TQVAYGSKNEIIRFEETLYGSSR.L
	2648.3167	2647.3094	2647.3242	-5.57	359	-	381	2	---	R.TQVAYGSKNEIIRFEETLYGSSR.L
Spot 31	(ger 2 identification)
gi|23198434 Mass: 45179 Score: 259 Expect: 1.1e-020 Matches: 12
	phosphoribulokinase precursor [Oryza sativa Indica Group]
	Observed	Mr(expt)	Mr(calc)	ppm	Start		End	Miss	Ions	Peptide
	1359.6490	1358.6417	1358.6540	-9.06	350	-	360	0	---	K.FYGEVTQQMLK.H + Oxidation (M)
	1359.6491	1358.6418	1358.6540	-9.03	350	-	360	0	62	K.FYGEVTQQMLK.H + Oxidation (M)
	1488.6622	1487.6549	1487.6602	-3.57	131	-	142	0	---	R.ANDFDLMYEQVK.A + Oxidation (M)
	1488.6622	1487.6550	1487.6602	-3.55	131	-	142	0	38	R.ANDFDLMYEQVK.A + Oxidation (M)
	1497.8000	1496.7927	1496.7947	-1.29	217	-	230	1	---	R.GHSLESIKASIEAR.K
	1497.8001	1496.7928	1496.7947	-1.26	217	-	230	1	12	R.GHSLESIKASIEAR.K
	1518.8246	1517.8173	1517.8201	-1.87	382	-	393	1	72	K.IRDLYEQIIAER.A
	1518.8246	1517.8173	1517.8201	-1.86	382	-	393	1	---	K.IRDLYEQIIAER.A
	1718.8513	1717.8440	1717.8498	-3.35	173	-	186	0	---	K.IFVIEGLHPMFDER.V + Oxidation (M)
	1718.8513	1717.8440	1717.8498	-3.34	173	-	186	0	11	K.IFVIEGLHPMFDER.V + Oxidation (M)
	2173.1040	2172.0967	2172.0964	0.15	361	-	381	0	---	K.HADFPGSNNGTGLFQTIVGLK.I
	2173.1040	2172.0967	2172.0964	0.15	361	-	381	0	17	K.HADFPGSNNGTGLFQTIVGLK.I
	(ger 4 identification)
gi|21839 Mass: 45406 Score: 139 Expect: 1.4e-008 Matches: 15
	phosphoribulokinase [Triticum aestivum]
	Observed	Mr(expt)	Mr(calc)	ppm	Start		End	Miss	Ions	Peptide
	1249.6973	1248.6900	1248.6350	44.1	385	-	394	0	---	R.DLYEQIIAER.A
	1359.7046	1358.6973	1358.6540	31.9	351	-	361	0	32	K.FYGEVTQQMLK.H + Oxidation (M)
	1359.7046	1358.6973	1358.6540	31.9	351	-	361	0	---	K.FYGEVTQQMLK.H + Oxidation (M)
	1488.7039	1487.6966	1487.6602	24.4	132	-	143	0	---	K.ANDFDLMYEQVK.A + Oxidation (M)
	1488.7039	1487.6966	1487.7038	-4.83	213	-	225	1	---	R.DMAERGHSLESIK.A + Oxidation (M)
	1518.8752	1517.8679	1517.8201	31.5	383	-	394	1	---	K.IRDLYEQIIAER.A
	1518.8752	1517.8680	1517.8201	31.5	383	-	394	1	60	K.IRDLYEQIIAER.A
	1718.8892	1717.8819	1717.8498	18.7	174	-	187	0	5	K.IFVIEGLHPMYDER.V
	1718.8892	1717.8819	1717.8498	18.7	174	-	187	0	---	K.IFVIEGLHPMYDER.V
	1869.9781	1868.9708	1868.9526	9.73	210	-	225	2	---	K.IQRDMAERGHSLESIK.A
	2116.0413	2115.0340	2115.0378	-1.79	213	-	231	2	---	R.DMAERGHSLESIKASIEAR.K + Oxidation (M)
	2173.1121	2172.1048	2172.0964	3.86	362	-	382	0	18	K.HADFPGSNNGTGLFQTIVGLK.I
	2173.1121	2172.1048	2172.0964	3.88	362	-	382	0	---	K.HADFPGSNNGTGLFQTIVGLK.I
	2458.1372	2457.1299	2457.2765	-59.64	362	-	384	1	---	K.HADFPGSNNGTGLFQTIVGLKIR.D + Oxidation (HW)
	2527.2314	2526.2241	2526.2312	-2.80	122	-	143	2	---	K.EKGVTALDPKANDFDLMYEQVK.A + Oxidation (M)
Spot 32	(ger 2 identification)
gi|1778414 Mass: 48055 Score: 356 Expect: 2.3e-030 Matches: 15
	ribulose-1,5-bisphosphate carboxylase/oxygenase activase [Oryza sativa Japonica Group]
	Observed	Mr(expt)	Mr(calc)	ppm	Start		End	Miss	Ions	Peptide
	1078.6273	1077.6200	1077.5818	35.5	200	-	208	1	---	R.YREAADIIK.K
	1206.7175	1205.7102	1205.6768	27.7	200	-	209	2	---	R.YREAADIIKK.G
	1228.6328	1227.6255	1227.5958	24.2	163	-	172	0	---	K.SFQCELVFAK.M
	1709.8186	1708.8113	1708.7904	12.2	64	-	78	0	---	K.GLAYDISDDQQDITR.G
	1709.8186	1708.8113	1708.7904	12.2	64	-	78	0	92	K.GLAYDISDDQQDITR.G
	1717.8956	1716.8883	1716.8683	11.7	308	-	322	1	---	K.GIFRTDNVPDEDIVK.I
	1718.8849	1717.8776	1717.7882	52.0	290	-	302	2	---	R.MEKFYWAPTRDDR.V + Trp->Kynurenin (W)
	1728.7701	1727.7628	1727.7430	11.5	212	-	226	0	---	K.MCCLFINDLDAGAGR.M + Oxidation (M)
	1868.9661	1867.9588	1867.9469	6.38	323	-	339	0	123	K.IVDSFPGQSIDFFGALR.A
	1868.9661	1867.9588	1867.9469	6.40	323	-	339	0	---	K.IVDSFPGQSIDFFGALR.A
	2089.1719	2088.1646	2088.1619	1.28	268	-	286	0	86	R.VPIIVTGNDFSTLYAPLIR.D
	2089.1719	2088.1646	2088.1619	1.29	268	-	286	0	---	R.VPIIVTGNDFSTLYAPLIR.D
	2211.1050	2210.0977	2210.2649	-75.65	139	-	158	1	---	K.NFMTLPNIKVPLILGIWGGK.G
	2417.3032	2416.2959	2416.3114	-6.42	268	-	289	1	---	R.VPIIVTGNDFSTLYAPLIRDGR.M
	3094.4810	3093.4737	3093.5295	-18.04	312	-	339	1	---	R.TDNVPDEDIVKIVDSFPGQSIDFFGALR.A
Spot 34	(ger 2 identification)
gi|6581058 Mass: 41041 Score: 117 Expect: 1.8e-006 Matches: 15
	Sgt1 [Oryza sativa]
	Observed	Mr(expt)	Mr(calc)	ppm	Start		End	Miss	Ions	Peptide
	1335.7941	1334.7868	1334.7558	23.3	231	-	241	1	---	R.YQVLSTKVEIR.L
	1380.7604	1379.7531	1379.7197	24.2	303	-	314	1	---	K.LEGDAALNKFFR.D
	1543.7668	1542.7595	1542.7314	18.2	95	-	109	0	---	K.AALELGYSFASGDSR.F
	1578.9193	1577.9120	1577.8889	14.6	229	-	241	2	---	K.SRYQVLSTKVEIR.L
	1578.9193	1577.9120	1577.8889	14.7	229	-	241	2	---	K.SRYQVLSTKVEIR.L
	1609.8242	1608.8169	1608.7930	14.9	81	-	94	1	---	K.GAACIRLEEYQTAK.A
	1737.9124	1736.9051	1736.8879	9.91	80	-	94	2	---	R.KGAACIRLEEYQTAK.A
	1827.9724	1826.9651	1826.9526	6.84	266	-	282	0	---	K.IIPPAESAQRPSYPSSK.S
	1827.9724	1826.9651	1826.9526	6.85	266	-	282	0	66	K.IIPPAESAQRPSYPSSK.S
	1947.9564	1946.9491	1946.9486	0.26	95	-	112	1	---	K.AALELGYSFASGDSRFTR.L
	2274.1396	2273.1323	2273.1481	-6.92	168	-	186	1	---	K.YRHDFYNSATEVVLTIFAK.G
	2274.1397	2273.1324	2273.1481	-6.90	168	-	186	1	3	K.YRHDFYNSATEVVLTIFAK.G
	2286.1167	2285.1094	2285.1296	-8.85	326	-	345	2	---	R.RAMMKSFVESNGTVLSTNWK.D
	2299.1736	2298.1663	2298.1492	7.45	331	-	351	2	---	K.SFVESNGTVLSTNWKDVGSKK.V + Oxidation (HW)
	2566.2476	2565.2403	2565.3914	-58.90	261	-	284	2	---	K.AVPQKIIPPAESAQRPSYPSSKSK.K
gi|6581058	1543.7670	1542.7597	1542.7314	18.3	95	-	109	0	116	K.AALELGYSFASGDSR.F
Spot 35	(ger 2 identification)
gi|115448029 Mass: 48989 Score: 158 Expect: 1.4e-010 Matches: 21											Score = 778 bits (2008), Expect = 0.0
	Os02g0690800 [Oryza sativa Japonica Group]									gi|357137096|ref|XP_003570137.1| PREDICTED: acetylornithine deacetylase-like [Brachypodium distachyon]	Identities = 395/444 (89%), Positives = 422/444 (95%), Gaps = 1/444 (0%)
	Observed	Mr(expt)	Mr(calc)	ppm	Start		End	Miss	Ions	Peptide
	1009.6022	1008.5949	1008.5505	44.1	223	-	231	0	---	K.LFHSGLAHK.A
	1118.6315	1117.6242	1117.5768	42.5	334	-	342	0	---	K.YVLPDENLR.G
	1118.6315	1117.6242	1117.5768	42.5	334	-	342	0	24	K.YVLPDENLR.G
	1342.7565	1341.7492	1341.7180	23.2	298	-	309	0	---	R.LTPFYSTTSVVK.K
	1487.8170	1486.8097	1486.7780	21.3	78	-	91	0	---	R.SNVIVEYPGTVPGR.A
	1487.8170	1486.8097	1486.7780	21.3	78	-	91	0	44	R.SNVIVEYPGTVPGR.A
	1586.8323	1585.8250	1585.8464	-13.47	329	-	342	1	---	R.GPVSKYVLPDENLR.G
	1758.9583	1757.9510	1757.9312	11.3	8	-	24	1	---	R.DAVGGLDRDPFVSLLGK.L
	1758.9583	1757.9510	1757.9312	11.3	8	-	24	1	20	R.DAVGGLDRDPFVSLLGK.L
	1857.9490	1856.9417	1856.9237	9.70	131	-	147	0	---	R.GTTDCLGHVALVAQLMR.R + Oxidation (M)
	1982.9817	1981.9744	1981.9633	5.62	394	-	411	0	---	R.ELQDEGFDVQTAGYGLLK.T
	1982.9817	1981.9744	1981.9633	5.62	394	-	411	0	7	R.ELQDEGFDVQTAGYGLLK.T
	2014.0221	2013.0148	2013.0248	-4.96	131	-	148	1	---	R.GTTDCLGHVALVAQLMRR.L + Oxidation (M)
	2211.1050	2210.0977	2210.1331	-16.01	311	-	328	1	---	K.LQEYVHDINENIEKLPTR.G
	2339.2124	2338.2051	2338.2281	-9.81	310	-	328	2	---	K.KLQEYVHDINENIEKLPTR.G
	2381.2639	2380.2566	2380.2638	-3.02	372	-	393	0	---	K.ATEEIVGHVEPYSITGSLPLIR.E
	2381.2639	2380.2566	2380.2638	-3.02	372	-	393	0	24	K.ATEEIVGHVEPYSITGSLPLIR.E
	2409.2712	2408.2639	2408.1067	65.3	276	-	297	0	---	K.WSYPGGGLNQIPGECTISGDIR.L + Dioxidation (W)
	2521.1995	2520.1922	2520.1948	-1.03	343	-	364	1	---	R.GRLEITIDEDIMNGVACNLESR.G + Oxidation (M)
	2679.3965	2678.3892	2678.4027	-5.05	311	-	333	2	---	K.LQEYVHDINENIEKLPTRGPVSK.Y
	2807.4863	2806.4790	2806.4985	-6.95	219	-	244	2	---	K.AIGKLFHSGLAHKAINAMELNMEALK.E
Spot 36	(ger 2 identification)
gi|50080249 Mass: 35642 Score: 96 Expect: 0.00023 Matches: 15
	putative malate dehydrogenase [Oryza sativa Japonica Group]
	Observed	Mr(expt)	Mr(calc)	ppm	Start		End	Miss	Ions	Peptide
	1219.7362	1218.7289	1218.6972	26.0	168	-	178	0	---	K.LFGVTTLDVVR.A
	1318.7242	1317.7169	1317.6929	18.3	113	-	124	0	---	R.DDLFNINAGIVK.G
	1347.8204	1346.8131	1346.7922	15.5	167	-	178	1	---	K.KLFGVTTLDVVR.A
	1347.8204	1346.8131	1346.7922	15.5	167	-	178	1	17	K.KLFGVTTLDVVR.A
	1645.8250	1644.8177	1644.8431	-15.43	232	-	247	2	---	K.RTQDGGTEVVEAKAGK.G
	1645.8250	1644.8177	1644.9246	-64.95	1	-	14	1	---	-.MRPSLLRYAAQALR.R
	1670.9052	1669.8979	1669.9852	-52.25	2	-	15	2	---	M.RPSLLRYAAQALRR.R
	1801.9200	1800.9127	1801.0257	-62.71	1	-	15	2	---	-.MRPSLLRYAAQALRR.R
	2005.0562	2004.0489	2004.0462	1.34	107	-	124	1	---	R.KPGMTRDDLFNINAGIVK.G + Oxidation (M)
	2005.0562	2004.0489	2004.0462	1.34	107	-	124	1	---	R.KPGMTRDDLFNINAGIVK.G + Oxidation (M)
	2112.1389	2111.1316	2111.1263	2.53	160	-	178	2	---	K.AGTYDEKKLFGVTTLDVVR.A
	2112.1389	2111.1316	2111.1263	2.53	160	-	178	2	27	K.AGTYDEKKLFGVTTLDVVR.A
	2638.3689	2637.3616	2637.3650	-1.28	81	-	106	0	---	K.GFVGEEQLGEALEGSDVVIIPAGVPR.K
	2638.3689	2637.3616	2637.3650	-1.28	81	-	106	0	23	K.GFVGEEQLGEALEGSDVVIIPAGVPR.K
	2992.5371	2991.5298	2991.5198	3.36	133	-	159	1	---	K.YCPNALVNMISNPVNSTVPIAAEVFKK.A + Oxidation (M)
5800
gi|50080249	1347.7856	1346.7784	1346.7922	-10.28	170	-	181	1	28	K.KLFGVTTLDVVR.A
Spot 37	(ger 2 identification)
gi|108862567 Mass: 41621 Score: 415 Expect: 2.8e-036 Matches: 34
	RNA binding protein, putative, expressed [Oryza sativa Japonica Group]
	Observed	Mr(expt)	Mr(calc)	ppm	Start		End	Miss	Ions	Peptide
	1041.3829	1040.3756	1040.5291	-147.50	276	-	284	0	---	K.YVTFDGLAR.A
	1041.3829	1040.3756	1040.5291	-147.50	276	-	284	0	39	K.YVTFDGLAR.A
	1187.4707	1186.4634	1186.6095	-123.09	74	-	83	0	---	K.EGHQVTLFTR.G
	1254.4727	1253.4654	1253.6041	-110.59	128	-	138	0	---	K.GFDVVYDINGR.E
	1254.4727	1253.4654	1253.6041	-110.59	128	-	138	0	81	K.GFDVVYDINGR.E
	1375.6183	1374.6110	1374.7354	-90.49	187	-	198	1	---	K.GKLETESLLETR.D
	1429.6838	1428.6765	1428.7977	-84.78	250	-	263	0	---	K.DLATAFVLALGNPK.A
	1640.8517	1639.8444	1639.8893	-27.36	185	-	198	2	---	R.HKGKLETESLLETR.D
	1640.8517	1639.8444	1639.9410	-58.88	70	-	83	1	52	R.LLVKEGHQVTLFTR.G
	1654.7316	1653.7243	1653.8151	-54.89	289	-	303	0	---	K.AGGFPEPEIVHYNPK.D
	1683.7458	1682.7385	1682.8152	-45.55	168	-	182	0	---	K.SDLLPHFETDAVDPK.S
	1797.8353	1796.8280	1796.9057	-43.24	112	-	127	2	---	K.GDRQDFDFVKTSLAAK.G
	1816.9006	1815.8933	1815.9632	-38.47	107	-	121	2	---	K.VLHLKGDRQDFDFVK.T
	1816.9006	1815.8933	1815.9632	-38.47	107	-	121	2	12	K.VLHLKGDRQDFDFVK.T
	1825.9430	1824.9357	1824.9370	-0.71	122	-	138	1	---	K.TSLAAKGFDVVYDINGR.E
	1839.8523	1838.8450	1838.9104	-35.55	312	-	326	1	---	K.AFPFRDQHFFASIEK.A
	1839.8523	1838.8450	1838.9104	-35.55	312	-	326	1	27	K.AFPFRDQHFFASIEK.A
	1895.9948	1894.9875	1895.0451	-30.40	53	-	69	1	---	K.NILVMGGTRFIGVFLSR.L + Oxidation (M)
	1967.9767	1966.9694	1967.0054	-18.27	311	-	326	2	---	K.KAFPFRDQHFFASIEK.A
	1986.0013	1984.9940	1985.0371	-21.68	267	-	284	1	---	K.QVFNISGAKYVTFDGLAR.A
	2110.1655	2109.1582	2109.1807	-10.66	229	-	249	0	---	K.AGRPIPVPGAGNQITQLGHVK.D
	2110.1655	2109.1582	2109.1807	-10.66	229	-	249	0	51	K.AGRPIPVPGAGNQITQLGHVK.D
	2268.0793	2267.0720	2267.0593	5.59	86	-	106	0	---	K.APITQQLPGESDAEYAEFSSK.V
	2364.1575	2363.1502	2363.1223	11.8	289	-	309	1	---	K.AGGFPEPEIVHYNPKDFDFGK.K
	2453.2288	2452.2215	2452.1758	18.7	84	-	106	1	---	R.GKAPITQQLPGESDAEYAEFSSK.V
	2453.2288	2452.2215	2452.1758	18.7	84	-	106	1	29	R.GKAPITQQLPGESDAEYAEFSSK.V
	2492.2683	2491.2610	2491.2172	17.6	289	-	310	2	---	K.AGGFPEPEIVHYNPKDFDFGKK.K
	2705.4407	2704.4334	2704.3497	31.0	115	-	138	2	---	R.QDFDFVKTSLAAKGFDVVYDINGR.E
	3105.6765	3104.6692	3104.4978	55.2	327	-	353	0	---	K.ATLELGWKPEYDLVEGLTDSYNLDFGR.G + Trp->Kynurenin (W)
	3117.7043	3116.6970	3116.4978	63.9	327	-	353	0	---	K.ATLELGWKPEYDLVEGLTDSYNLDFGR.G + Oxidation (HW)
	3133.6926	3132.6853	3132.4928	61.5	327	-	353	0	---	K.ATLELGWKPEYDLVEGLTDSYNLDFGR.G + Dioxidation (W)
	3521.2378	3520.2305	3519.9678	74.6	229	-	263	1	---	K.AGRPIPVPGAGNQITQLGHVKDLATAFVLALGNPK.A
	3521.2378	3520.2305	3519.9678	74.6	229	-	263	1	2	K.AGRPIPVPGAGNQITQLGHVKDLATAFVLALGNPK.A
	3547.9719	3546.9646	3546.6997	74.7	199	-	226	0	---	R.DVNWTSIRPVYIYGPLNYNPVEEWFFHR.L + 2 Oxidation (HW); Trp->Kynurenin (W)
Spot 38	(ger 2 identification)
gi|115460656 Mass: 44340 Score: 175 Expect: 2.8e-012 Matches: 21											Score = 703 bits (1814), Expect = 0.0
	Os04g0623800 [Oryza sativa Japonica Group]									gi|357166054|ref|XP_003580582.1| PREDICTED: aminomethyltransferase, mitochondrial-like [Brachypodium distachyon]	Identities = 345/367 (94%), Positives = 358/367 (98%), Gaps = 2/367 (1%)
	Observed	Mr(expt)	Mr(calc)	ppm	Start		End	Miss	Ions	Peptide
	1045.6099	1044.6026	1044.5750	26.5	3	-	12	0	---	R.GLLACATLAR.R
	1105.6759	1104.6686	1104.6292	35.7	377	-	386	1	---	K.AGTEFKVVVR.G
	1120.6870	1119.6797	1119.6400	35.4	326	-	336	0	---	R.VGLLSQGPPPR.S
	1120.6870	1119.6797	1119.6400	35.4	326	-	336	0	60	R.VGLLSQGPPPR.S
	1276.7825	1275.7752	1275.7412	26.7	325	-	336	1	---	R.RVGLLSQGPPPR.S
	1415.7318	1414.7245	1414.6994	17.8	39	-	51	0	---	K.TALYDFHVAHGGK.M
	1447.7090	1446.7017	1446.6892	8.66	39	-	51	0	---	K.TALYDFHVAHGGK.M + 2 Oxidation (HW)
	1449.7217	1448.7144	1448.7446	-20.81	364	-	376	1	---	K.NIAMGYVKSGLHK.A + Oxidation (HW); Oxidation (M)
	1454.8247	1453.8174	1453.6699	102	170	-	181	1	---	K.GGDVKWHVHDER.S + Oxidation (HW); Trp->Kynurenin (W)
	1454.8247	1453.8174	1453.6699	102	170	-	181	1	---	K.GGDVKWHVHDER.S + Oxidation (HW); Trp->Kynurenin (W)
	1457.7673	1456.7600	1456.7424	12.1	397	-	408	1	---	K.MPFVPTKYYKPS.-
	1573.9260	1572.9187	1572.8988	12.7	301	-	315	2	---	R.RKAEGGFLGADVILK.Q
	1575.7979	1574.7906	1574.7841	4.11	38	-	51	1	---	K.KTALYDFHVAHGGK.M + 2 Oxidation (HW)
	1589.7649	1588.7576	1588.7378	12.5	213	-	225	0	22	K.MIDINGYACFLTR.T + Oxidation (M)
	1589.7649	1588.7576	1588.7378	12.5	213	-	225	0	---	K.MIDINGYACFLTR.T + Oxidation (M)
	1627.9446	1626.9373	1626.9206	10.3	372	-	386	2	---	K.SGLHKAGTEFKVVVR.G
	1744.8965	1743.8892	1743.8727	9.50	138	-	152	0	---	K.VTDQHIYLVVNAGCR.D
	1948.1962	1947.1889	1947.1768	6.22	182	-	200	0	---	R.SLLALQGPLAAPTLQLLTK.E
	2073.9641	2072.9568	2072.9520	2.31	77	-	95	0	---	R.ANGSLFDVSHMCGLSLHGR.Q + Oxidation (M)
	2073.9641	2072.9568	2072.9520	2.31	77	-	95	0	22	R.ANGSLFDVSHMCGLSLHGR.Q + Oxidation (M)
	2399.1211	2398.1138	2398.1176	-1.58	226	-	248	0	---	R.TGYTGEDGFEISVPSENAVDLAK.A
gi|326495884 Mass: 50210 Score: 174 Expect: 3.6e-012 Matches: 14											Score = 827 bits (2137), Expect = 0.0, Method: Compositional matrix adjust.
	predicted protein [Hordeum vulgare subsp. vulgare]									ref|XP_003562695.1| PREDICTED: LL-diaminopimelate aminotransferase, chloroplastic-like [Brachypodium distachyon]	Identities = 410/434 (94%), Positives = 424/434 (98%), Gaps = 0/434 (0%)
	Observed	Mr(expt)	Mr(calc)	ppm	Start		End	Miss	Ions	Peptide
	1045.6099	1044.6026	1044.4698	127	210	-	217	0	---	K.YGNIEYMR.C
	1377.7856	1376.7783	1376.7452	24.1	68	-	79	0	---	K.LQAGYLFPEIAR.R
	1377.7856	1376.7784	1376.7452	24.1	68	-	79	0	95	K.LQAGYLFPEIAR.R
	1454.8247	1453.8174	1453.7089	74.7	408	-	419	0	---	R.NSWDVFAEILEK.A + Trp->Kynurenin (W)
	1454.8247	1453.8174	1453.7089	74.7	408	-	419	0	---	R.NSWDVFAEILEK.A + Trp->Kynurenin (W)
	1458.7671	1457.7598	1457.7204	27.0	396	-	407	0	---	K.NAPYVWVHFPGR.N + Oxidation (HW)
	1669.8999	1668.8926	1668.8696	13.8	440	-	454	1	---	R.VSAFGHRENIIEAAR.R
	1808.8411	1807.8338	1807.8199	7.68	218	-	233	0	---	R.CSPENGFFPDLSSVPR.T
	1825.9890	1824.9817	1824.9707	6.06	440	-	455	2	---	R.VSAFGHRENIIEAARR.L
	1844.9487	1843.9414	1843.9217	10.7	322	-	337	1	---	K.ELLFADGHPVAKDFNR.I + Oxidation (HW)
	1928.9706	1927.9633	1927.9541	4.77	420	-	439	0	47	K.AHVVTTPGSGFGPGGEGFVR.V
	1928.9706	1927.9633	1927.9541	4.78	420	-	439	0	---	K.AHVVTTPGSGFGPGGEGFVR.V
	2038.9739	2037.9666	2037.9578	4.32	234	-	252	0	---	R.TDIIFFCSPNNPTGAAASR.D
	2225.1155	2224.1082	2224.1892	-36.41	314	-	333	1	---	R.LGWTVVPKELLFADGHPVAK.D + Dioxidation (W); Oxidation (HW)
Spot 39	(ger 5 identification)
gi|115460656 Mass: 44340 Score: 931 Expect: 2e-087 Matches: 46										PREDICTED: aminomethyltransferase, mitochondrial-like [Oryza brachyantha]	Score	Expect	Identities	Positives	Gaps
	Os04g0623800 [Oryza sativa Japonica Group]									Sequence ID: gi|573942794|ref|XP_006653781.1|Length: 410Number of Matches: 1	728 bits(1880)	0	357/367(97%)	363/367(98%)	0/367(0%)
	Observed	Mr(expt)	Mr(calc)	ppm	Start		End	Miss	Ions	Peptide
	911.4622	910.4549	910.4582	-3.62	364	-	371	0	---	K.NIAMGYVK.S + Oxidation (M)
	953.4066	952.3993	952.4001	-0.77	206	-	212	0	---	K.MYFSDFK.M + Oxidation (M)
	978.4562	977.4489	977.4468	2.21	175	-	181	0	---	K.WHVHDER.S
	982.4498	981.4425	981.4417	0.86	175	-	181	0	---	K.WHVHDER.S + Trp->Kynurenin (W)
	1010.4481	1009.4408	1009.4366	4.20	175	-	181	0	---	K.WHVHDER.S + Dioxidation (W)
	1045.5640	1044.5567	1044.5750	-17.48	3	-	12	0	---	R.GLLACATLAR.R
	1105.6376	1104.6303	1104.6292	1.06	377	-	386	1	---	K.AGTEFKVVVR.G
	1120.6497	1119.6424	1119.6400	2.09	326	-	336	0	93	R.VGLLSQGPPPR.S
	1120.6497	1119.6424	1119.6400	2.12	326	-	336	0	---	R.VGLLSQGPPPR.S
	1276.7539	1275.7466	1275.7412	4.29	325	-	336	1	---	R.RVGLLSQGPPPR.S
	1289.7068	1288.6995	1288.7027	-2.46	303	-	315	0	---	K.AEGGFLGADVILK.Q
	1341.5714	1340.5641	1340.5701	-4.42	66	-	76	0	---	K.DTIMDSTLNCR.A + Oxidation (M)
	1396.6749	1395.6676	1395.6631	3.27	114	-	126	0	---	K.DGTGTLTVFTNDR.G
	1396.6749	1395.6677	1395.6631	3.30	114	-	126	0	126	K.DGTGTLTVFTNDR.G
	1415.7050	1414.6977	1414.6994	-1.18	39	-	51	0	95	K.TALYDFHVAHGGK.M
	1415.7050	1414.6977	1414.6994	-1.15	39	-	51	0	---	K.TALYDFHVAHGGK.M
	1417.7583	1416.7510	1416.7547	-2.62	364	-	376	1	---	K.NIAMGYVKSGLHK.A
	1431.8016	1430.7943	1430.8133	-13.27	302	-	315	1	---	R.KAEGGFLGADVILK.Q + Methyl (DE)
	1525.7456	1524.7383	1524.6806	37.8	201	-	212	1	---	K.EDLSKMYFSDFK.M + Oxidation (M)
	1543.7960	1542.7887	1542.7943	-3.62	38	-	51	1	---	K.KTALYDFHVAHGGK.M
	1573.9103	1572.9030	1572.8988	2.70	301	-	315	2	76	R.RKAEGGFLGADVILK.Q
	1573.9103	1572.9030	1572.8988	2.71	301	-	315	2	---	R.RKAEGGFLGADVILK.Q
	1589.7393	1588.7320	1588.7378	-3.65	213	-	225	0	63	K.MIDINGYACFLTR.T + Oxidation (M)
	1589.7393	1588.7320	1588.7378	-3.62	213	-	225	0	---	K.MIDINGYACFLTR.T + Oxidation (M)
	1590.7352	1589.7279	1589.8063	-49.29	169	-	181	2	---	K.KGGDVKWHVHDER.S + 2 Methyl (DE)
	1627.9337	1626.9264	1626.9206	3.59	372	-	386	2	---	K.SGLHKAGTEFKVVVR.G
	1627.9337	1626.9264	1626.9206	3.61	372	-	386	2	72	K.SGLHKAGTEFKVVVR.G
	1653.8842	1652.8769	1652.7981	47.7	155	-	168	0	---	K.DLAHIGEHMEAFNK.K + 3 Methyl (DE)
	1744.8857	1743.8784	1743.8727	3.31	138	-	152	0	---	K.VTDQHIYLVVNAGCR.D
	1744.8857	1743.8785	1743.8727	3.33	138	-	152	0	105	K.VTDQHIYLVVNAGCR.D
	1870.8704	1869.8631	1869.8679	-2.56	153	-	168	1	---	R.DKDLAHIGEHMEAFNK.K + Oxidation (M)
	1948.1802	1947.1729	1947.1768	-2.01	182	-	200	0	61	R.SLLALQGPLAAPTLQLLTK.E
	1948.1802	1947.1729	1947.1768	-2.00	182	-	200	0	---	R.SLLALQGPLAAPTLQLLTK.E
	1982.9492	1981.9419	1981.9680	-13.13	153	-	169	2	---	R.DKDLAHIGEHMEAFNKK.G
	1988.0040	1986.9967	1986.9946	1.09	138	-	154	1	---	K.VTDQHIYLVVNAGCRDK.D
	1998.9667	1997.9594	1997.9629	-1.73	153	-	169	2	---	R.DKDLAHIGEHMEAFNKK.G + Oxidation (M)
	2073.9604	2072.9531	2072.9520	0.52	77	-	95	0	---	R.ANGSLFDVSHMCGLSLHGR.Q + Oxidation (M)
	2073.9605	2072.9532	2072.9520	0.55	77	-	95	0	74	R.ANGSLFDVSHMCGLSLHGR.Q + Oxidation (M)
	2399.1309	2398.1236	2398.1176	2.51	226	-	248	0	---	R.TGYTGEDGFEISVPSENAVDLAK.A
	2413.1555	2412.1482	2412.1333	6.20	226	-	248	0	---	R.TGYTGEDGFEISVPSENAVDLAK.A + Methyl (DE)
	2439.2058	2438.1985	2438.1926	2.44	114	-	137	1	---	K.DGTGTLTVFTNDRGGAIDDSVVTK.V
	2520.4678	2519.4605	2519.4574	1.24	182	-	205	1	---	R.SLLALQGPLAAPTLQLLTKEDLSK.M
	2787.4148	2786.4075	2786.4022	1.92	127	-	152	1	---	R.GGAIDDSVVTKVTDQHIYLVVNAGCR.D
	2820.3608	2819.3535	2819.3396	4.94	337	-	363	1	---	R.SHSEIVSNSGENIGEVTSGGFSPCLKK.N
	3244.7195	3243.7122	3243.5944	36.3	271	-	299	0	---	R.LEAGLCLYGNDMEQHITPVEAGLSWAIGK.R + 4 Methyl (DE); Oxidation (M)
	3261.7363	3260.7290	3260.7293	-0.08	96	-	126	1	---	R.QAIPFLESLVVADVAALKDGTGTLTVFTNDR.G
gi|643621 Mass: 22013 Score: 82 Matches: 1(1) Sequences: 1(1)
	ribulose 1,5-bisphosphate carboxylase, partial (chloroplast) [Eucnide lobata]
	1465.7573	1464.7500	1464.7474	1.82	145	-	157	0	82	K.TFQGPPHGIQVER.D
Spot 40	(ger 2 identification)
gi|115477148 Mass: 44466 Score: 281 Expect: 7.1e-023 Matches: 31											Score = 714 bits (1844), Expect = 0.0
	Os08g0502700 [Oryza sativa Japonica Group]- Alanine-glyoxylate aminotransferase (AGAT) family									gi|357148358|ref|XP_003574732.1| PREDICTED: serine--glyoxylate aminotransferase-like [Brachypodium distachyon]	Identities = 369/400 (92%), Positives = 386/400 (97%), Gaps = 0/400 (0%)
	Observed	Mr(expt)	Mr(calc)	ppm	Start		End	Miss	Ions	Peptide
	1191.7162	1190.7089	1190.6659	36.1	331	-	341	0	---	R.YNLSLGLGLNK.V
	1333.8113	1332.8040	1332.7653	29.1	47	-	57	1	---	K.TLLEDVKQIFK.T
	1364.7284	1363.7211	1363.6812	29.2	231	-	240	1	---	R.VFFDWKDYLK.F + Trp->Kynurenin (W)
	1392.7222	1391.7149	1391.6761	27.9	231	-	240	1	---	R.VFFDWKDYLK.F + Dioxidation (W)
	1583.9114	1582.9041	1582.8753	18.2	203	-	218	0	---	K.ALSLPTGLGIVCASPK.A
	1583.9114	1582.9041	1582.8753	18.2	203	-	218	0	12	K.ALSLPTGLGIVCASPK.A
	1585.8628	1584.8555	1584.8988	-27.28	282	-	296	1	---	R.LGTATRLAVEAWGLK.N
	1683.7837	1682.7764	1682.7458	18.2	188	-	202	0	---	R.MDEWGVDVALTGSQK.A + Dioxidation (W); Oxidation (M)
	1688.8854	1687.8781	1687.8529	14.9	32	-	46	1	---	R.QNEDYRSPAVPALTK.T
	1734.9093	1733.9020	1733.8777	14.0	228	-	240	2	---	K.SVRVFFDWKDYLK.F + Dioxidation (W)
	1803.9861	1802.9788	1802.9666	6.81	262	-	277	0	---	R.TALDLIFEEGLENVIK.R
	1830.9313	1829.9240	1829.9028	11.6	231	-	243	2	---	R.VFFDWKDYLKFYK.M + Dioxidation (W)
	1915.0708	1914.0635	1914.0476	8.33	11	-	27	0	---	R.NHLFVPGPVNIPDQVIR.A
	1915.0708	1914.0635	1914.0476	8.33	11	-	27	0	46	R.NHLFVPGPVNIPDQVIR.A
	1960.0864	1959.0791	1959.0677	5.85	262	-	278	1	---	R.TALDLIFEEGLENVIKR.H
	1960.0864	1959.0791	1959.0677	5.85	262	-	278	1	82	R.TALDLIFEEGLENVIKR.H
	2083.1013	2082.0940	2082.0932	0.40	169	-	187	0	---	R.HPALLLVDGVSSICALDFR.M
	2116.1438	2115.1365	2115.1324	1.96	380	-	401	0	---	K.LGSGVAAAAAYLSNSTPLIPSR.I
	2179.0940	2178.0867	2178.0820	2.19	244	-	261	0	---	K.MGTYWPYTPSIQLLYGLR.T + Oxidation (M); Trp->Kynurenin (W)
	2191.1060	2190.0987	2190.0820	7.66	244	-	261	0	---	K.MGTYWPYTPSIQLLYGLR.T + Oxidation (HW); Oxidation (M)
	2207.0928	2206.0855	2206.0769	3.93	244	-	261	0	---	K.MGTYWPYTPSIQLLYGLR.T + Dioxidation (W); Oxidation (M)
	2229.2241	2228.2168	2228.2164	0.17	380	-	402	1	---	K.LGSGVAAAAAYLSNSTPLIPSRI.-
	2229.2241	2228.2168	2228.2164	0.17	380	-	402	1	60	K.LGSGVAAAAAYLSNSTPLIPSRI.-
	2241.1270	2240.1197	2240.1219	-0.99	141	-	161	0	---	K.AICIVHNETATGVTNDLSAVR.K
	2367.2769	2366.2696	2366.2706	-0.41	262	-	281	2	---	R.TALDLIFEEGLENVIKRHNR.L
	2369.2363	2368.2290	2368.2169	5.12	141	-	162	1	---	K.AICIVHNETATGVTNDLSAVRK.I
	2591.3618	2590.3545	2590.3611	-2.54	349	-	372	0	---	R.IGHLGHLNELQLMGALSGVEMVLK.D + 2 Oxidation (M)
	2706.2483	2705.2410	2705.2497	-3.20	107	-	130	0	---	R.LNFNVDVVESDWGYGADLAALDYK.L + Dioxidation (W)
	2888.5220	2887.5147	2887.5443	-10.25	373	-	401	1	---	K.DIGYPVKLGSGVAAAAAYLSNSTPLIPSR.I
	2947.4336	2946.4263	2946.4399	-4.62	107	-	132	1	---	R.LNFNVDVVESDWGYGADLAALDYKLR.Q + Trp->Kynurenin (W)
	3001.6045	3000.5972	3000.6284	-10.39	373	-	402	2	---	K.DIGYPVKLGSGVAAAAAYLSNSTPLIPSRI.-
gi|29367431 Mass: 47370 Score: 107 Expect: 1.8e-005 Matches: 6		5800
	3-ketoacyl-CoA thiolase-like protein [Oryza sativa Japonica Group]
	Observed	Mr(expt)	Mr(calc)	ppm	Start		End	Miss	Ions	Peptide
	1560.8104	1559.8031	1559.8096	-4.16	115	-	129	0	---	R.AAAFYAGVPENVPVR.T
	1560.8104	1559.8031	1559.8096	-4.15	115	-	129	0	96	R.AAAFYAGVPENVPVR.T
	1585.8141	1584.8068	1584.7784	17.9	42	-	56	0	---	R.TSAYGDDVVVVAAYR.T
	1688.8523	1687.8450	1687.8563	-6.69	134	-	150	0	---	R.QCSSGLQAVADVAAAIK.A
	1844.9995	1843.9922	1844.0017	-5.13	379	-	398	0	---	K.VNVNGGAIALGHPLGATGAR.C
	2060.1292	2059.1219	2059.1287	-3.27	377	-	398	1	---	R.SKVNVNGGAIALGHPLGATGAR.C
Spot 41	(ger 2 identification)
gi|122246745 Mass: 40415 Score: 310 Expect: 9e-026 Matches: 21
	RecName: Full=Peroxisomal (S)-2-hydroxy-acid oxidase GLO1; AltName:Full=Glycolate oxidase 1; Short=GOX 1; Short=OsGLO1; AltName:Full=Short chain alpha-hydroxy acid oxidase GLO1.
	Observed	Mr(expt)	Mr(calc)	ppm	Start		End	Miss	Ions	Peptide
	1056.6608	1055.6535	1055.5975	53.1	152	-	161	0	---	K.AIALTVDTPR.L
	1088.6602	1087.6529	1087.6026	46.3	281	-	290	0	---	R.IPVYLDGGVR.R
	1190.7585	1189.7512	1189.7111	33.7	173	-	182	0	---	R.FVLPPYLTLK.N
	1244.7502	1243.7429	1243.7037	31.5	281	-	291	1	---	R.IPVYLDGGVRR.G
	1334.6149	1333.6076	1333.5721	26.6	84	-	95	0	42	K.MAHPDGEYATAR.A + Oxidation (M)
	1334.6149	1333.6076	1333.5721	26.7	84	-	95	0	---	K.MAHPDGEYATAR.A + Oxidation (M)
	1378.7545	1377.7472	1377.7081	28.4	126	-	135	1	---	R.FFQLYVYKDR.N
	1459.8599	1458.8526	1458.8195	22.7	148	-	161	1	80	R.AGFKAIALTVDTPR.L
	1459.8599	1458.8526	1458.8195	22.7	148	-	161	1	---	R.AGFKAIALTVDTPR.L
	1468.7955	1467.7882	1467.8270	-26.40	136	-	147	2	---	R.NVVEQLVRRAER.A
	1570.0094	1569.0021	1568.9766	16.3	46	-	58	1	---	R.ILFRPRILIDVSK.I
	1652.8173	1651.8100	1651.7802	18.1	195	-	210	0	---	K.SNDSGLASYVAGQIDR.T
	1729.9658	1728.9585	1728.9383	11.7	241	-	258	0	---	R.LAVHSGAAGIIVSNHGAR.Q
	1729.9658	1728.9585	1728.9383	11.7	241	-	258	0	139	R.LAVHSGAAGIIVSNHGAR.Q
	1786.0446	1785.0373	1785.0261	6.29	148	-	164	2	---	R.AGFKAIALTVDTPRLGR.R
	1899.0151	1898.0078	1897.9911	8.82	353	-	368	1	---	R.AHIYTDADRLARPFPR.L
	1915.0673	1914.0600	1913.9860	38.7	353	-	368	1	---	R.AHIYTDADRLARPFPR.L + Oxidation (HW)
	1915.0673	1914.0600	1913.9860	38.7	353	-	368	1	---	R.AHIYTDADRLARPFPR.L + Oxidation (HW)
	2012.0874	2011.0801	2011.0751	2.47	353	-	369	2	---	R.AHIYTDADRLARPFPRL.-
	2017.1527	2016.1454	2016.1408	2.31	166	-	182	2	---	R.EADIKNRFVLPPYLTLK.N
	2274.1831	2273.1758	2273.1903	-6.37	259	-	280	0	---	R.QLDYVPATISALEEVVTAAAGR.I
gi|115470621	1257.7399	1256.7326	1256.6877	35.7	279	-	290	0	80	R.GQLPVFLDGGVR.R
gi|29367431 Mass: 47370 Score: 216 Expect: 2.3e-016 Matches: 15
	3-ketoacyl-CoA thiolase-like protein [Oryza sativa Japonica Group]
	Observed	Mr(expt)	Mr(calc)	ppm	Start		End	Miss	Ions	Peptide
	1099.7462	1098.7389	1098.6913	43.3	309	-	318	1	---	K.KGLPILGVFR.S
	1223.6118	1222.6045	1222.5578	38.2	436	-	446	0	---	R.GDSVDQFSNVR.H
	1334.6149	1333.6076	1333.6846	-57.74	399	-	409	1	---	R.CVATLLNEMKR.R
	1334.6149	1333.6076	1333.6846	-57.72	399	-	409	1	---	R.CVATLLNEMKR.R
	1560.8473	1559.8400	1559.8096	19.5	115	-	129	0	114	R.AAAFYAGVPENVPVR.T
	1560.8473	1559.8400	1559.8096	19.5	115	-	129	0	---	R.AAAFYAGVPENVPVR.T
	1585.8107	1584.8034	1584.7784	15.8	42	-	56	0	---	R.TSAYGDDVVVVAAYR.T
	1688.8840	1687.8767	1687.8563	12.1	134	-	150	0	---	R.QCSSGLQAVADVAAAIK.A
	1845.0247	1844.0174	1844.0017	8.54	379	-	398	0	---	K.VNVNGGAIALGHPLGATGAR.C
	1956.0833	1955.0760	1955.0688	3.71	253	-	272	0	---	K.VVISVDDGIRPGTTASGLAK.L
	2012.0874	2011.0801	2010.9615	59.0	186	-	203	0	---	K.AQDCLLPMGITSENVAHR.Y
	2060.1382	2059.1309	2059.1287	1.09	377	-	398	1	81	R.SKVNVNGGAIALGHPLGATGAR.C
	2060.1382	2059.1309	2059.1287	1.10	377	-	398	1	---	R.SKVNVNGGAIALGHPLGATGAR.C
	2102.0186	2101.0113	2101.0049	3.06	204	-	221	2	---	R.YGVTRQEQDQAAAESHRR.A
	2185.0906	2184.0833	2184.0885	-2.38	42	-	61	1	---	R.TSAYGDDVVVVAAYRTPICK.A
	(ger 5 identification)
gi|297598143 Mass: 39141 Score: 398 Expect: 3.9e-034 Matches: 24										PREDICTED: fructose-bisphosphate aldolase cytoplasmic isozyme-like [Oryza brachyantha]	Score	Expect	Identities	Positives	Gaps
	Os01g0905800 [Oryza sativa Japonica Group]									Sequence ID: gi|573915065|ref|XP_006645191.1|Length: 358Number of Matches: 1	682 bits(1759)	0	339/358(95%)	351/358(98%)	0/358(0%)
	Observed	Mr(expt)	Mr(calc)	ppm	Start		End	Miss	Ions	Peptide
	1299.6953	1298.6880	1298.6772	8.37	288	-	298	0	---	K.KPWALSFSFGR.A + Trp->Kynurenin (W)
	1327.6887	1326.6814	1326.6721	7.06	288	-	298	0	---	K.KPWALSFSFGR.A + Dioxidation (W)
	1375.7667	1374.7594	1374.7507	6.34	238	-	249	0	---	K.VSPQLIAEYTVR.A
	1488.8135	1487.8062	1487.7944	7.98	25	-	39	1	---	K.GILAADESTGTIGKR.F
	1503.8632	1502.8559	1502.8457	6.81	237	-	249	1	108	K.KVSPQLIAEYTVR.A
	1503.8632	1502.8559	1502.8457	6.83	237	-	249	1	---	K.KVSPQLIAEYTVR.A
	1517.8734	1516.8661	1516.8613	3.17	237	-	249	1	---	K.KVSPQLIAEYTVR.A + Methyl (DE)
	1534.7894	1533.7821	1533.7423	26.0	40	-	52	0	---	R.FASINVENVEENR.R + Methyl (DE)
	1676.8414	1675.8341	1675.8278	3.80	40	-	53	1	---	R.FASINVENVEENRR.S
	1676.8414	1675.8342	1675.8278	3.82	40	-	53	1	100	R.FASINVENVEENRR.S
	1690.8572	1689.8499	1689.8434	3.85	40	-	53	1	---	R.FASINVENVEENRR.S + Methyl (DE)
	1728.9401	1727.9328	1727.9359	-1.77	284	-	298	1	---	K.LSTKKPWALSFSFGR.A + Trp->Kynurenin (W)
	1749.9429	1748.9356	1748.8477	50.3	1	-	14	2	---	-.MSAYCGKYKDELIK.N + 2 Methyl (DE); Oxidation (M)
	1875.0079	1874.0006	1873.9758	13.2	39	-	53	2	---	K.RFASINVENVEENRR.S + 3 Methyl (DE)
	2093.1042	2092.0969	2092.0912	2.71	149	-	168	0	---	K.IGPNEPSQLSIDLNAQGLAR.Y
	2093.1042	2092.0970	2092.0912	2.74	149	-	168	0	164	K.IGPNEPSQLSIDLNAQGLAR.Y
	2107.1140	2106.1067	2106.1069	-0.08	149	-	168	0	---	K.IGPNEPSQLSIDLNAQGLAR.Y + Methyl (DE)
	2211.1050	2210.0977	2210.2675	-76.80	83	-	103	2	---	K.TKDGKPFVDVLKEGGVLPGIK.V + Methyl (DE)
	2225.1208	2224.1135	2224.2831	-76.25	83	-	103	2	---	K.TKDGKPFVDVLKEGGVLPGIK.V + 2 Methyl (DE)
	2414.1965	2413.1892	2413.1834	2.43	107	-	129	2	---	K.GTVEVAGTNKETTTQGHDDLGKR.C
	2461.3042	2460.2969	2460.2972	-0.12	15	-	39	2	---	K.NAAYIGTPGKGILAADESTGTIGKR.F
	2504.3835	2503.3762	2503.3758	0.17	145	-	168	1	---	R.AVLKIGPNEPSQLSIDLNAQGLAR.Y
	2816.4634	2815.4561	2815.4538	0.83	211	-	236	0	---	K.ALNEHHVLLEGSLLKPNMVTPGSESK.K + Oxidation (M)
	3178.6079	3177.6006	3177.6016	-0.30	169	-	196	0	---	R.YAIICQENGLVPIVEPEILVDGSHDIER.C
gi|573950318 Mass: 40264 Score: 378 Expect: 3.9e-032 Matches: 24
	PREDICTED: peroxisomal (S)-2-hydroxy-acid oxidase GLO5-like [Oryza brachyantha]
	Observed	Mr(expt)	Mr(calc)	ppm	Start		End	Miss	Ions	Peptide
	961.5001	960.4928	960.4876	5.41	232	-	240	0	---	K.GVITAEDTR.L
	998.6144	997.6071	997.6033	3.88	137	-	144	1	---	K.VVEQLVRR.A
	1056.6136	1055.6063	1055.5975	8.36	152	-	161	0	---	K.AIALTVDTPR.L
	1174.7172	1173.7099	1173.7162	-5.32	173	-	182	0	---	R.FVLPPFLTLK.N
	1257.7053	1256.6980	1256.6877	8.18	279	-	290	0	---	R.GQLPVFLDGGVR.R
	1257.7053	1256.6980	1256.6877	8.20	279	-	290	0	66	R.GQLPVFLDGGVR.R	isoform
	1334.5791	1333.5718	1333.5721	-0.19	84	-	95	0	---	K.MAHPDGEYATAR.A + Oxidation (M)
	1334.5791	1333.5718	1333.5721	-0.19	84	-	95	0	73	K.MAHPDGEYATAR.A + Oxidation (M)
	1378.7285	1377.7212	1377.7081	9.52	126	-	135	1	---	R.FFQLYVYKDR.K
	1378.7285	1377.7212	1377.7081	9.53	126	-	135	1	36	R.FFQLYVYKDR.K
	1413.8016	1412.7943	1412.7888	3.88	279	-	291	1	---	R.GQLPVFLDGGVRR.G
	1413.8016	1412.7944	1412.7888	3.90	279	-	291	1	49	R.GQLPVFLDGGVRR.G	isoform
	1444.8724	1443.8651	1443.8602	3.41	171	-	182	1	---	K.NRFVLPPFLTLK.N
	1517.8734	1516.8661	1516.7815	55.8	70	-	83	0	---	K.ISMPIMIAPSAMQK.M
	1565.7646	1564.7573	1564.7663	-5.72	70	-	83	0	---	K.ISMPIMIAPSAMQK.M + 3 Oxidation (M)
	1711.9417	1710.9344	1710.9642	-17.39	276	-	291	2	---	K.AARGQLPVFLDGGVRR.G
	1748.9468	1747.9395	1747.9329	3.77	241	-	258	0	110	R.LAVENGAAGIIVSNHGAR.Q	isoform
	1748.9468	1747.9395	1747.9329	3.79	241	-	258	0	---	R.LAVENGAAGIIVSNHGAR.Q
	1875.0079	1874.0006	1874.0037	-1.63	259	-	275	0	---	R.QLDYVPATISALEEVVK.A
	1895.9990	1894.9917	1894.9935	-0.92	353	-	369	2	---	R.NHVITEADKLGVMPSRL.- + Oxidation (M)
	2274.2019	2273.1946	2273.0556	61.2	333	-	352	0	---	R.DEFELTMALSGCTSLADITR.N + 2 Methyl (DE); Oxidation (M)
	2640.4951	2639.4878	2639.4911	-1.25	298	-	325	0	---	K.ALALGAAGVFIGRPVVFSLAAAGEAGVR.N
	2756.3799	2755.3726	2755.4032	-11.11	59	-	83	1	---	K.IDMATTVLGFKISMPIMIAPSAMQK.M + Methyl (DE); 3 Oxidation (M)
	3031.4060	3030.3987	3030.4604	-20.36	192	-	218	2	---	K.MDQASDSGLASYVAGQIDRTLSWKDVK.W + Dioxidation (W); 3 Methyl (DE); Oxidation (M)
gi|514813501 Mass: 40205 Score: 314 Expect: 9.8e-026 Matches: 19
	PREDICTED: peroxisomal (S)-2-hydroxy-acid oxidase GLO1-like isoform X2 [Setaria italica]
	Observed	Mr(expt)	Mr(calc)	ppm	Start		End	Miss	Ions	Peptide
	931.4870	930.4797	930.4771	2.87	232	-	240	0	---	K.GVITAEDAR.L
	998.6144	997.6071	997.6033	3.88	137	-	144	1	---	K.VVEQLVRR.A
	1056.6136	1055.6063	1055.5975	8.36	152	-	161	0	---	K.AIALTVDTPR.L
	1088.6187	1087.6114	1087.6026	8.11	281	-	290	0	---	R.IPVYLDGGVR.R
	1227.6881	1226.6808	1226.6217	48.2	59	-	69	0	---	K.IDMTTSVLGFK.I + Oxidation (M)
	1244.7150	1243.7077	1243.7037	3.21	281	-	291	1	42	R.IPVYLDGGVRR.G	isoform
	1244.7150	1243.7077	1243.7037	3.23	281	-	291	1	---	R.IPVYLDGGVRR.G
	1334.5791	1333.5718	1333.5721	-0.19	84	-	95	0	---	K.MAHPDGEYATAR.A + Oxidation (M)
	1334.5791	1333.5718	1333.5721	-0.19	84	-	95	0	73	K.MAHPDGEYATAR.A + Oxidation (M)
	1378.7285	1377.7212	1377.7081	9.52	126	-	135	1	---	R.FFQLYVYKDR.K
	1378.7285	1377.7212	1377.7081	9.53	126	-	135	1	36	R.FFQLYVYKDR.K
	1711.9417	1710.9344	1710.8320	59.8	1	-	15	0	---	-.MGEITNVMEYQAIAK.Q + Methyl (DE)
	1729.9540	1728.9467	1728.9383	4.84	241	-	258	0	136	R.LAVHSGAAGIIVSNHGAR.Q	isoform
	1729.9540	1728.9467	1728.9383	4.85	241	-	258	0	---	R.LAVHSGAAGIIVSNHGAR.Q
	2414.1965	2413.1892	2413.3580	-69.95	219	-	240	1	---	K.WLQSITSLPILVKGVITAEDAR.L + Trp->Kynurenin (W)
	2640.4951	2639.4878	2639.2650	84.4	192	-	215	1	---	K.MDQANDSGLASYVAGQVDRTLSWK.D + 2 Methyl (DE)
	2682.5076	2681.5003	2681.5017	-0.51	298	-	325	0	---	K.ALALGAAGIFVGRPVVFALAAEGEAGVR.N
	2756.3799	2755.3726	2755.4032	-11.11	59	-	83	1	---	K.IDMTTSVLGFKISMPIMIAPTAMQK.M + 2 Oxidation (M)
	3178.6079	3177.6006	3177.8139	-67.10	298	-	329	1	---	K.ALALGAAGIFVGRPVVFALAAEGEAGVRNVLR.M + Methyl (DE)
Spot 42	(ger 2 identification)
gi|29569153 Mass: 53947 Score: 213 Expect: 4.5e-016 Matches: 21
	alanine aminotransferase [Oryza sativa Indica Group]
	Observed	Mr(expt)	Mr(calc)	ppm	Start		End	Miss	Ions	Peptide
	1148.6571	1147.6498	1147.5985	44.7	121	-	129	1	---	K.EVAEFIERR.D
	1281.6395	1280.6322	1280.5893	33.5	275	-	285	0	---	K.VLFDMGPPMSR.E + 2 Oxidation (M)
	1281.6395	1280.6323	1280.5893	33.5	275	-	285	0	11	K.VLFDMGPPMSR.E + 2 Oxidation (M)
	1409.7291	1408.7218	1408.6843	26.6	274	-	285	1	---	R.KVLFDMGPPMSR.E + 2 Oxidation (M)
	1409.7291	1408.7219	1408.6843	26.7	274	-	285	1	25	R.KVLFDMGPPMSR.E + 2 Oxidation (M)
	1466.8339	1465.8266	1465.7776	33.4	358	-	370	1	10	K.FSAESKSILESLR.R
	1466.8339	1465.8266	1465.8041	15.4	24	-	35	1	---	K.VQYAVRGELYLR.A
	1594.9369	1593.9296	1593.8991	19.2	23	-	35	2	---	K.KVQYAVRGELYLR.A
	1774.7262	1773.7189	1773.6941	14.0	470	-	483	0	---	K.FNDTFMDQYDGYSR.M + Oxidation (M)
	1781.8497	1780.8424	1780.8203	12.5	97	-	113	0	---	K.HYLAMAPGGLGAYSDSR.G + Oxidation (M)
	1781.8497	1780.8425	1780.8203	12.5	97	-	113	0	---	K.HYLAMAPGGLGAYSDSR.G + Oxidation (HW)
	1921.7524	1920.7451	1920.7295	8.15	470	-	484	1	---	K.FNDTFMDQYDGYSRM.- + 2 Oxidation (M)
	1940.9500	1939.9427	1939.9051	19.4	130	-	147	0	---	R.DGYPSDPELIYLTDGASK.G
	1980.9683	1979.9610	1979.9523	4.38	95	-	113	1	21	R.AKHYLAMAPGGLGAYSDSR.G + Oxidation (M)
	1980.9683	1979.9610	1979.9523	4.40	95	-	113	1	---	R.AKHYLAMAPGGLGAYSDSR.G + Oxidation (M)
	2320.2778	2319.2705	2319.2852	-6.32	46	-	66	0	---	K.IIFTNVGNPHALGQKPLTFPR.Q
	2320.2778	2319.2706	2319.2852	-6.30	46	-	66	0	34	K.IIFTNVGNPHALGQKPLTFPR.Q
	2448.3603	2447.3531	2447.3801	-11.05	45	-	66	1	20	K.KIIFTNVGNPHALGQKPLTFPR.Q
	2448.3604	2447.3531	2447.3801	-11.03	45	-	66	1	---	K.KIIFTNVGNPHALGQKPLTFPR.Q
	2600.3447	2599.3374	2599.3759	-14.78	426	-	450	1	---	K.LLEATGISTVPGSGFGQKEGVFHLR.T
	2600.3447	2599.3375	2599.3759	-14.77	426	-	450	1	---	K.LLEATGISTVPGSGFGQKEGVFHLR.T
Spot 43	(ger 2 identification)
gi|29569153 Mass: 53947 Score: 638 Expect: 1.4e-058 Matches: 31
	alanine aminotransferase [Oryza sativa Indica Group]
	Observed	Mr(expt)	Mr(calc)	ppm	Start		End	Miss	Ions	Peptide
	1086.6083	1085.6010	1085.5216	73.2	417	-	425	0	---	K.AADVFYCLK.L
	1148.6855	1147.6782	1147.5985	69.4	121	-	129	1	---	K.EVAEFIERR.D
	1276.7706	1275.7633	1275.6935	54.7	120	-	129	2	---	R.KEVAEFIERR.D
	1281.6649	1280.6576	1280.5893	53.3	275	-	285	0	---	K.VLFDMGPPMSR.E + 2 Oxidation (M)
	1281.6649	1280.6576	1280.5893	53.3	275	-	285	0	19	K.VLFDMGPPMSR.E + 2 Oxidation (M)
	1307.7469	1306.7396	1306.6737	50.4	148	-	158	0	---	K.GVMQMLNTIIR.N + 2 Oxidation (M)
	1373.8019	1372.7946	1372.7351	43.4	286	-	297	0	---	R.EVQLVSFHTVSK.G
	1409.7523	1408.7450	1408.6843	43.1	274	-	285	1	---	R.KVLFDMGPPMSR.E + 2 Oxidation (M)
	1409.7523	1408.7450	1408.6843	43.1	274	-	285	1	30	R.KVLFDMGPPMSR.E + 2 Oxidation (M)
	1466.8584	1465.8511	1465.8041	32.1	24	-	35	1	---	K.VQYAVRGELYLR.A
	1466.8584	1465.8511	1465.7776	50.1	358	-	370	1	41	K.FSAESKSILESLR.R
	1594.9536	1593.9463	1593.8991	29.6	23	-	35	2	---	K.KVQYAVRGELYLR.A
	1594.9536	1593.9463	1593.8991	29.6	23	-	35	2	43	K.KVQYAVRGELYLR.A
	1622.9305	1621.9232	1621.8787	27.4	358	-	371	2	---	K.FSAESKSILESLRR.R
	1706.9054	1705.8981	1705.8603	22.2	148	-	161	1	---	K.GVMQMLNTIIRNER.D + 2 Oxidation (M)
	1714.0027	1712.9954	1712.9573	22.2	114	-	128	2	---	R.GIPGIRKEVAEFIER.R
	1774.7347	1773.7274	1773.6941	18.8	470	-	483	0	---	K.FNDTFMDQYDGYSR.M + Oxidation (M)
	1781.8635	1780.8562	1780.8203	20.2	97	-	113	0	---	K.HYLAMAPGGLGAYSDSR.G + Oxidation (M)
	1921.7607	1920.7534	1920.7295	12.5	470	-	484	1	---	K.FNDTFMDQYDGYSRM.- + 2 Oxidation (M)
	1940.9500	1939.9427	1939.9051	19.4	130	-	147	0	---	R.DGYPSDPELIYLTDGASK.G
	1980.9772	1979.9699	1979.9523	8.88	95	-	113	1	77	R.AKHYLAMAPGGLGAYSDSR.G + Oxidation (M)
	1980.9772	1979.9699	1979.9523	8.89	95	-	113	1	---	R.AKHYLAMAPGGLGAYSDSR.G + Oxidation (M)
	1997.0571	1996.0498	1995.9472	51.4	95	-	113	1	---	R.AKHYLAMAPGGLGAYSDSR.G + Oxidation (HW); Oxidation (M)
	2148.9878	2147.9805	2147.9769	1.71	385	-	402	0	---	R.NVVCNFTEGAMYSFPQIR.L + Oxidation (M)
	2320.2744	2319.2671	2319.2852	-7.78	46	-	66	0	---	K.IIFTNVGNPHALGQKPLTFPR.Q
	2320.2744	2319.2671	2319.2852	-7.78	46	-	66	0	139	K.IIFTNVGNPHALGQKPLTFPR.Q
	2448.3567	2447.3494	2447.3801	-12.55	45	-	66	1	117	K.KIIFTNVGNPHALGQKPLTFPR.Q
	2448.3567	2447.3494	2447.3801	-12.55	45	-	66	1	---	K.KIIFTNVGNPHALGQKPLTFPR.Q
	2600.3328	2599.3255	2599.3759	-19.38	426	-	450	1	34	K.LLEATGISTVPGSGFGQKEGVFHLR.T
	2600.3328	2599.3255	2599.3759	-19.36	426	-	450	1	---	K.LLEATGISTVPGSGFGQKEGVFHLR.T
	3023.5125	3022.5052	3022.5950	-29.71	67	-	94	0	---	R.QVVALCQAPFLLDDPNVGLIFPADAIAR.A
Spot 44	(ger 2 identification)
gi|29569153 Mass: 53947 Score: 362 Expect: 5.7e-031 Matches: 23
	alanine aminotransferase [Oryza sativa Indica Group]
	Observed	Mr(expt)	Mr(calc)	ppm	Start		End	Miss	Ions	Peptide
	1086.6036	1085.5963	1085.5216	68.9	417	-	425	0	---	K.AADVFYCLK.L
	1148.6785	1147.6712	1147.5985	63.3	121	-	129	1	---	K.EVAEFIERR.D
	1281.6569	1280.6496	1280.5893	47.0	275	-	285	0	20	K.VLFDMGPPMSR.E + 2 Oxidation (M)
	1281.6569	1280.6496	1280.5893	47.1	275	-	285	0	---	K.VLFDMGPPMSR.E + 2 Oxidation (M)
	1307.7360	1306.7287	1306.6737	42.1	148	-	158	0	---	K.GVMQMLNTIIR.N + 2 Oxidation (M)
	1409.7445	1408.7372	1408.6843	37.6	274	-	285	1	---	R.KVLFDMGPPMSR.E + 2 Oxidation (M)
	1409.7445	1408.7372	1408.6843	37.6	274	-	285	1	29	R.KVLFDMGPPMSR.E + 2 Oxidation (M)
	1466.8401	1465.8328	1465.8041	19.6	24	-	35	1	22	K.VQYAVRGELYLR.A
	1466.8401	1465.8328	1465.8041	19.6	24	-	35	1	---	K.VQYAVRGELYLR.A
	1594.9453	1593.9380	1593.8991	24.4	23	-	35	2	---	K.KVQYAVRGELYLR.A
	1594.9453	1593.9380	1593.8991	24.4	23	-	35	2	39	K.KVQYAVRGELYLR.A
	1706.8984	1705.8911	1705.8603	18.0	148	-	161	1	---	K.GVMQMLNTIIRNER.D + 2 Oxidation (M)
	1774.7255	1773.7182	1773.6941	13.6	470	-	483	0	---	K.FNDTFMDQYDGYSR.M + Oxidation (M)
	1781.8550	1780.8477	1780.8203	15.4	97	-	113	0	16	K.HYLAMAPGGLGAYSDSR.G + Oxidation (M)
	1781.8550	1780.8477	1780.8203	15.4	97	-	113	0	---	K.HYLAMAPGGLGAYSDSR.G + Oxidation (M)
	1921.7540	1920.7467	1920.7295	8.98	470	-	484	1	---	K.FNDTFMDQYDGYSRM.- + 2 Oxidation (M)
	1940.9500	1939.9427	1939.9051	19.4	130	-	147	0	---	R.DGYPSDPELIYLTDGASK.G
	1980.9722	1979.9649	1979.9523	6.35	95	-	113	1	24	R.AKHYLAMAPGGLGAYSDSR.G + Oxidation (M)
	1980.9722	1979.9649	1979.9523	6.37	95	-	113	1	---	R.AKHYLAMAPGGLGAYSDSR.G + Oxidation (M)
	2320.2693	2319.2620	2319.2852	-9.98	46	-	66	0	92	K.IIFTNVGNPHALGQKPLTFPR.Q
	2320.2693	2319.2620	2319.2852	-9.98	46	-	66	0	---	K.IIFTNVGNPHALGQKPLTFPR.Q
	2448.3538	2447.3465	2447.3801	-13.75	45	-	66	1	31	K.KIIFTNVGNPHALGQKPLTFPR.Q
	2448.3538	2447.3465	2447.3801	-13.73	45	-	66	1	---	K.KIIFTNVGNPHALGQKPLTFPR.Q
	(ger 4 identification)
gi|13366004 Mass: 37700 Score: 134 Expect: 4.3e-008 Matches: 11
	putative peroxidase [Oryza sativa Japonica Group]
	Observed	Mr(expt)	Mr(calc)	ppm	Start		End	Miss	Ions	Peptide
	954.4250	953.4177	953.5334	-121.35	293	-	299	2	---	R.WKSKFVK.A + Dioxidation (W)
	1066.6367	1065.6294	1065.5567	68.3	87	-	96	0	---	K.TAPPNNPSLR.G
	1162.6461	1161.6388	1161.6250	11.9	300	-	310	1	---	K.AMVKMGGIEVK.T
	1162.6461	1161.6388	1161.6250	11.9	300	-	310	1	---	K.AMVKMGGIEVK.T
	1230.6401	1229.6328	1229.5764	45.9	63	-	71	0	---	R.LHFHDCFVR.G
	1230.6401	1229.6329	1229.5764	45.9	63	-	71	0	48	R.LHFHDCFVR.G
	1392.7797	1391.7724	1391.7231	35.4	115	-	127	0	68	R.VVSCADILAFAAR.D
	1392.7797	1391.7724	1391.7231	35.4	115	-	127	0	---	R.VVSCADILAFAAR.D
	1997.0410	1996.0337	1996.0378	-2.03	87	-	105	1	---	K.TAPPNNPSLRGFEVIDAAK.A
	2448.3679	2447.3606	2447.1122	102	328	-	351	1	---	K.RSANAELELELAAAMDDGDEVAAS.-
	2448.3679	2447.3606	2447.1122	102	328	-	351	1	---	K.RSANAELELELAAAMDDGDEVAAS.-
Spot 45	(ger 2 identification)
gi|11466795 Mass: 53418 Score: 501 Expect: 7.1e-045 Matches: 36
	ribulose-1,5-bisphosphate carboxylase/oxygenase large subunit [Oryza sativa Japonica Group]
	Observed	Mr(expt)	Mr(calc)	ppm	Start		End	Miss	Ions	Peptide
	1021.5883	1020.5810	1020.5240	55.9	33	-	41	0	---	K.DTDILAAFR.V
	1116.6324	1115.6251	1115.5757	44.3	422	-	431	0	---	R.VALEACVQAR.N
	1170.6792	1169.6719	1169.5512	103	304	-	312	1	---	R.QKNHGMHFR.V + Oxidation (M)
	1187.7112	1186.7039	1186.6571	39.5	286	-	295	0	---	R.DNGLLLHIHR.A
	1247.6541	1246.6468	1246.6056	33.1	218	-	227	0	---	R.FVFCAEAIYK.S
	1247.6541	1246.6468	1246.6056	33.1	218	-	227	0	62	R.FVFCAEAIYK.S
	1465.7872	1464.7799	1464.7474	22.2	147	-	159	0	---	K.TFQGPPHGIQVER.D
	1465.7872	1464.7799	1464.7474	22.2	147	-	159	0	102	K.TFQGPPHGIQVER.D
	1502.8810	1501.8737	1501.8439	19.9	165	-	177	0	---	K.YGRPLLGCTIKPK.L
	1502.8810	1501.8737	1501.8439	19.9	165	-	177	0	27	K.YGRPLLGCTIKPK.L
	1518.7728	1517.7655	1517.7337	21.0	216	-	227	1	---	R.DRFVFCAEAIYK.S
	1637.8669	1636.8596	1636.8348	15.2	464	-	477	2	---	K.AIKFEFEPVDKLDS.-
	1637.8669	1636.8596	1636.8348	15.2	464	-	477	2	58	K.AIKFEFEPVDKLDS.-
	1708.9015	1707.8942	1707.8693	14.6	147	-	161	1	---	K.TFQGPPHGIQVERDK.L
	1741.9562	1740.9489	1740.8867	35.8	432	-	446	2	---	R.NEGRDLAREGNEIIR.S
	1893.9835	1892.9762	1892.9666	5.09	335	-	350	1	---	K.LEGEREMTLGFVDLLR.D + Oxidation (M)
	2038.9907	2037.9834	2037.9288	26.8	447	-	463	1	---	R.SACKWSPELAAACEIWK.A + 2 Oxidation (HW)
	2057.0337	2056.0264	2056.0187	3.76	340	-	356	1	---	R.EMTLGFVDLLRDDFIEK.D + Oxidation (M)
	2064.0972	2063.0899	2063.0912	-0.63	147	-	164	2	---	K.TFQGPPHGIQVERDKLNK.Y
	2065.0974	2064.0901	2063.9232	80.9	202	-	217	2	---	K.DDENVNSQPFMRWRDR.F
	2170.0161	2169.0088	2168.9797	13.4	195	-	213	1	---	R.GGLDFTKDDENVNSQPFMR.W
	2185.9883	2184.9810	2184.9746	2.94	195	-	213	1	---	R.GGLDFTKDDENVNSQPFMR.W + Oxidation (M)
	2185.9883	2184.9810	2184.9746	2.94	195	-	213	1	---	R.GGLDFTKDDENVNSQPFMR.W + Oxidation (M)
	2191.0532	2190.0459	2190.0667	-9.48	218	-	236	1	---	R.FVFCAEAIYKSQAETGEIK.G
	2328.1572	2327.1499	2327.1467	1.37	340	-	358	2	---	R.EMTLGFVDLLRDDFIEKDR.A + Oxidation (M)
	2410.1731	2409.1658	2409.1740	-3.39	22	-	41	1	---	K.LTYYTPEYETKDTDILAAFR.V
	2410.1731	2409.1658	2409.1740	-3.39	22	-	41	1	144	K.LTYYTPEYETKDTDILAAFR.V
	2816.3511	2815.3438	2815.3592	-5.46	19	-	41	2	---	K.DYKLTYYTPEYETKDTDILAAFR.V
	2894.3821	2893.3748	2893.3698	1.74	228	-	253	2	---	K.SQAETGEIKGHYLNATAGTCEEMIKR.A
	2910.3684	2909.3611	2909.3647	-1.23	228	-	253	2	---	K.SQAETGEIKGHYLNATAGTCEEMIKR.A + Oxidation (M)
	2912.4082	2911.4009	2911.4102	-3.18	451	-	474	2	---	K.WSPELAAACEIWKAIKFEFEPVDK.L + Dioxidation (W); Oxidation (HW)
	3038.4275	3037.4202	3037.4426	-7.38	259	-	285	0	---	R.ELGVPIVMHDYLTGGFTANTSLAHYCR.D + Oxidation (M)
	3038.4275	3037.4202	3037.4426	-7.38	259	-	285	0	29	R.ELGVPIVMHDYLTGGFTANTSLAHYCR.D + Oxidation (M)
	3054.4365	3053.4292	3053.4375	-2.73	259	-	285	0	---	R.ELGVPIVMHDYLTGGFTANTSLAHYCR.D + Oxidation (HW); Oxidation (M)
	3862.7908	3861.7835	3861.8545	-18.38	42	-	79	0	---	R.VTPQPGVPPEEAGAAVAAESSTGTWTTVWTDGLTSLDR.Y + 2 Trp->Kynurenin (W)
	3890.8015	3889.7942	3889.8494	-14.19	42	-	79	0	---	R.VTPQPGVPPEEAGAAVAAESSTGTWTTVWTDGLTSLDR.Y + Dioxidation (W); Trp->Kynurenin (W)
Spot 46	(ger 2 identification)
gi|21741699 Mass: 63056 Score: 455 Expect: 2.8e-040 Matches: 35											Score = 913 bits (2360), Expect = 0.0
	OJ991113_30.4 [Oryza sativa Japonica Group]									gi|162461243|ref|NP_001105328.1| malate synthase, glyoxysomal [Zea mays]	Identities = 491/563 (87%), Positives = 512/563 (91%), Gaps = 5/563 (1%)
	Observed	Mr(expt)	Mr(calc)	ppm	Start		End	Miss	Ions	Peptide
	1038.5536	1037.5463	1037.5658	-18.78	238	-	245	1	---	R.IWKGVFER.A + Trp->Kynurenin (W)
	1058.5583	1057.5510	1057.5669	-14.99	74	-	82	0	---	R.FDPATRPVR.E
	1076.5288	1075.5215	1075.5410	-18.14	65	-	73	1	---	R.RYDAGELPR.F
	1137.5597	1136.5524	1136.5727	-17.83	475	-	482	0	---	R.VQNWQWLR.H + 2 Trp->Kynurenin (W)
	1149.5668	1148.5595	1148.5727	-11.47	475	-	482	0	---	R.VQNWQWLR.H + Oxidation (HW); Trp->Kynurenin (W)
	1169.5914	1168.5841	1168.5989	-12.62	526	-	535	1	---	R.YAEAGRIFSR.Q
	1176.6193	1175.6120	1175.6299	-15.21	36	-	46	0	84	R.DSLAFVAGLQR.E
	1176.6193	1175.6120	1175.6299	-15.18	36	-	46	0	---	R.DSLAFVAGLQR.E
	1279.6592	1278.6519	1278.6681	-12.62	483	-	495	0	---	R.HGAVLDAGGVEVR.A
	1292.6028	1291.5955	1291.6165	-16.29	313	-	323	0	11	R.ALVGMAQHFMR.S + Oxidation (HW); Oxidation (M)
	1292.6028	1291.5955	1291.6165	-16.28	313	-	323	0	---	R.ALVGMAQHFMR.S + 2 Oxidation (M)
	1295.6427	1294.6354	1294.6557	-15.69	25	-	35	0	---	R.YDPEFAAILTR.D
	1479.7407	1478.7334	1478.7477	-9.68	148	-	161	1	---	R.DAVAGTITYRDAAR.G
	1497.8491	1496.8418	1496.8576	-10.52	167	-	179	0	---	R.LGDRPATLFVRPR.G
	1497.8491	1496.8418	1496.8576	-10.51	167	-	179	0	57	R.LGDRPATLFVRPR.G
	1512.8424	1511.8351	1511.7588	50.5	337	-	351	0	---	R.GVHAMGGMAAQIPIK.D + 2 Oxidation (M)
	1512.8424	1511.8351	1511.7588	50.5	337	-	351	0	---	R.GVHAMGGMAAQIPIK.D + Oxidation (HW); Oxidation (M)
	1514.7673	1513.7600	1513.7460	9.28	324	-	335	0	---	R.SYSHLLIQTCHR.R
	1594.8337	1593.8264	1593.8362	-6.15	415	-	429	0	---	R.AGVAVTEEDLLQPPR.G
	1608.8444	1607.8371	1607.8420	-3.02	36	-	49	1	---	R.DSLAFVAGLQREFR.G
	1630.7705	1629.7632	1629.7828	-11.99	215	-	229	0	---	R.SGQGADFGPFFYLPK.M
	1670.8413	1669.8340	1669.8471	-7.82	324	-	336	1	---	R.SYSHLLIQTCHRR.G
	1733.9171	1732.9098	1732.9220	-7.04	142	-	157	1	---	R.GQVNLRDAVAGTITYR.D
	1843.9474	1842.9401	1842.9489	-4.77	374	-	391	0	57	R.AGHDGTWAAHPGLIPAIR.E + Trp->Kynurenin (W)
	1843.9474	1842.9401	1842.9489	-4.77	374	-	391	0	---	R.AGHDGTWAAHPGLIPAIR.E + Trp->Kynurenin (W)
	1854.9611	1853.9538	1853.9756	-11.77	308	-	323	1	---	R.LLPDRALVGMAQHFMR.S
	1855.9651	1854.9578	1854.9489	4.80	374	-	391	0	---	R.AGHDGTWAAHPGLIPAIR.E + Oxidation (HW)
	1878.9952	1877.9879	1877.9959	-4.25	415	-	432	1	---	R.AGVAVTEEDLLQPPRGAR.T
	1878.9952	1877.9880	1877.9959	-4.23	415	-	432	1	66	R.AGVAVTEEDLLQPPRGAR.T
	1888.9445	1887.9372	1887.9360	0.65	504	-	520	1	---	R.VVEVEMARVEAEVGAER.F + Oxidation (M)
	1959.9980	1958.9907	1958.9962	-2.82	66	-	82	1	---	R.YDAGELPRFDPATRPVR.E
	1959.9980	1958.9908	1958.9962	-2.79	66	-	82	1	20	R.YDAGELPRFDPATRPVR.E
	2287.0647	2286.0574	2286.0528	2.02	215	-	234	1	---	R.SGQGADFGPFFYLPKMEHSR.E + Oxidation (M)
	2351.1555	2350.1482	2350.1414	2.90	392	-	414	0	---	R.EVFEGHLGGRPNQIDAAAGDAAR.A
	2351.1555	2350.1482	2350.1414	2.91	392	-	414	0	22	R.EVFEGHLGGRPNQIDAAAGDAAR.A
	(ger 4 identification)
gi|283050393 Mass: 57137 Score: 262 Expect: 6.8e-021 Matches: 36
	catalase [Oryza sativa Indica Group]
	Observed	Mr(expt)	Mr(calc)	ppm	Start		End	Miss	Ions	Peptide
	988.5952	987.5879	987.5138	75.1	103	-	110	0	---	R.FSTVIHER.G
	1070.6018	1069.5945	1069.5193	70.4	345	-	353	0	---	R.VFAYADTQR.Y
	1070.6018	1069.5945	1069.5193	70.4	345	-	353	0	46	R.VFAYADTQR.Y
	1104.6010	1103.5937	1103.5148	71.4	164	-	171	0	24	R.SHVQEYWR.V
	1104.6010	1103.5937	1103.5148	71.5	164	-	171	0	---	R.SHVQEYWR.V
	1108.5872	1107.5799	1107.5097	63.4	164	-	171	0	---	R.SHVQEYWR.V + Trp->Kynurenin (W)
	1120.5930	1119.5857	1119.5097	67.9	164	-	171	0	---	R.SHVQEYWR.V + Oxidation (HW)
	1124.7131	1123.7058	1123.6350	63.1	92	-	102	0	---	R.SPGAQTPVIVR.F
	1125.6984	1124.6911	1124.6091	73.0	449	-	458	1	---	R.RFAGELAHPK.V
	1127.6456	1126.6383	1126.5731	57.9	111	-	120	1	---	R.GSPETIRDPR.G
	1136.5867	1135.5794	1135.5047	65.8	164	-	171	0	---	R.SHVQEYWR.V + 2 Oxidation (HW)
	1171.6453	1170.6380	1170.5669	60.7	6	-	15	0	---	K.FRPSSSFDTK.T
	1218.6519	1217.6446	1217.5789	54.0	425	-	434	1	---	K.QNDFKQPGER.Y
	1490.8280	1489.8207	1489.8477	-18.12	59	-	72	2	---	R.IPERVVHARGASAK.G
	1490.8280	1489.8207	1489.8477	-18.12	59	-	72	2	---	R.IPERVVHARGASAK.G
	1537.8704	1536.8631	1536.8201	28.0	151	-	163	0	---	K.FPDVIHAFKPNPR.S
	1539.8831	1538.8758	1538.8344	26.9	38	-	50	0	9	R.GPILLEDYHLIEK.V
	1539.8831	1538.8758	1538.8344	26.9	38	-	50	0	---	R.GPILLEDYHLIEK.V
	1542.8685	1541.8612	1541.8276	21.8	356	-	369	0	---	R.LGPNYLMLPVNAPK.C + Oxidation (M)
	1594.9578	1593.9505	1593.9104	25.2	402	-	416	0	---	R.HAPPTPITPRPVVGR.R
	1650.9265	1649.9192	1649.8889	18.4	450	-	464	1	---	R.FAGELAHPKVSPELR.A
	1760.8345	1759.8272	1759.7988	16.1	201	-	215	0	---	R.HMDGFGVNTYTFVTR.D + Oxidation (HW)
	1760.8345	1759.8272	1759.7988	16.1	201	-	215	0	---	R.HMDGFGVNTYTFVTR.D + Oxidation (M)
	1951.0754	1950.0681	1950.0476	10.5	147	-	163	1	---	R.DGIKFPDVIHAFKPNPR.S
	1951.0754	1950.0682	1950.0476	10.6	147	-	163	1	54	R.DGIKFPDVIHAFKPNPR.S
	2038.0277	2037.0204	2037.0108	4.70	130	-	146	0	---	R.EGNWDLLGNNFPVFFIR.D
	2042.0249	2041.0176	2041.0058	5.81	130	-	146	0	---	R.EGNWDLLGNNFPVFFIR.D + Trp->Kynurenin (W)
	2042.0249	2041.0176	2041.0058	5.81	130	-	146	0	24	R.EGNWDLLGNNFPVFFIR.D + Trp->Kynurenin (W)
	2054.0232	2053.0159	2053.0058	4.95	130	-	146	0	---	R.EGNWDLLGNNFPVFFIR.D + Oxidation (HW)
	2070.0178	2069.0105	2069.0007	4.76	130	-	146	0	---	R.EGNWDLLGNNFPVFFIR.D + Dioxidation (W)
	2070.0178	2069.0105	2069.0007	4.77	130	-	146	0	(12)	R.EGNWDLLGNNFPVFFIR.D + Dioxidation (W)
	2221.2124	2220.2051	2220.2055	-0.16	38	-	56	1	---	R.GPILLEDYHLIEKVAHFAR.E
	2285.1238	2284.1165	2284.1084	3.56	16	-	37	0	---	K.TTTTNAGAPVWNDNEALTVGPR.G
	2286.1125	2285.1052	2285.1012	1.78	201	-	220	2	---	R.HMDGFGVNTYTFVTRDAKAR.Y
	2304.0012	2302.9939	2302.9987	-2.10	73	-	91	0	---	K.GFFECTHDVTDITCADFLR.S
	2304.0012	2302.9939	2302.9987	-2.09	73	-	91	0	21	K.GFFECTHDVTDITCADFLR.S
Spot 47	(ger 4 identification)
gi|639686 Mass: 62608 Score: 422 Expect: 6.8e-037 Matches: 42
	phosphoglucose isomerase (Pgi-b) [Oryza sativa]
	Observed	Mr(expt)	Mr(calc)	ppm	Start		End	Miss	Ions	Peptide
	914.4933	913.4860	913.4294	62.0	128	-	134	0	---	K.QFSETFR.S
	1070.5846	1069.5773	1069.5114	61.7	78	-	86	1	---	K.IEKMFSGDK.I + Oxidation (M)
	1155.6744	1154.6671	1154.6084	50.9	126	-	134	1	---	K.IKQFSETFR.S
	1232.7328	1231.7255	1231.6812	36.0	340	-	350	0	---	R.AILPYSQALEK.F
	1246.7274	1245.7201	1245.6792	32.9	403	-	413	0	---	R.VIPCDFIGVVK.S
	1315.7468	1314.7395	1314.6932	35.2	185	-	196	0	---	R.FLANVDPVDVAR.S
	1315.7468	1314.7396	1314.6932	35.3	185	-	196	0	81	R.FLANVDPVDVAR.S
	1371.6907	1370.6834	1370.6500	24.4	214	-	225	0	---	K.TFTTAETMLNAR.T + Oxidation (M)
	1425.7154	1424.7082	1424.6626	32.0	264	-	275	0	60	K.NAFAFWDWVGGR.Y
	1425.7155	1424.7082	1424.6626	32.0	264	-	275	0	---	K.NAFAFWDWVGGR.Y
	1429.7102	1428.7029	1428.6575	31.8	264	-	275	0	---	K.NAFAFWDWVGGR.Y + Trp->Kynurenin (W)
	1441.7089	1440.7016	1440.6575	30.6	264	-	275	0	---	K.NAFAFWDWVGGR.Y + Oxidation (HW)
	1445.7025	1444.6952	1444.6524	29.6	264	-	275	0	---	K.NAFAFWDWVGGR.Y + Oxidation (HW); Trp->Kynurenin (W)
	1457.7001	1456.6928	1456.6524	27.7	264	-	275	0	(33)	K.NAFAFWDWVGGR.Y + Dioxidation (W)
	1457.7001	1456.6928	1456.6524	27.7	264	-	275	0	---	K.NAFAFWDWVGGR.Y + 2 Oxidation (HW)
	1461.6937	1460.6864	1460.6473	26.8	264	-	275	0	---	K.NAFAFWDWVGGR.Y + Dioxidation (W); Trp->Kynurenin (W)
	1473.6968	1472.6895	1472.6473	28.7	264	-	275	0	---	K.NAFAFWDWVGGR.Y + Dioxidation (W); Oxidation (HW)
	1489.6912	1488.6839	1488.6422	28.0	264	-	275	0	---	K.NAFAFWDWVGGR.Y + 2 Dioxidation (W)
	1490.8118	1489.8045	1489.7677	24.7	299	-	311	1	94	K.FLEGAASIDKHFR.S
	1490.8118	1489.8045	1489.7677	24.7	299	-	311	1	---	K.FLEGAASIDKHFR.S
	1539.8707	1538.8634	1538.8641	-0.43	518	-	531	2	---	K.SLASQVRKSLHASR.M
	1702.8391	1701.8318	1701.8144	10.2	351	-	365	0	---	K.FAPHIQQLSMESNGK.G + Oxidation (M)
	1765.8374	1764.8301	1764.8029	15.5	40	-	54	0	---	K.AMTAEYEGIFLDYSR.Q
	1781.8259	1780.8186	1780.7978	11.7	40	-	54	0	---	K.AMTAEYEGIFLDYSR.Q + Oxidation (M)
	1781.8259	1780.8187	1780.7978	11.7	40	-	54	0	41	K.AMTAEYEGIFLDYSR.Q + Oxidation (M)
	1803.0801	1802.0728	1802.0526	11.2	94	-	109	2	---	R.SVLHVALRAPRDEVIK.S
	1928.9454	1927.9381	1927.9237	7.47	551	-	567	0	---	R.YLAVEPSTPYNTTTMPK.V + Oxidation (M)
	2023.0361	2022.0288	2022.0204	4.16	532	-	550	0	---	R.MEGKPVQGFNSSTASLLTR.Y
	2028.0067	2026.9994	2026.9921	3.59	551	-	568	1	---	R.YLAVEPSTPYNTTTMPKV.- + Oxidation (M)
	2039.0289	2038.0216	2038.0153	3.09	532	-	550	0	---	R.MEGKPVQGFNSSTASLLTR.Y + Oxidation (M)
	2039.0289	2038.0217	2038.0153	3.10	532	-	550	0	36	R.MEGKPVQGFNSSTASLLTR.Y + Oxidation (M)
	2053.9639	2052.9566	2052.9285	13.7	38	-	54	1	---	R.CKAMTAEYEGIFLDYSR.Q
	2069.9663	2068.9590	2068.9234	17.2	38	-	54	1	---	R.CKAMTAEYEGIFLDYSR.Q + Oxidation (M)
	2069.9663	2068.9590	2068.9234	17.2	38	-	54	1	---	R.CKAMTAEYEGIFLDYSR.Q + Oxidation (M)
	2109.1091	2108.1018	2108.1014	0.19	447	-	464	1	---	K.TPEQLHSEKVPEHLISHK.T
	2432.3538	2431.3465	2431.3627	-6.67	318	-	339	0	---	K.NIPVLLGLLSVWNVSFLGYPAR.A + Trp->Kynurenin (W)
	2444.3508	2443.3435	2443.3627	-7.87	318	-	339	0	---	K.NIPVLLGLLSVWNVSFLGYPAR.A + Oxidation (HW)
	2460.3455	2459.3382	2459.3577	-7.92	318	-	339	0	18	K.NIPVLLGLLSVWNVSFLGYPAR.A + Dioxidation (W)
	2460.3455	2459.3382	2459.3577	-7.90	318	-	339	0	---	K.NIPVLLGLLSVWNVSFLGYPAR.A + Dioxidation (W)
	2525.3252	2524.3179	2524.3400	-8.74	276	-	298	0	---	R.YSVCSAVGVLPLSLQYGFPIVQK.F
	3466.7324	3465.7251	3465.8144	-25.76	145	-	179	0	---	K.ALTNVVSVGIGGSFLGPLFVHAALQTDPEAAESAK.G
	3502.7651	3501.7578	3501.8620	-29.74	465	-	495	0	---	K.TFQGNRPSLSLLLPSLSAYEIGQLLSIYEHR.I
Spot 48	(ger 2 identification)
gi|313575769 Mass: 59652 Score: 94 Expect: 0.00033 Matches: 7
	chaperonin protein [Oryza sativa Japonica Group]
	Observed	Mr(expt)	Mr(calc)	ppm	Start		End	Miss	Ions	Peptide
	1266.7386	1265.7313	1265.6979	26.4	299	-	310	0	---	K.GIDPPSLDLLAR.A
	1266.7387	1265.7314	1265.6768	43.1	117	-	127	1	59	R.FLVDGFDVAKR.A
	1380.7688	1379.7615	1379.7197	30.3	363	-	373	1	---	K.YTFIENVKNPR.S
	1704.9182	1703.9109	1703.8400	41.6	138	-	152	1	---	K.TSVVMGDEPDREILK.M + Oxidation (M)
	1704.9182	1703.9109	1703.8400	41.6	138	-	152	1	---	K.TSVVMGDEPDREILK.M + Oxidation (M)
	2291.3171	2290.3098	2290.3260	-7.06	506	-	526	0	---	R.QIINSGPIIASQLLLVDEVIR.A
	2291.3171	2290.3099	2290.3260	-7.05	506	-	526	0	21	R.QIINSGPIIASQLLLVDEVIR.A
gi|1332529 Mass: 52583 Score: 92 Expect: 0.00064 Matches: 9
	ribulose-biphosphate carboxylase large subunit [Ixiolirion tataricum]
	Observed	Mr(expt)	Mr(calc)	ppm	Start		End	Miss	Ions	Peptide
	1023.5568	1022.5495	1022.4669	80.8	342	-	349	1	---	R.DDFVEKDR.S
	1023.5568	1022.5495	1022.4669	80.8	342	-	349	1	---	R.DDFVEKDR.S
	1266.7386	1265.7313	1265.6000	104	342	-	351	2	---	R.DDFVEKDRSR.G
	1266.7387	1265.7314	1265.6000	104	342	-	351	2	---	R.DDFVEKDRSR.G
	1380.7688	1379.7615	1379.6973	46.6	455	-	465	1	---	K.EIKFEFEPVDK.Q
	1465.7963	1464.7890	1464.7474	28.4	138	-	150	0	63	K.TFQGPPHGIQVER.D
	1465.7963	1464.7890	1464.7474	28.4	138	-	150	0	---	K.TFQGPPHGIQVER.D
	1940.9500	1939.9427	1939.8622	41.5	438	-	454	0	---	R.EAGEWSPELAAACEVWK.E + 2 Trp->Kynurenin (W)
	2233.0820	2232.0747	2232.2161	-63.34	304	-	325	2	---	R.VLAKALRMSGGDHIHSGTVVGK.M
Spot 49	(ger 2 identification)
gi|115439655 Mass: 65639 Score: 101 Expect: 7.1e-005 Matches: 12											Score = 1073 bits (2775), Expect = 0.0
	Os01g0723400 [Oryza sativa Japonica Group]									gi|54606800|dbj|BAB20887.2| NADP dependent malic enzyme [Oryza sativa Japonica Group]	Identities = 538/540 (99%), Positives = 538/540 (99%), Gaps = 0/540 (0%)
	Observed	Mr(expt)	Mr(calc)	ppm	Start		End	Miss	Ions	Peptide
	1211.6541	1210.6468	1210.6094	30.8	62	-	71	1	24	R.YNKGLAFNER.E
	1211.6541	1210.6468	1210.6094	30.9	62	-	71	1	---	R.YNKGLAFNER.E
	1264.7074	1263.7001	1263.6612	30.8	536	-	546	0	---	K.GLTYPPFSNIR.K
	1264.7074	1263.7001	1263.6612	30.8	536	-	546	0	25	K.GLTYPPFSNIR.K
	1315.7607	1314.7534	1314.7143	29.7	182	-	193	0	---	R.SIQVIVVTDGER.I
	1555.6786	1554.6713	1554.6483	14.8	578	-	589	0	---	K.YAESCMYSPLYR.N + Oxidation (M)
	1555.6786	1554.6713	1554.6483	14.8	578	-	589	0	---	K.YAESCMYSPLYR.N + Oxidation (M)
	1649.9480	1648.9407	1648.9148	15.7	80	-	94	0	---	R.GLLPPAIVSQELQER.K
	1829.0088	1828.0015	1827.9883	7.23	151	-	166	0	18	K.YGSIFSRPQGLYISLK.E
	1829.0088	1828.0015	1827.9883	7.24	151	-	166	0	---	K.YGSIFSRPQGLYISLK.E
	2086.1365	2085.1292	2085.1258	1.61	151	-	168	1	---	K.YGSIFSRPQGLYISLKEK.G
	2086.1365	2085.1292	2085.1258	1.62	151	-	168	1	---	K.YGSIFSRPQGLYISLKEK.G
gi|115439655	1829.0110	1828.0037	1827.9883	8.44	151	-	166	0	38	K.YGSIFSRPQGLYISLK.E
Spot 50	(ger 2 identification)
gi|52076758 Mass: 61907 Score: 330 Expect: 9e-028 Matches: 16
	putative pyrophosphate-dependent phosphofructokinase beta subunit [Oryza sativa Japonica Group]
	Observed	Mr(expt)	Mr(calc)	ppm	Start		End	Miss	Ions	Peptide
	1102.7343	1101.7270	1101.6658	55.5	40	-	49	0	33	K.HALPLPSVLR.S
	1102.7343	1101.7270	1101.6658	55.5	40	-	49	0	---	K.HALPLPSVLR.S
	1175.6528	1174.6455	1174.5883	48.7	423	-	432	1	---	K.AEGKYPAHFR.G
	1257.6956	1256.6883	1256.6302	46.2	263	-	272	1	41	R.STGKYYHFVR.L
	1257.6956	1256.6883	1256.6302	46.3	263	-	272	1	---	R.STGKYYHFVR.L
	1284.6312	1283.6239	1283.5683	43.3	433	-	443	0	---	R.GQSHFFGYEGR.C
	1284.6312	1283.6240	1283.5683	43.3	433	-	443	0	83	R.GQSHFFGYEGR.C
	1339.7346	1338.7273	1338.6779	36.9	26	-	37	0	---	R.LASVYSEVQTSR.L
	1339.7346	1338.7273	1338.6779	36.9	26	-	37	0	45	R.LASVYSEVQTSR.L
	1343.9004	1342.8931	1342.8449	35.9	38	-	49	1	---	R.LKHALPLPSVLR.S
	1651.8372	1650.8299	1650.7930	22.4	145	-	157	0	80	K.YVELTADYVYPYR.N
	1651.8372	1650.8299	1650.7930	22.4	145	-	157	0	---	K.YVELTADYVYPYR.N
	1939.9413	1938.9340	1938.9186	7.97	143	-	157	1	---	K.CKYVELTADYVYPYR.N
	2288.2236	2287.2163	2287.2284	-5.29	384	-	403	1	---	K.TIQEQLLLERDPHGNVQVAK.I
	2288.2236	2287.2164	2287.2284	-5.28	384	-	403	1	---	K.TIQEQLLLERDPHGNVQVAK.I
	2778.4595	2777.4522	2777.5116	-21.38	72	-	97	0	---	K.LFPNLFGQPSVSLVPSPEPASTRPLK.V
Spot 51	(ger 2 identification)
gi|52076758 Mass: 61907 Score: 239 Expect: 1.1e-018 Matches: 9
	putative pyrophosphate-dependent phosphofructokinase beta subunit [Oryza sativa Japonica Group]
	Observed	Mr(expt)	Mr(calc)	ppm	Start		End	Miss	Ions	Peptide
	1257.6917	1256.6844	1256.6302	43.1	263	-	272	1	48	R.STGKYYHFVR.L
	1257.6917	1256.6844	1256.6302	43.1	263	-	272	1	---	R.STGKYYHFVR.L
	1284.6317	1283.6244	1283.5683	43.7	433	-	443	0	---	R.GQSHFFGYEGR.C
	1284.6317	1283.6244	1283.5683	43.7	433	-	443	0	85	R.GQSHFFGYEGR.C
	1339.7318	1338.7245	1338.6779	34.8	26	-	37	0	---	R.LASVYSEVQTSR.L
	1339.7318	1338.7245	1338.6779	34.8	26	-	37	0	32	R.LASVYSEVQTSR.L
	1343.9025	1342.8952	1342.8449	37.5	38	-	49	1	---	R.LKHALPLPSVLR.S
	1651.8374	1650.8301	1650.7930	22.5	145	-	157	0	---	K.YVELTADYVYPYR.N
	1651.8374	1650.8301	1650.7930	22.5	145	-	157	0	51	K.YVELTADYVYPYR.N
Spot 52	(ger 2 identification)	5800
gi|11992954 Mass: 48852 Score: 211 Expect: 7.1e-016 Matches: 8
	ribulose-1,5-bisphosphate carboxylase/oxygenase [Emblingia calceoliflora]
	Observed	Mr(expt)	Mr(calc)	ppm	Start		End	Miss	Ions	Peptide
	1187.6566	1186.6493	1186.6571	-6.53	277	-	286	0	---	R.DNGLLLHIHR.A
	1187.6566	1186.6493	1186.6571	-6.51	277	-	286	0	58	R.DNGLLLHIHR.A
	1465.7539	1464.7466	1464.7474	-0.51	138	-	150	0	---	K.TFQGPPHGIQVER.D
	1465.7539	1464.7466	1464.7474	-0.51	138	-	150	0	88	K.TFQGPPHGIQVER.D
	1479.7687	1478.7614	1478.6718	60.6	13	-	23	0	---	K.WTYYTPEYQTK.D
	1479.7687	1478.7614	1478.7478	9.22	311	-	325	0	---	R.LSGGDHIHAGTVVGK.L + 2 Oxidation (HW)
	1502.8502	1501.8429	1501.8439	-0.64	156	-	168	0	---	K.YGRPLLGCTIKPK.L
	1502.8502	1501.8429	1501.8439	-0.63	156	-	168	0	9	K.YGRPLLGCTIKPK.L
Spot 53	(ger 2 identification)
gi|401140 Mass: 93362 Score: 168 Expect: 1.4e-011 Matches: 17
	RecName: Full=Sucrose synthase 1; AltName: Full=Sucrose synthase 2; AltName: Full=Sucrose-UDP glucosyltransferase 1
	Observed	Mr(expt)	Mr(calc)	ppm	Start		End	Miss	Ions	Peptide
	1006.5892	1005.5819	1005.5356	46.1	655	-	662	1	---	R.VRNGELYR.Y
	1006.5892	1005.5820	1005.5356	46.1	655	-	662	1	7	R.VRNGELYR.Y
	1192.6826	1191.6753	1191.6434	26.8	574	-	583	0	---	R.NKPIIFSMAR.L + Oxidation (M)
	1192.6826	1191.6753	1191.6434	26.8	574	-	583	0	10	R.NKPIIFSMAR.L + Oxidation (M)
	1204.6810	1203.6737	1203.6360	31.3	157	-	167	0	---	K.SIGNGVQFLNR.H
	1204.6810	1203.6738	1203.6360	31.4	157	-	167	0	39	K.SIGNGVQFLNR.H
	1234.7157	1233.7084	1233.6717	29.8	589	-	599	0	---	K.NLTGLVELYGR.N
	1287.7462	1286.7389	1286.7095	22.9	370	-	380	1	---	R.VPFRTENGIVR.K
	1287.7462	1286.7389	1286.7095	22.9	370	-	380	1	2	R.VPFRTENGIVR.K
	1601.8986	1600.8913	1600.8685	14.2	589	-	602	1	3	K.NLTGLVELYGRNPR.L
	1601.8986	1600.8913	1600.8685	14.2	589	-	602	1	---	K.NLTGLVELYGRNPR.L
	1926.0203	1925.0130	1925.0007	6.40	20	-	37	0	66	R.IGDSLSAHPNELVAVFTR.L
	1926.0203	1925.0130	1925.0007	6.42	20	-	37	0	---	R.IGDSLSAHPNELVAVFTR.L
	2211.1050	2210.0977	2210.1444	-21.10	18	-	37	1	---	R.ERIGDSLSAHPNELVAVFTR.L
	2299.1641	2298.1568	2298.0301	55.1	216	-	235	0	---	K.AEEHLSGLSADTPYSEFHHR.F + Oxidation (HW)
	2411.1277	2410.1204	2410.1302	-4.04	215	-	235	1	---	R.KAEEHLSGLSADTPYSEFHHR.F
	2411.1277	2410.1204	2410.1302	-4.04	215	-	235	1	---	R.KAEEHLSGLSADTPYSEFHHR.F
Spot 54	(ger 2 identification)
gi|401140 Mass: 93362 Score: 168 Expect: 1.4e-011 Matches: 31
	RecName: Full=Sucrose synthase 1; AltName: Full=Sucrose synthase 2; AltName: Full=Sucrose-UDP glucosyltransferase 1
	Observed	Mr(expt)	Mr(calc)	ppm	Start		End	Miss	Ions	Peptide
	1006.4604	1005.4531	1005.5356	-81.98	655	-	662	1	---	R.VRNGELYR.Y
	1015.5119	1014.5046	1014.5822	-76.43	205	-	214	0	---	R.SLSALQGALR.K
	1192.5690	1191.5617	1191.6434	-68.55	574	-	583	0	9	R.NKPIIFSMAR.L + Oxidation (M)
	1192.5690	1191.5617	1191.6434	-68.53	574	-	583	0	---	R.NKPIIFSMAR.L + Oxidation (M)
	1204.5713	1203.5640	1203.6360	-59.82	157	-	167	0	68	K.SIGNGVQFLNR.H
	1204.5713	1203.5640	1203.6360	-59.81	157	-	167	0	---	K.SIGNGVQFLNR.H
	1234.6052	1233.5979	1233.6717	-59.82	589	-	599	0	---	K.NLTGLVELYGR.N
	1262.6031	1261.5958	1261.6666	-56.13	67	-	77	1	---	K.LKDGAFEDVLR.S
	1267.6792	1266.6719	1266.7408	-54.37	326	-	336	1	---	R.IKQQGLNITPR.I
	1275.6439	1274.6366	1274.7095	-57.18	359	-	369	0	---	K.VLGTEHTHILR.V
	1287.6456	1286.6383	1286.7095	-55.33	370	-	380	1	---	R.VPFRTENGIVR.K
	1287.6456	1286.6384	1286.7095	-55.31	370	-	380	1	27	R.VPFRTENGIVR.K
	1398.6401	1397.6328	1397.7013	-48.99	178	-	188	0	---	K.ESMYPLLNFLR.A + Oxidation (M)
	1461.7817	1460.7744	1460.8351	-41.53	587	-	599	1	---	R.VKNLTGLVELYGR.N
	1478.7097	1477.7024	1477.7639	-41.58	789	-	799	1	---	R.YLEMLYALKYR.T + Oxidation (M)
	1601.8263	1600.8190	1600.8685	-30.92	589	-	602	1	69	K.NLTGLVELYGRNPR.L
	1601.8263	1600.8190	1600.8685	-30.92	589	-	602	1	---	K.NLTGLVELYGRNPR.L
	1756.9084	1755.9011	1755.9380	-21.00	157	-	172	1	---	K.SIGNGVQFLNRHLSSK.L
	1759.8660	1758.8587	1758.8934	-19.73	343	-	358	1	---	R.LLPDATGTTCGQRLEK.V
	1774.9698	1773.9625	1774.0002	-21.25	359	-	373	1	---	K.VLGTEHTHILRVPFR.T
	1829.0060	1827.9987	1828.0319	-18.14	587	-	602	2	---	R.VKNLTGLVELYGRNPR.L
	1878.8844	1877.8771	1877.9094	-17.18	632	-	646	0	---	K.MFDLIEQYNLNGHIR.W + Oxidation (M)
	1925.9855	1924.9782	1925.0007	-11.68	20	-	37	0	149	R.IGDSLSAHPNELVAVFTR.L
	1925.9855	1924.9782	1925.0007	-11.66	20	-	37	0	---	R.IGDSLSAHPNELVAVFTR.L
	1939.9995	1938.9922	1939.0163	-12.41	744	-	759	2	---	K.ISQGGLQRIEEKYTWK.L + Trp->Kynurenin (W)
	1939.9995	1938.9922	1939.0163	-12.41	744	-	759	2	---	K.ISQGGLQRIEEKYTWK.L + Trp->Kynurenin (W)
	2039.0266	2038.0193	2038.0346	-7.49	173	-	188	1	---	K.LFHDKESMYPLLNFLR.A + Oxidation (M)
	2211.1050	2210.0977	2210.1444	-21.10	18	-	37	1	---	R.ERIGDSLSAHPNELVAVFTR.L
	2296.0662	2295.0589	2295.0518	3.12	524	-	543	0	---	K.FNIVSPGADMSIYFPYSESR.K + Oxidation (M)
	2411.1592	2410.1519	2410.1302	9.02	215	-	235	1	38	R.KAEEHLSGLSADTPYSEFHHR.F
	2411.1592	2410.1519	2410.1302	9.03	215	-	235	1	---	R.KAEEHLSGLSADTPYSEFHHR.F
Spot 55	(ger 2 identification)
gi|401140 Mass: 93362 Score: 168 Expect: 1.4e-011 Matches: 36
	RecName: Full=Sucrose synthase 1; AltName: Full=Sucrose synthase 2; AltName: Full=Sucrose-UDP glucosyltransferase 1
	Observed	Mr(expt)	Mr(calc)	ppm	Start		End	Miss	Ions	Peptide
	1006.5276	1005.5203	1005.5356	-15.15	655	-	662	1	---	R.VRNGELYR.Y
	1015.5797	1014.5724	1014.5822	-9.60	205	-	214	0	---	R.SLSALQGALR.K
	1026.5548	1025.5475	1025.5618	-13.90	328	-	336	0	---	K.QQGLNITPR.I
	1036.5297	1035.5224	1035.5461	-22.87	777	-	784	1	---	K.YVSNLERR.E
	1123.5608	1122.5535	1122.5193	30.5	622	-	630	1	---	K.DKEEQAEFK.K
	1159.5791	1158.5718	1158.5994	-23.84	789	-	797	0	---	R.YLEMLYALK.Y + Oxidation (M)
	1192.6274	1191.6201	1191.6434	-19.52	574	-	583	0	---	R.NKPIIFSMAR.L + Oxidation (M)
	1192.6274	1191.6202	1191.6434	-19.49	574	-	583	0	10	R.NKPIIFSMAR.L + Oxidation (M)
	1204.6274	1203.6201	1203.6360	-13.20	157	-	167	0	---	K.SIGNGVQFLNR.H
	1204.6274	1203.6202	1203.6360	-13.17	157	-	167	0	59	K.SIGNGVQFLNR.H
	1234.6635	1233.6562	1233.6717	-12.56	589	-	599	0	---	K.NLTGLVELYGR.N
	1262.6584	1261.6511	1261.6666	-12.30	67	-	77	1	---	K.LKDGAFEDVLR.S
	1267.7316	1266.7243	1266.7408	-13.01	326	-	336	1	---	R.IKQQGLNITPR.I
	1275.6957	1274.6884	1274.7095	-16.55	359	-	369	0	---	K.VLGTEHTHILR.V
	1287.6981	1286.6908	1286.7095	-14.53	370	-	380	1	---	R.VPFRTENGIVR.K
	1287.6981	1286.6908	1286.7095	-14.51	370	-	380	1	36	R.VPFRTENGIVR.K
	1315.6833	1314.6760	1314.7005	-18.65	788	-	797	1	---	R.RYLEMLYALK.Y + Oxidation (M)
	1389.6680	1388.6607	1388.6718	-8.00	343	-	355	0	---	R.LLPDATGTTCGQR.L
	1398.6886	1397.6813	1397.7013	-14.29	178	-	188	0	---	K.ESMYPLLNFLR.A + Oxidation (M)
	1461.8279	1460.8206	1460.8351	-9.92	587	-	599	1	92	R.VKNLTGLVELYGR.N
	1461.8279	1460.8206	1460.8351	-9.91	587	-	599	1	---	R.VKNLTGLVELYGR.N
	1478.7484	1477.7411	1477.7639	-15.39	789	-	799	1	---	R.YLEMLYALKYR.T + Oxidation (M)
	1601.8612	1600.8539	1600.8685	-9.11	589	-	602	1	---	K.NLTGLVELYGRNPR.L
	1601.8612	1600.8539	1600.8685	-9.11	589	-	602	1	84	K.NLTGLVELYGRNPR.L
	1759.8864	1758.8791	1758.8934	-8.14	343	-	358	1	---	R.LLPDATGTTCGQRLEK.V
	1774.9941	1773.9868	1774.0002	-7.56	359	-	373	1	---	K.VLGTEHTHILRVPFR.T
	1829.0275	1828.0202	1828.0319	-6.38	587	-	602	2	---	R.VKNLTGLVELYGRNPR.L
	1878.9015	1877.8942	1877.9094	-8.08	632	-	646	0	---	K.MFDLIEQYNLNGHIR.W + Oxidation (M)
	1925.9968	1924.9895	1925.0007	-5.79	20	-	37	0	---	R.IGDSLSAHPNELVAVFTR.L
	1925.9968	1924.9896	1925.0007	-5.78	20	-	37	0	162	R.IGDSLSAHPNELVAVFTR.L
	1940.0120	1939.0047	1939.0163	-5.97	744	-	759	2	---	K.ISQGGLQRIEEKYTWK.L + Trp->Kynurenin (W)
	2007.0015	2005.9942	2006.0043	-5.05	631	-	646	1	---	K.KMFDLIEQYNLNGHIR.W + Oxidation (M)
	2039.0293	2038.0220	2038.0346	-6.17	173	-	188	1	---	K.LFHDKESMYPLLNFLR.A + Oxidation (M)
	2211.1050	2210.0977	2210.1444	-21.10	18	-	37	1	---	R.ERIGDSLSAHPNELVAVFTR.L
	2296.0554	2295.0481	2295.0518	-1.59	524	-	543	0	---	K.FNIVSPGADMSIYFPYSESR.K + Oxidation (M)
	2411.1338	2410.1265	2410.1302	-1.51	215	-	235	1	---	R.KAEEHLSGLSADTPYSEFHHR.F
Spot 56	(ger 2 identification)
gi|401140 Mass: 93362 Score: 168 Expect: 1.4e-011 Matches: 34
	RecName: Full=Sucrose synthase 1; AltName: Full=Sucrose synthase 2; AltName: Full=Sucrose-UDP glucosyltransferase 1
	Observed	Mr(expt)	Mr(calc)	ppm	Start		End	Miss	Ions	Peptide
	1006.5305	1005.5232	1005.5356	-12.26	655	-	662	1	---	R.VRNGELYR.Y
	1015.5857	1014.5784	1014.5822	-3.69	205	-	214	0	---	R.SLSALQGALR.K
	1123.5654	1122.5581	1122.5193	34.6	622	-	630	1	---	K.DKEEQAEFK.K
	1192.6335	1191.6262	1191.6434	-14.40	574	-	583	0	---	R.NKPIIFSMAR.L + Oxidation (M)
	1192.6335	1191.6263	1191.6434	-14.37	574	-	583	0	18	R.NKPIIFSMAR.L + Oxidation (M)
	1204.6309	1203.6236	1203.6360	-10.33	157	-	167	0	82	K.SIGNGVQFLNR.H
	1204.6309	1203.6236	1203.6360	-10.30	157	-	167	0	---	K.SIGNGVQFLNR.H
	1234.6658	1233.6585	1233.6717	-10.70	589	-	599	0	---	K.NLTGLVELYGR.N
	1262.6609	1261.6536	1261.6666	-10.32	67	-	77	1	---	K.LKDGAFEDVLR.S
	1267.7372	1266.7299	1266.7408	-8.59	326	-	336	1	---	R.IKQQGLNITPR.I
	1275.6969	1274.6896	1274.7095	-15.61	359	-	369	0	---	K.VLGTEHTHILR.V
	1287.7013	1286.6940	1286.7095	-12.04	370	-	380	1	---	R.VPFRTENGIVR.K
	1315.6870	1314.6797	1314.7005	-15.84	788	-	797	1	---	R.RYLEMLYALK.Y + Oxidation (M)
	1398.6938	1397.6865	1397.7013	-10.57	178	-	188	0	---	K.ESMYPLLNFLR.A + Oxidation (M)
	1461.8312	1460.8239	1460.8351	-7.65	587	-	599	1	---	R.VKNLTGLVELYGR.N
	1478.7540	1477.7467	1477.7639	-11.60	789	-	799	1	---	R.YLEMLYALKYR.T + Oxidation (M)
	1601.8663	1600.8590	1600.8685	-5.93	589	-	602	1	---	K.NLTGLVELYGRNPR.L
	1601.8663	1600.8591	1600.8685	-5.91	589	-	602	1	75	K.NLTGLVELYGRNPR.L
	1756.9395	1755.9322	1755.9380	-3.29	157	-	172	1	---	K.SIGNGVQFLNRHLSSK.L
	1759.8970	1758.8897	1758.8934	-2.11	343	-	358	1	---	R.LLPDATGTTCGQRLEK.V
	1774.9991	1773.9918	1774.0002	-4.74	359	-	373	1	---	K.VLGTEHTHILRVPFR.T
	1829.0292	1828.0219	1828.0319	-5.45	587	-	602	2	---	R.VKNLTGLVELYGRNPR.L
	1878.9065	1877.8992	1877.9094	-5.42	632	-	646	0	---	K.MFDLIEQYNLNGHIR.W + Oxidation (M)
	1926.0023	1924.9950	1925.0007	-2.93	20	-	37	0	---	R.IGDSLSAHPNELVAVFTR.L
	1926.0023	1924.9950	1925.0007	-2.92	20	-	37	0	142	R.IGDSLSAHPNELVAVFTR.L
	1940.0175	1939.0102	1939.0163	-3.15	744	-	759	2	---	K.ISQGGLQRIEEKYTWK.L + Trp->Kynurenin (W)
	1940.0175	1939.0102	1939.0163	-3.13	744	-	759	2	---	K.ISQGGLQRIEEKYTWK.L + Trp->Kynurenin (W)
	2039.0359	2038.0286	2038.0346	-2.93	173	-	188	1	27	K.LFHDKESMYPLLNFLR.A + Oxidation (M)
	2039.0359	2038.0286	2038.0346	-2.93	173	-	188	1	---	K.LFHDKESMYPLLNFLR.A + Oxidation (M)
	2211.1050	2210.0977	2210.1444	-21.10	18	-	37	1	---	R.ERIGDSLSAHPNELVAVFTR.L
	2296.0593	2295.0520	2295.0518	0.11	524	-	543	0	---	K.FNIVSPGADMSIYFPYSESR.K + Oxidation (M)
	2299.1257	2298.1184	2298.0301	38.4	216	-	235	0	---	K.AEEHLSGLSADTPYSEFHHR.F + Oxidation (HW)
	2411.1401	2410.1328	2410.1302	1.11	215	-	235	1	---	R.KAEEHLSGLSADTPYSEFHHR.F
	2411.1401	2410.1329	2410.1302	1.12	215	-	235	1	76	R.KAEEHLSGLSADTPYSEFHHR.F
	(ger 4 identification)
gi|401140 Mass: 93362 Score: 359 Expect: 1.4e-030 Matches: 43
	RecName: Full=Sucrose synthase 1; AltName: Full=Sucrose synthase 2; AltName: Full=Sucrose-UDP glucosyltransferase 1
	Observed	Mr(expt)	Mr(calc)	ppm	Start		End	Miss	Ions	Peptide
	1006.4777	1005.4704	1005.5356	-64.77	655	-	662	1	---	R.VRNGELYR.Y
	1015.5274	1014.5201	1014.5822	-61.15	205	-	214	0	---	R.SLSALQGALR.K
	1096.5107	1095.5034	1095.5600	-51.67	752	-	759	1	---	R.IEEKYTWK.L
	1128.5878	1127.5805	1127.5499	27.2	752	-	759	1	---	R.IEEKYTWK.L + Dioxidation (W)
	1128.5878	1127.5805	1127.5499	27.2	752	-	759	1	---	R.IEEKYTWK.L + Dioxidation (W)
	1192.5756	1191.5683	1191.6434	-63.02	574	-	583	0	2	R.NKPIIFSMAR.L + Oxidation (M)
	1192.5756	1191.5683	1191.6434	-62.99	574	-	583	0	---	R.NKPIIFSMAR.L + Oxidation (M)
	1204.5784	1203.5711	1203.6360	-53.94	157	-	167	0	60	K.SIGNGVQFLNR.H
	1204.5784	1203.5711	1203.6360	-53.91	157	-	167	0	---	K.SIGNGVQFLNR.H
	1234.6204	1233.6131	1233.6717	-47.50	589	-	599	0	---	K.NLTGLVELYGR.N
	1262.6125	1261.6052	1261.6666	-48.68	67	-	77	1	---	K.LKDGAFEDVLR.S
	1267.6967	1266.6894	1266.7408	-40.56	326	-	336	1	---	R.IKQQGLNITPR.I
	1275.6298	1274.6225	1274.7095	-68.25	359	-	369	0	---	K.VLGTEHTHILR.V
	1287.6498	1286.6425	1286.7095	-52.07	370	-	380	1	---	R.VPFRTENGIVR.K
	1398.6411	1397.6338	1397.7013	-48.27	178	-	188	0	---	K.ESMYPLLNFLR.A + Oxidation (M)
	1461.8010	1460.7937	1460.8351	-28.32	587	-	599	1	---	R.VKNLTGLVELYGR.N
	1478.7085	1477.7012	1477.7639	-42.39	789	-	799	1	---	R.YLEMLYALKYR.T + Oxidation (M)
	1601.8335	1600.8262	1600.8685	-26.42	589	-	602	1	---	K.NLTGLVELYGRNPR.L
	1601.8335	1600.8262	1600.8685	-26.42	589	-	602	1	38	K.NLTGLVELYGRNPR.L
	1744.8596	1743.8523	1743.8831	-17.67	752	-	764	2	---	R.IEEKYTWKLYSER.L
	1746.8856	1745.8783	1745.8506	15.9	800	-	816	0	---	R.TMASTVPLAVEGEPSNK.- + Oxidation (M)
	1759.8785	1758.8712	1758.8934	-12.63	343	-	358	1	---	R.LLPDATGTTCGQRLEK.V
	1760.8647	1759.8574	1759.8781	-11.72	752	-	764	2	---	R.IEEKYTWKLYSER.L + Oxidation (HW)
	1774.9723	1773.9650	1774.0002	-19.84	359	-	373	1	---	K.VLGTEHTHILRVPFR.T
	1828.9983	1827.9910	1828.0319	-22.36	587	-	602	2	---	R.VKNLTGLVELYGRNPR.L
	1862.8914	1861.8841	1861.9145	-16.30	632	-	646	0	---	K.MFDLIEQYNLNGHIR.W
	1878.8885	1877.8812	1877.9094	-15.00	632	-	646	0	---	K.MFDLIEQYNLNGHIR.W + Oxidation (M)
	1925.9911	1924.9838	1925.0007	-8.76	20	-	37	0	133	R.IGDSLSAHPNELVAVFTR.L
	1925.9911	1924.9838	1925.0007	-8.75	20	-	37	0	---	R.IGDSLSAHPNELVAVFTR.L
	1940.0004	1938.9931	1939.0163	-11.95	744	-	759	2	---	K.ISQGGLQRIEEKYTWK.L + Trp->Kynurenin (W)
	2006.9827	2005.9754	2006.0043	-14.42	631	-	646	1	---	K.KMFDLIEQYNLNGHIR.W + Oxidation (M)
	2039.0243	2038.0170	2038.0346	-8.62	173	-	188	1	3	K.LFHDKESMYPLLNFLR.A + Oxidation (M)
	2039.0243	2038.0170	2038.0346	-8.62	173	-	188	1	---	K.LFHDKESMYPLLNFLR.A + Oxidation (M)
	2211.1050	2210.0977	2210.1444	-21.10	18	-	37	1	---	R.ERIGDSLSAHPNELVAVFTR.L
	2283.1216	2282.1143	2282.0352	34.7	216	-	235	0	---	K.AEEHLSGLSADTPYSEFHHR.F
	2296.0625	2295.0552	2295.0518	1.50	524	-	543	0	---	K.FNIVSPGADMSIYFPYSESR.K + Oxidation (M)
	2296.0625	2295.0552	2295.0518	1.50	524	-	543	0	---	K.FNIVSPGADMSIYFPYSESR.K + Oxidation (M)
	2299.1382	2298.1309	2298.0301	43.9	216	-	235	0	---	K.AEEHLSGLSADTPYSEFHHR.F + Oxidation (HW)
	2411.1577	2410.1504	2410.1302	8.41	215	-	235	1	---	R.KAEEHLSGLSADTPYSEFHHR.F
	2411.1577	2410.1504	2410.1302	8.41	215	-	235	1	23	R.KAEEHLSGLSADTPYSEFHHR.F
	2424.4075	2423.4002	2423.1467	105	524	-	544	1	---	K.FNIVSPGADMSIYFPYSESRK.R + Oxidation (M)
	2544.4556	2543.4483	2543.4085	15.7	359	-	380	2	---	K.VLGTEHTHILRVPFRTENGIVR.K
	2617.3027	2616.2954	2616.2601	13.5	44	-	66	1	---	K.GMLQAHQIIAEYNNAISEADREK.L + Oxidation (M)
Spot 57	(ger 2 identification)
gi|108862990 Mass: 79272 Score: 244 Expect: 3.6e-019 Matches: 11
	5-methyltetrahydropteroyltriglutamate-homocysteine methyltransferase, putative, expressed [Oryza sativa Japonica Group]
	Observed	Mr(expt)	Mr(calc)	ppm	Start		End	Miss	Ions	Peptide
	1041.6106	1040.6033	1040.6355	-30.95	4	-	11	2	---	R.AALRIWRR.L
	1041.6106	1040.6033	1040.6355	-30.95	4	-	11	2	---	R.AALRIWRR.L
	1045.6322	1044.6249	1044.6304	-5.29	4	-	11	2	---	R.AALRIWRR.L + Trp->Kynurenin (W)
	1096.6324	1095.6251	1095.5785	42.6	352	-	362	1	---	K.AAAALKGSDHR.R
	1096.6325	1095.6252	1095.5713	49.2	238	-	247	0	64	K.YLFAGVVDGR.N
	1658.8611	1657.8538	1657.8213	19.6	640	-	655	0	65	K.YGAGIGPGVYDIHSPR.I
	1658.8611	1657.8538	1657.8213	19.6	640	-	655	0	---	K.YGAGIGPGVYDIHSPR.I
	1827.9601	1826.9528	1826.9315	11.6	230	-	247	1	19	K.SAGFPSGKYLFAGVVDGR.N
	1827.9601	1826.9528	1826.9315	11.6	230	-	247	1	---	K.SAGFPSGKYLFAGVVDGR.N
	1871.0095	1870.0022	1869.9836	9.95	204	-	220	0	---	K.TLTSLNSVTAYGFDLIR.G
	1871.0095	1870.0022	1869.9836	9.96	204	-	220	0	62	K.TLTSLNSVTAYGFDLIR.G
Spot 58	(ger 2 identification)
gi|77555961 Mass: 75048 Score: 276 Expect: 2.3e-022 Matches: 19
	Phenylalanine ammonia-lyase, putative, expressed [Oryza sativa Japonica Group]
	Observed	Mr(expt)	Mr(calc)	ppm	Start		End	Miss	Ions	Peptide
	1119.6268	1118.6195	1118.5720	42.5	595	-	603	0	---	K.VAEFEQQLR.A
	1119.6268	1118.6196	1118.5720	42.5	595	-	603	0	42	K.VAEFEQQLR.A
	1154.6434	1153.6361	1153.5880	41.7	125	-	135	0	---	R.YLNAGVFGASR.S
	1154.6434	1153.6362	1153.5880	41.7	125	-	135	0	80	R.YLNAGVFGASR.S
	1338.6929	1337.6856	1337.6463	29.4	136	-	147	0	---	R.SDGYTLPTEVTR.A
	1368.7964	1367.7891	1367.7521	27.1	68	-	79	0	---	R.VQVVLDESARPR.L
	1527.8615	1526.8542	1526.8245	19.4	230	-	243	0	68	R.IAGIEHGFFALQPK.E
	1527.8615	1526.8542	1526.8245	19.4	230	-	243	0	---	R.IAGIEHGFFALQPK.E
	1546.9255	1545.9182	1545.8878	19.7	112	-	124	2	---	R.TKEFAALQKELIR.Y
	1546.9255	1545.9183	1545.8878	19.7	112	-	124	2	5	R.TKEFAALQKELIR.Y
	1552.8347	1551.8274	1551.8005	17.4	22	-	36	1	---	K.AAEGLAGSHLDEVKR.M
	1739.9558	1738.9485	1738.9254	13.3	637	-	651	2	---	R.FVRKELGAEYLTGEK.T
	2003.9928	2002.9855	2002.9881	-1.29	537	-	555	0	---	K.SLAMDDDDLLALLGAAIDR.V + Oxidation (M)
	2003.9928	2002.9855	2002.9708	7.35	210	-	229	1	20	R.QNSAAVAPDGSKVDAAEAFR.I
	2088.0059	2086.9986	2086.9855	6.29	384	-	403	0	---	K.ALHGGNFQGTPIGVSMDNTR.L + Oxidation (HW)
	2088.0059	2086.9986	2086.9855	6.31	384	-	403	0	---	K.ALHGGNFQGTPIGVSMDNTR.L + Oxidation (M)
	2140.1003	2139.0930	2139.0920	0.49	363	-	381	1	---	K.SIEREINSVNDNPVIDVAR.R
	2140.1003	2139.0931	2139.0920	0.51	363	-	381	1	5	K.SIEREINSVNDNPVIDVAR.R
	2337.2664	2336.2591	2336.2740	-6.35	154	-	174	1	---	R.INTLTQGYSGIRFEILEAIAK.L
Spot 59	(ger 2 identification)
gi|110288715 Mass: 110079 Score: 105 Expect: 2.8e-005 Matches: 9
	Alanyl-tRNA synthetase, mitochondrial precursor, putative, expressed [Oryza sativa Japonica Group]
	Observed	Mr(expt)	Mr(calc)	ppm	Start		End	Miss	Ions	Peptide
	1362.7394	1361.7321	1361.6980	25.1	724	-	735	0	37	R.AVFGEIYPDPVR.V
	1362.7394	1361.7321	1361.6980	25.1	724	-	735	0	---	R.AVFGEIYPDPVR.V
	1489.8009	1488.7936	1488.7613	21.7	58	-	69	1	---	R.VRETFISFFESK.S
	1489.8009	1488.7936	1488.7613	21.7	58	-	69	1	23	R.VRETFISFFESK.S
	1577.8535	1576.8462	1576.8209	16.1	878	-	892	1	---	K.FAIDAAQTALSEGKR.F
	1577.8535	1576.8462	1576.8209	16.1	878	-	892	1	18	K.FAIDAAQTALSEGKR.F
	1719.8519	1718.8446	1718.8224	12.9	353	-	369	0	---	R.TLSFAIADGSQPGNEGR.E
	1719.8519	1718.8447	1718.8224	13.0	353	-	369	0	19	R.TLSFAIADGSQPGNEGR.E
	1771.8972	1770.8899	1770.8689	11.8	676	-	690	0	---	R.FDFSHGKPVQPEDLR.K
gi|115481322	1577.8550	1576.8477	1576.8209	17.0	878	-	892	1	33	K.FAIDAAQTALSEGKR.F
	(ger 4 identification)
gi|110288715 Mass: 110079 Score: 78 Expect: 0.016 Matches: 14
	Alanyl-tRNA synthetase, mitochondrial precursor, putative, expressed [Oryza sativa Japonica Group]
	Observed	Mr(expt)	Mr(calc)	ppm	Start		End	Miss	Ions	Peptide
	955.4489	954.4416	954.4672	-26.77	380	-	387	0	---	R.AVHFGHQK.L + 2 Oxidation (HW)
	1234.6520	1233.6447	1233.5918	42.9	60	-	69	0	---	R.ETFISFFESK.S
	1362.7722	1361.7649	1361.6980	49.2	724	-	735	0	---	R.AVFGEIYPDPVR.V
	1362.7722	1361.7649	1361.6980	49.2	724	-	735	0	18	R.AVFGEIYPDPVR.V
	1489.8186	1488.8113	1488.7613	33.6	58	-	69	1	---	R.VRETFISFFESK.S
	1489.8186	1488.8113	1488.7613	33.6	58	-	69	1	47	R.VRETFISFFESK.S
	1577.8705	1576.8632	1576.8209	26.8	878	-	892	1	---	K.FAIDAAQTALSEGKR.F
	1759.9166	1758.9093	1758.8723	21.0	893	-	908	0	---	R.FCVAHVDVGLDTSAIR.E
	1759.9166	1758.9094	1758.8723	21.0	893	-	908	0	---	R.FCVAHVDVGLDTSAIR.E
	1771.9135	1770.9062	1770.8689	21.1	676	-	690	0	---	R.FDFSHGKPVQPEDLR.K
	1960.0835	1959.0762	1959.0578	9.40	724	-	741	1	---	R.AVFGEIYPDPVRVVSVGR.K
	1960.0835	1959.0762	1959.0578	9.40	724	-	741	1	---	R.AVFGEIYPDPVRVVSVGR.K
	2501.2168	2500.2095	2500.1718	15.1	527	-	549	2	---	R.NQGLASTDDSPKYGYKDNDSVVK.A
	2501.2168	2500.2095	2500.1718	15.1	527	-	549	2	---	R.NQGLASTDDSPKYGYKDNDSVVK.A
gi|14589381	1771.9140	1770.9067	1770.8689	21.3	371	-	385	0	46	R.FDFSHGKPVQPEDLR.K
Spot 60	(ger 2 identification)
gi|50508366 Mass: 176045 Score: 112 Expect: 5.7e-006 Matches: 14
	putative ferredoxin-dependent glutamate synthase, chloroplast precursor [Oryza sativa Japonica Group]
	Observed	Mr(expt)	Mr(calc)	ppm	Start		End	Miss	Ions	Peptide
	1041.5726	1040.5653	1040.5179	45.6	862	-	869	0	---	R.ETLSFWVK.A + Dioxidation (W)
	1041.5726	1040.5654	1040.5179	45.7	862	-	869	0	---	R.ETLSFWVK.A + Dioxidation (W)
	1113.6316	1112.6243	1112.5866	33.9	661	-	669	0	9	K.VLSTYFDIR.K
	1113.6316	1112.6243	1112.5866	33.9	661	-	669	0	---	K.VLSTYFDIR.K
	1155.6265	1154.6192	1154.5720	40.8	1358	-	1366	0	34	K.TFQIYNVDR.A
	1155.6265	1154.6192	1154.5720	40.9	1358	-	1366	0	---	K.TFQIYNVDR.A
	1174.7035	1173.6962	1173.6506	38.8	204	-	214	0	51	R.TVPFNVSVVGR.Y
	1174.7035	1173.6962	1173.6506	38.8	204	-	214	0	---	R.TVPFNVSVVGR.Y
	1241.7284	1240.7211	1240.6816	31.9	661	-	670	1	---	K.VLSTYFDIRK.G
	1241.7284	1240.7211	1240.6816	31.9	661	-	670	1	---	K.VLSTYFDIRK.G
	1536.8143	1535.8070	1535.8460	-25.39	204	-	217	1	---	R.TVPFNVSVVGRYAK.E
	1537.8180	1536.8107	1536.7797	20.2	354	-	366	1	---	R.GREHEIRPFGDPK.A
	2211.1050	2210.0977	2209.9950	46.5	253	-	271	1	---	R.ATKSASWADELYFCSLSSR.T + Dioxidation (W)
	2249.0703	2248.0630	2248.1423	-35.25	95	-	115	1	---	R.GACGVGFVANLKNEPSFNIVR.D
Spot 64	(ger 2 identification)
gi|55296168 Mass: 69407 Score: 255 Expect: 2.8e-020 Matches: 22
	putative transketolase 1 [Oryza sativa Japonica Group]
	Observed	Mr(expt)	Mr(calc)	ppm	Start		End	Miss	Ions	Peptide
	1000.5103	999.5030	999.4563	46.8	21	-	27	0	---	K.NPYWFNR.D + Trp->Kynurenin (W)
	1012.5156	1011.5083	1011.4563	51.5	21	-	27	0	---	K.NPYWFNR.D + Oxidation (HW)
	1028.5001	1027.4928	1027.4512	40.6	21	-	27	0	---	K.NPYWFNR.D + Dioxidation (W)
	1152.5266	1151.5193	1151.4843	30.4	188	-	197	0	---	K.NGNDGYDEIR.A
	1207.5895	1206.5822	1206.5517	25.3	317	-	327	0	54	K.YTPESPADATR.N
	1207.5895	1206.5822	1206.5517	25.3	317	-	327	0	---	K.YTPESPADATR.N
	1221.6180	1220.6107	1220.6401	-24.08	215	-	226	0	---	K.VTTTIGFGSPNK.A
	1402.7838	1401.7765	1401.7616	10.6	600	-	614	1	---	K.AIGIDKFGASAPAGK.I
	1535.7753	1534.7680	1534.7375	19.9	188	-	201	1	---	K.NGNDGYDEIRAAIK.E
	1615.7240	1614.7167	1614.6984	11.3	361	-	373	1	---	K.MFGDFQKDTPEER.N + Oxidation (M)
	1615.7240	1614.7167	1614.6984	11.3	361	-	373	1	46	K.MFGDFQKDTPEER.N + Oxidation (M)
	1863.9296	1862.9223	1862.9122	5.43	188	-	204	2	---	K.NGNDGYDEIRAAIKEAK.A
	1883.9867	1882.9794	1882.9676	6.27	615	-	631	0	102	K.IYQEYGITAENVIATAK.S
	1883.9867	1882.9794	1882.9676	6.28	615	-	631	0	---	K.IYQEYGITAENVIATAK.S
	1902.9559	1901.9486	1901.9410	3.99	284	-	299	2	---	K.FAEYEKKYPEDAATLK.S
	1984.9269	1983.9196	1983.9109	4.41	361	-	376	2	---	K.MFGDFQKDTPEERNVR.F + Oxidation (M)
[truncated: 6,534 more rows]

## Sheet: Proteomics-Gen F3
	Proteomics generation F3								p-value <0.05
	81differentially abundant spots								q-value <0.05
	P< 0.05; FDR adjusted P (q value) <0.05								fold ≥1.5
	fold difference ≥ 1.5 between at least two of the three tested groups								fold<1.5
	C, Ta and NSb
			ANOVA Analysis (C vs. Ta)						ANOVA Analysis (C vs. NSb)							ANOVA Analysis (NSb vs. Ta)
	Spot nº	Anova (p)	Fold	Max CV (%)	q Value	Power		Spot nº	Anova (p)	Fold	Max CV (%)	q Value	Power		Spot nº	Anova (p)	Fold	Max CV (%)	q Value	Power
	1	0.00410426	+1,8	42.1521	0.00319192	0.914299		1	0.00127884	+1,9	42.1521	0.00337384	0.97793		1	0.176645	-1,1	13.5115	0.429299	0.260433
	2	0.00025966	+2,2	32.3834	0.000503296	0.998484		2	0.000505608	+2,1	32.3834	0.00197592	0.994694		2	0.545212	1	12.8215	0.701603	0.0877297
	3	0.000421313	-1,5	20.3598	0.000688623	0.996156		3	0.0377509	-1,3	20.3598	0.0280431	0.579549		3	0.0199925	-1,2	14.6973	0.156959	0.702846
	4	0.00719068	-1,5	23.1531	0.00464588	0.857315		4	0.00492977	-1,4	23.1531	0.00658984	0.897823		4	0.868672	1	15.6128	0.852084	0.0527221
	5	0.00141513	-1,6	22.7759	0.00153699	0.974724		5	0.0129072	-1,5	27.316	0.0127489	0.776627		5	0.97826	1	27.316	0.880783	0.0500737
	6	1.41631e-05	+1,8	18.7069	9.39152e-05	1		6	0.000533511	+1,7	24.6899	0.0020406	0.994182		6	0.409451	+1,1	24.6899	0.609131	0.122225
	7	0.00193097	+1,8	30.004	0.00184383	0.96252		7	0.0052987	+1,8	30.004	0.0068528	0.890773		7	0.749797	1	22.1276	0.820788	0.0602072
	8	7.8049e-05	-1,6	14.3809	0.000289215	0.999912		8	0.000252456	-1,5	15.419	0.00129084	0.998569		8	0.498656	-1,1	15.419	0.681274	0.0976159
	9	0.000874786	-1,6	17.889	0.00113592	0.987166		9	0.00744418	-1,4	17.889	0.00852375	0.853142		9	0.221117	-1,1	15.9311	0.470771	0.219164
	10	0.0011752	-1,4	16.8451	0.00134602	0.980347		10	7.49157e-05	-1,7	16.4255	0.000696759	0.999922		10	0.136946	+1,2	16.8451	0.407157	0.310045
	11	0.0307433	+1,5	51.2776	0.0140848	0.621041		11	0.00496158	+1,7	51.2776	0.00658984	0.897208		11	0.231404	-1,1	23.7138	0.483039	0.21114
	12	0.00477678	-1,7	33.5265	0.00348058	0.900803		12	0.136436	-1,2	26.541	0.0704795	0.310791		12	0.0674816	-1,4	33.5265	0.303677	0.457463
	13	0.000130055	+1,6	15.9428	0.000354194	0.999674		13	1.42808e-05	+1,4	7.64317	0.000357728	1		13	0.153172	+1,1	15.9428	0.421206	0.287895
	14	0.00067249	+1,5	17.6507	0.000920939	0.991467		14	0.435729	+1,1	23.5562	0.16918	0.114069		14	0.0123725	+1,3	23.5562	0.124802	0.783179
	15	0.00448295	-1,5	23.1129	0.00333209	0.906618		15	0.557801	-1,1	36.7436	0.204643	0.0853385		15	0.0593945	-1,4	36.7436	0.292581	0.4846
	16	0.00158739	-1,5	21.6043	0.00163929	0.97065		16	0.185229	-1,2	21.6043	0.0890327	0.251498		16	0.000308118	-1,3	11.2459	0.0387041	0.997867
	17	0.000190232	-1,7	21.7156	0.000427128	0.999217		17	0.00459459	-1,5	21.7156	0.00655525	0.904394		17	0.0858928	-1,2	16.5834	0.334555	0.406297
	18	0.00144132	-1,5	15.9891	0.0015389	0.974106		18	8.97827e-05	-1,6	15.9891	0.000720862	0.999872		18	0.311917	+1,1	15.4797	0.537976	0.16168
	19	0.00242498	-1,5	25.5686	0.00221255	0.950984		19	2.63325e-05	-1,5	11.7367	0.000380755	0.999997		19	0.77988	1	25.5686	0.839304	0.0578194
	20	7.10109e-05	-1,6	12.7505	0.000273663	0.999932		20	0.0106753	-1,2	11.6948	0.0110292	0.805172		20	0.00210237	-1,3	12.7505	0.0501634	0.95849
	21	0.000429704	+1,9	20.6835	0.000688623	0.996017		21	0.0077979	+1,5	22.2486	0.00876431	0.847431		21	0.120866	+1,2	22.2486	0.384369	0.335268
	22	0.0277777	+1,5	36.5619	0.012914	0.641017		22	0.143429	+1,2	36.5619	0.0730426	0.300838		22	0.01925	+1,2	13.89	0.153529	0.709635
	23	8.2147e-05	-1,5	12.9178	0.00029036	0.999899		23	0.00135319	-1,3	12.9178	0.00339883	0.976184		23	0.00120767	-1,2	6.73764	0.0461812	0.979592
	24	1.86425e-05	-1,5	9.79732	0.000102119	0.999999		24	1.68139e-05	-1,4	7.60567	0.000357728	0.999999		24	0.313712	-1,1	9.79732	0.537976	0.160789
	25	9.70471e-07	+1,5	8.82964	1.8064e-05	1		25	2.04145e-05	+1,4	8.82964	0.000357728	0.999999		25	0.000760749	+1,1	4.50141	0.0440414	0.989632
	26	2.45834e-05	-2,7	29.6599	0.000129052	0.999998		26	0.000157591	-2,1	29.6599	0.000959907	0.999487		26	0.00271112	-1,2	11.0449	0.0523932	0.944436
	27	8.98253e-05	-3	33.2214	0.000297816	0.999872		27	0.00016553	-2,3	33.2214	0.000959907	0.999426		27	0.0248641	-1,3	27.9527	0.181061	0.662381
	28	0.000417337	-1,8	19.7919	0.000688623	0.996222		28	0.00129497	-1,6	19.7919	0.00337384	0.977552		28	0.169796	-1,1	17.4901	0.429299	0.267959
	29	0.00114472	+1,9	25.4321	0.00134602	0.981053		29	0.0908273	+1,6	47.6042	0.0525012	0.394529		29	0.379865	+1,2	47.6042	0.592753	0.132505
	30	0.000140565	-1,5	13.5094	0.000354194	0.999608		30	0.000714915	-1,3	13.5094	0.00251998	0.990594		30	0.0487837	-1,1	8.5652	0.253568	0.526228
	31	0.0102478	+1,6	32.8407	0.00589547	0.811025		31	0.00334973	+1,8	32.8407	0.00528224	0.930252		31	0.094194	-1,1	11.0375	0.353198	0.386887
	32	6.17675e-05	-2	20.197	0.000259278	0.999955		32	0.000946656	-1,5	20.197	0.00278982	0.98557		32	0.000740926	-1,3	13.9568	0.0440414	0.99005
	33	4.5823e-05	-2,9	30.7013	0.000204786	0.999981		33	0.00247701	-1,7	30.7013	0.00426011	0.949785		33	0.00027989	-1,6	19.4503	0.0387041	0.998236
	34	0.0387199	+1,3	22.8771	0.0171168	0.574343		34	0.00178996	+1,6	22.8771	0.00402224	0.965852		34	0.065275	-1,2	17.412	0.303677	0.464534
	35	0.000401817	-1,6	16.9751	0.000681895	0.996474		35	0.00010217	-1,6	13.8041	0.000734674	0.999821		35	0.987242	1	16.9751	0.880946	0.0500254
	36	7.16798e-05	-1,6	12.7111	0.000273663	0.999931		36	0.00125082	-1,4	14.9637	0.00335609	0.978585		36	0.254516	-1,1	14.9637	0.499545	0.194742
	37	9.9241e-05	-1,5	13.0202	0.000312582	0.999834		37	0.00242367	-1,3	13.0202	0.00426011	0.951014		37	0.000693033	-1,2	6.32421	0.0440414	0.991047
	38	8.86578e-06	-1,5	9.07622	7.81753e-05	1		38	0.000378721	-1,3	9.88994	0.00170205	0.996838		38	0.0398974	-1,1	9.88994	0.233619	0.568169
	39	0.000135738	-1,5	13.3794	0.000354194	0.999639		39	0.0010327	-1,3	13.3794	0.00298503	0.983626		39	0.0261992	-1,1	8.58715	0.188058	0.652359
	40	2.6678e-07	+2,2	13.1626	8.40285e-06	1		40	0.000594928	+2	28.7201	0.00222811	0.993013		40	0.347493	+1,1	28.7201	0.565295	0.145317
	41	1.00364e-06	+1,8	10.3044	1.8064e-05	1		41	0.00418673	+1,6	30.158	0.0061692	0.912608		41	0.354135	+1,1	30.158	0.566682	0.142541
	42	1.68311e-05	+1,7	16.7449	0.000100978	0.999999		42	0.00144559	+1,7	22.7153	0.00355989	0.974005		42	0.620604	1	22.7153	0.743685	0.0749586
	43	4.65877e-08	+2,1	10.189	2.93477e-06	1		43	3.54114e-05	+2	22.5882	0.000397866	0.999992		43	0.565314	1	22.5882	0.703837	0.0839641
	44	4.07674e-07	+1,7	9.77115	1.02725e-05	1		44	0.00117028	+1,6	24.1949	0.00323661	0.980461		44	0.473039	+1,1	24.1949	0.662067	0.10384
	45	0.00815157	+1,5	29.6453	0.00494524	0.841845		45	0.00233534	+1,6	29.6453	0.00426011	0.953057		45	0.0315643	-1,1	7.48851	0.206526	0.61579
	46	0.000555648	+1,6	23.5333	0.000792401	0.993767		46	0.000480734	+1,6	23.5333	0.00192046	0.99514		46	0.939654	1	9.64466	0.877422	0.0505693
	47	0.000431794	+1,5	15.4433	0.000688623	0.995982		47	0.000462726	+1,4	15.4433	0.00189053	0.995455		47	0.696735	1	9.56611	0.790249	0.0653248
	48	6.37961e-05	+2	17.5166	0.000259278	0.99995		48	0.00243883	+1,5	20.0104	0.00426011	0.950664		48	0.0413808	+1,3	20.0104	0.233619	0.560616
	49	0.00251263	+1,5	21.0292	0.00223464	0.948966		49	0.000280043	+1,6	21.0292	0.00129084	0.998234		49	0.0406411	-1,1	10.3829	0.233619	0.564352
	50	0.000995928	+1,5	14.9775	0.00124234	0.984461		50	0.00842504	+1,3	14.9775	0.0092351	0.837607		50	0.0652135	+1,1	12.5334	0.303677	0.464734
	51	0.0106157	+1,5	33.0796	0.00605189	0.805979		51	0.0220151	+1,5	33.0796	0.0182379	0.685237		51	0.78579	1	20.5823	0.839304	0.0573915
	52	0.0255509	+1,4	29.405	0.01224	0.657175		52	0.009294	+1,5	29.405	0.0100046	0.824589		52	0.0855481	-1,1	8.13793	0.334555	0.407146
	53	0.000405403	+2	32.7807	0.000681895	0.996416		53	0.0020579	+1,9	32.7807	0.00426011	0.959533		53	0.22367	+1,1	17.3967	0.472515	0.217127
	54	0.000478504	+2,3	41.0285	0.000735197	0.995179		54	0.00233269	+2	41.0285	0.00426011	0.953119		54	0.0846167	+1,2	16.1551	0.334555	0.409457
	55	2.41834e-06	+3,4	33.4745	3.38538e-05	1		55	3.00551e-05	+2,7	33.4745	0.000380755	0.999995		55	0.0153909	+1,2	17.125	0.136525	0.748237
	56	7.2089e-06	+2,5	25.899	7.56868e-05	1		56	0.000110064	+2	25.899	0.000761	0.999784		56	0.00796533	+1,3	12.9889	0.100056	0.844771
	57	0.179866	-1,1	26.6783	0.057225	0.257018		57	2.97621e-05	-1,5	10.3817	0.000380755	0.999995		57	0.0669082	+1,3	26.6783	0.303677	0.459278
	58	0.00373443	+1,5	19.807	0.0029591	0.922009		58	0.00465595	+1,3	19.807	0.00658984	0.903179		58	0.272572	+1,1	15.1119	0.511675	0.183288
	59	2.38312e-06	+1,5	7.75725	3.38538e-05	1		59	0.000941159	+1,3	11.5066	0.00278982	0.985693		59	0.0273336	+1,2	11.5066	0.19075	0.644155
	60	0.0189942	+1,5	32.6423	0.00972789	0.712018		60	0.00541839	+1,7	32.6423	0.00690819	0.888525		60	0.153407	-1,1	12.9717	0.421206	0.287596
	61	0.0113153	+1,5	35.0283	0.00636432	0.796653		61	0.0268269	+1,7	35.0283	0.0216261	0.647786		61	0.807069	-1,1	28.5882	0.841708	0.0559587
	62	0.0258406	+1,6	46.4954	0.0122816	0.655011		62	0.0428601	+1,5	46.4954	0.0299801	0.553321		62	0.271612	+1,1	10.6957	0.511675	0.18387
	63	0.00725581	+1,7	37.0822	0.00466404	0.856236		63	0.200418	+1,3	37.0822	0.0955671	0.236904		63	0.0268367	+1,3	24.5681	0.18992	0.647715
	64	9.3074e-06	-1,5	10.2063	7.81753e-05	1		64	1.84052e-06	-1,4	6.74996	0.000165434	1		64	0.047564	-1,1	10.2063	0.253237	0.53155
	65	0.0006244	-1,6	21.5962	0.000864479	0.992434		65	0.00590659	-1,4	21.5962	0.0074253	0.879549		65	0.0550775	-1,1	10.3988	0.274002	0.500606
	66	0.00251862	+1,8	26.5645	0.00223464	0.948829		66	0.0718774	+1,4	34.3109	0.043801	0.444046		66	0.237286	+1,2	34.3109	0.486639	0.206762
	67	0.000102949	+1,8	19.7355	0.000316353	0.999818		67	0.0164094	+1,5	29.2679	0.0150818	0.737459		67	0.169628	+1,2	29.2679	0.429299	0.268149
	68	3.67244e-06	+2,6	21.9054	4.62686e-05	1		68	0.000795161	+2,1	33.171	0.00269707	0.988897		68	0.17758	+1,3	33.171	0.429299	0.259434
	69	1.07266e-05	+1,7	13.7207	8.44649e-05	1		69	1.1279e-05	+1,8	13.7207	0.000357728	1		69	0.422199	-1,1	13.3016	0.618477	0.118162
	70	0.000832512	+2,1	41.0148	0.00109258	0.98809		70	0.000645466	+2,1	41.0148	0.00236805	0.992014		70	0.496597	1	6.61381	0.681274	0.0980942
	71	0.000286206	+2,2	35.5614	0.000522591	0.998156		71	0.000454682	+2	35.5614	0.00189053	0.995594		71	0.225368	+1,1	13.377	0.473799	0.215789
	72	8.74306e-06	+3	25.2802	7.81753e-05	1		72	0.000142753	+2,3	26.1413	0.000916519	0.999593		72	0.105831	+1,3	26.1413	0.370664	0.362592
	73	1.8259e-08	+3,5	16.1546	2.30043e-06	1		73	8.64789e-05	+2,8	35.5421	0.000720862	0.999884		73	0.154314	+1,2	35.5421	0.421394	0.286443
	74	0.000601057	+2,2	34.0582	0.000841406	0.992894		74	0.0326767	+1,6	34.0582	0.0251036	0.608855		74	0.0734917	+1,4	34.0318	0.304756	0.439327
	75	0.000378473	+1,8	30.7524	0.00066227	0.996842		75	0.00499316	+1,5	30.7524	0.00658984	0.896598		75	0.0737123	+1,2	14.8738	0.304756	0.438691
	76	1.15802e-07	+3,2	16.0847	4.86324e-06	1		76	9.22289e-05	+2,6	30.3505	0.000720862	0.999863		76	0.137915	+1,2	30.3505	0.407628	0.308636
	77	0.00115542	+1,6	22.4181	0.00134602	0.980806		77	0.0195004	+1,4	22.4181	0.0168652	0.707325		77	0.109105	+1,2	16.4273	0.370664	0.356285
	78	0.00780624	+2,4	40.009	0.00482718	0.847298		78	0.0212105	+1,7	38.3834	0.0176527	0.692093		78	0.280427	+1,4	40.009	0.518161	0.178631
	79	0.000233858	+2	21.1175	0.000469538	0.998779		79	0.00243931	+1,7	24.9355	0.00426011	0.950653		79	0.306406	+1,1	24.9355	0.53272	0.164463
	80	3.06893e-05	+2,1	17.4607	0.000148712	0.999995		80	0.000841153	+1,8	25.0567	0.00270749	0.987902		80	0.352995	+1,1	25.0567	0.566663	0.143012
	81	1.33509e-05	+1,9	13.181	9.34479e-05	1		81	0.00134371	+1,7	23.6101	0.00339883	0.976407		81	0.378602	+1,1	23.6101	0.592622	0.132973

## Sheet: Proteomics-Gen F5
	Proteomics generation F5								p-value <0.05
	75 differentially abundant spots								q-value <0.05
	P< 0.05; FDR adjusted P (q value) <0.05								fold ≥1.5
	fold difference ≥ 1.5 between at least two of the three tested groups								fold<1.5
	C, Ta and NSb
			ANOVA Analysis (C vs. Ta)						ANOVA Analysis (C vs. NSb)							ANOVA Analysis (NSb vs. Ta)
	Spot nº	Anova (p)	Fold	Max CV (%)	q Value	Power		Spot nº	Anova (p)	Fold	Max CV (%)	q Value	Power		Spot nº	Anova (p)	Fold	Max CV (%)	q Value	Power
	1	0.000896085	-2,2	32.7464	0.0023422	0.986696		1	0.0291742	-1,8	54.9369	0.0395308	0.631405		1	0.640497	-1,3	54.9369	0.796915	0.072155
	2	0.00204035	-2,3	33.4147	0.00370998	0.959945		2	0.00993253	-2,2	65.4952	0.0190086	0.815429		2	0.768487	1	65.4952	0.81627	0.0586821
	13	0.000147723	-1,5	12.7417	0.000882558	0.999559		13	0.026847	-1,3	26.5008	0.0377177	0.647641		13	0.573613	-1,1	26.5008	0.784076	0.0824902
	27	0.00774644	+1,7	33.5522	0.00912575	0.848254		27	0.00158663	+1,6	23.9165	0.00605037	0.970668		27	0.887306	+1,1	33.5522	0.851992	0.0519981
	31	0.000923438	-1,9	30.0344	0.00236953	0.986088		31	0.0684871	-1,4	30.0344	0.0771955	0.454318		31	0.0181325	-1,4	23.2906	0.248531	0.720216
	44	0.00117741	+1,6	23.5082	0.00269812	0.980296		44	0.000133163	+1,4	10.7836	0.00177729	0.999655		44	0.274447	+1,1	23.5082	0.674339	0.182159
	46	0.0426641	+1,3	25.0415	0.0321488	0.554274		46	0.00109681	+1,6	25.0415	0.00466403	0.982159		46	0.0290443	-1,2	15.4265	0.308522	0.632283
	47	0.00181608	+1,6	25.804	0.00346057	0.965234		47	0.00316342	+1,8	32.2567	0.00917297	0.934326		47	0.542937	-1,1	32.2567	0.784076	0.0881739
	48	0.00323389	+1,7	33.3124	0.00505588	0.932778		48	0.00996956	+1,7	33.3124	0.0190086	0.814908		48	0.907879	1	30.2597	0.852404	0.0513312
	56	0.00682737	+1,6	27.4652	0.00839787	0.863415		56	0.00319588	+1,6	23.4772	0.00917297	0.933612		56	0.901725	1	27.4652	0.851992	0.0515162
	59	0.0217607	+1,4	20.3064	0.0194429	0.687384		59	0.0023955	+1,7	26.0003	0.00758043	0.951665		59	0.177258	-1,2	26.0003	0.609611	0.259777
	67	0.000401139	+1,8	22.8514	0.00159772	0.996485		67	0.00048281	+1,5	17.6503	0.00362558	0.995103		67	0.0858816	+1,2	22.8514	0.517487	0.406325
	68	0.000839425	+1,6	19.9254	0.00230201	0.98794		68	0.000710396	+1,4	18.0356	0.00388998	0.990688		68	0.206267	+1,1	19.9254	0.627262	0.231657
	82	0.388897	+1,2	33.3946	0.177749	0.129233		82	0.0130628	-1,5	29.1943	0.0221372	0.774751		82	0.00550603	+1,7	33.3946	0.155967	0.886891
	83	0.0193139	-1,4	20.4751	0.0179495	0.709044		83	0.00125232	-1,7	22.3241	0.00506493	0.97855		83	0.115486	+1,2	22.3241	0.545221	0.344581
	84	0.00159078	-1,7	27.0227	0.00339242	0.970569		84	0.0181078	-1,5	39.9882	0.0284329	0.720455		84	0.632242	-1,1	39.9882	0.796915	0.0732923
	85	0.0219848	-1,4	23.7241	0.0194587	0.685492		85	0.00147522	-1,6	23.7241	0.00579097	0.973305		85	0.236094	+1,1	22.2052	0.664615	0.207638
	86	0.00349066	-1,6	21.6854	0.00521367	0.927205		86	0.0150574	-1,4	19.8656	0.0248107	0.751868		86	0.37684	-1,1	21.6854	0.6769	0.133629
	87	3.21349e-05	-1,9	18.2853	0.00038323	0.999994		87	0.00265455	-1,6	27.2544	0.00796165	0.945721		87	0.25835	-1,2	27.2544	0.66576	0.192217
	88	0.00568038	-1,4	18.833	0.00730951	0.88367		88	0.000303347	-1,9	19.7427	0.00280865	0.997931		88	0.0469312	+1,3	19.7427	0.38348	0.534361
	89	0.000879233	-2,2	34.9081	0.0023422	0.987068		89	0.010593	-1,8	52.7364	0.0196644	0.806288		89	0.532502	-1,2	52.7364	0.782903	0.0902604
	90	0.00141054	-1,8	28.8219	0.00316898	0.974832		90	0.0197323	-1,3	26.5452	0.0300983	0.705204		90	0.102671	-1,3	28.8219	0.543483	0.368888
	91	5.59838e-05	-1,5	12.7875	0.000550894	0.999966		91	0.0106082	-1,3	21.1095	0.0196644	0.806082		91	0.185079	-1,2	21.1095	0.609611	0.251649
	92	0.0267087	-1,5	29.4245	0.022452	0.648641		92	0.0267424	-1,5	30.7031	0.0377177	0.648397		92	0.98184	1	30.7031	0.859355	0.0500514
	93	0.00031046	-1,5	16.3031	0.00144264	0.997835		93	0.000895944	-1,4	18.5348	0.00434832	0.986699		93	0.670131	1	18.5348	0.808912	0.0683633
	94	0.00113011	-1,7	26.6739	0.00269812	0.981391		94	0.0126738	-1,3	27.7994	0.021968	0.779465		94	0.175325	-1,3	27.7994	0.609611	0.261855
	95	0.000213651	-1,5	15.122	0.00111689	0.998992		95	0.0606687	-1,2	16.0574	0.0713414	0.480091		95	0.0157931	-1,3	16.0574	0.236712	0.743926
	96	2.30938e-05	-1,6	12.2557	0.000353406	0.999998		96	0.00109011	-1,5	20.3393	0.00466403	0.982313		96	0.583708	-1,1	20.3393	0.784597	0.0807577
	97	0.00330491	-1,6	25.7599	0.00511906	0.931227		97	0.00564547	-1,6	25.7599	0.0134551	0.884311		97	0.921106	1	19.9539	0.852404	0.0509748
	98	0.000233843	-1,6	18.2345	0.00115054	0.998779		98	0.00089435	-1,5	20.0827	0.00434832	0.986734		98	0.645182	-1,1	20.0827	0.796915	0.0715256
	99	2.43746e-05	-1,5	11.8157	0.000353406	0.999998		99	6.94182e-06	-1,4	8.06627	0.000366869	1		99	0.0488238	-1,1	11.8157	0.386858	0.526055
	100	0.0105815	-1,6	33.0795	0.0113469	0.806444		100	0.0213932	-1,6	33.0795	0.0317253	0.690519		100	0.949026	1	28.4534	0.854902	0.0504059
	101	0.00162687	-1,8	24.1143	0.00339242	0.969714		101	0.000512638	-1,6	18.2196	0.00362558	0.994566		101	0.373772	-1,1	24.1143	0.675808	0.134784
	102	0.0402902	-1,4	24.738	0.0304973	0.566145		102	0.0043689	-1,5	22.1832	0.0112417	0.908909		102	0.577588	+1,1	24.738	0.784076	0.0818002
	103	0.000445967	-1,6	17.5817	0.00163425	0.995743		103	0.289048	-1,1	17.5817	0.225604	0.173728		103	0.00317859	-1,5	17.2329	0.112929	0.933992
	104	0.0055872	-1,5	25.2758	0.00724534	0.885386		104	0.375959	1	8.54753	0.272707	0.133959		104	0.00937549	-1,4	25.2758	0.192204	0.823402
	105	0.00196137	-1,6	22.8648	0.00360556	0.961804		105	0.00086954	-1,4	14.8555	0.00434832	0.987281		105	0.386573	-1,1	22.8648	0.680877	0.130063
	106	0.00805168	+1,6	26.8697	0.00941901	0.84341		106	0.00207532	+1,6	25.3464	0.00697133	0.959124		106	0.919465	1	26.8697	0.852404	0.051016
	107	0.00511286	+1,7	29.5579	0.00673148	0.894301		107	0.00140209	+1,7	25.6159	0.00558603	0.975032		107	0.896781	1	29.5579	0.851992	0.0516738
	108	0.00444147	-1,4	16.1796	0.00624358	0.907449		108	0.00052279	-1,8	26.7233	0.00362558	0.99438		108	0.0634332	+1,3	26.7233	0.443026	0.47062
	109	0.000934897	-1,5	20.1369	0.00236953	0.985833		109	0.00783354	-1,4	27.9607	0.0171396	0.846863		109	0.659643	-1,1	27.9607	0.807073	0.0696546
	110	0.000224712	+1,5	17.4392	0.00113911	0.998878		110	0.000653131	+1,3	12.5478	0.00388998	0.99186		110	0.172664	+1,1	17.4392	0.609611	0.264762
	111	7.0104e-05	+1,5	13.8346	0.000560247	0.999935		111	0.00110078	+1,3	11.7055	0.00466403	0.982067		111	0.059796	+1,2	13.8346	0.443026	0.483169
	112	0.00157769	+1,6	21.368	0.00339242	0.97088		112	0.0251034	+1,5	28.0482	0.0358339	0.660554		112	0.633134	+1,1	28.0482	0.796915	0.0731677
	113	0.00249154	+2,1	40.7616	0.00421004	0.949451		113	0.00356671	+1,9	30.4384	0.00981519	0.925574		113	0.692128	+1,1	40.7616	0.81627	0.0658274
	114	0.0126204	+1,3	20.833	0.0128257	0.78012		114	3.15073e-05	+1,5	12.8283	0.000700863	0.999994		114	0.169531	-1,2	20.833	0.609611	0.268259
	115	0.00486293	+1,6	27.8032	0.00661375	0.899121		115	0.00243491	+1,4	17.4799	0.00758043	0.950755		115	0.366824	+1,1	27.8032	0.675808	0.137454
	116	3.66643e-05	+1,6	12.319	0.000383335	0.999991		116	0.000683007	+1,5	17.4665	0.00388998	0.991253		116	0.425833	+1,1	17.4665	0.702468	0.117041
	117	0.0015692	+1,5	16.7053	0.00339242	0.971081		117	0.000188858	+1,5	14.1332	0.00219185	0.999229		117	0.921076	1	16.7053	0.852404	0.0509756
	118	0.0181738	-1,6	30.755	0.0171762	0.719817		118	0.00165263	-1,8	25.4478	0.00612533	0.969104		118	0.604355	+1,1	30.755	0.789033	0.077413
	119	0.000269943	+1,4	13.4248	0.00129021	0.99836		119	0.00247064	+1,5	18.3023	0.00758043	0.949931		119	0.693149	1	18.3023	0.81627	0.0657152
	120	1.0123e-05	+1,5	10.1898	0.000256936	1		120	0.000536978	+1,4	14.3028	0.00362558	0.994118		120	0.204184	+1,1	14.3028	0.627262	0.233503
	121	0.00050218	+2,1	31.8777	0.00168014	0.994756		121	3.85679e-05	+1,9	20.0025	0.000735362	0.999989		121	0.590356	+1,1	31.8777	0.784597	0.0796523
	122	1.07515e-05	+3,1	23.8945	0.000256936	1		122	1.04944e-05	+3,3	26.6597	0.000400186	1		122	0.673011	-1,1	26.6597	0.810087	0.0680182
	123	0.00274831	+1,8	28.7837	0.00449124	0.943593		123	0.00023432	+2	22.658	0.00250192	0.998774		123	0.34485	-1,1	28.7837	0.675808	0.146445
	124	8.15978e-06	+1,7	11.7641	0.000256936	1		124	2.56942e-06	+1,7	11.277	0.000171466	1		124	0.925261	1	11.7641	0.852404	0.0508745
	125	0.000483457	+1,8	20.0281	0.00168014	0.995091		125	1.66416e-05	+2,2	19.3952	0.000483024	0.999999		125	0.0858163	-1,2	20.0281	0.517487	0.406485
	126	0.000132155	+1,5	14.0473	0.000818791	0.999661		126	0.00528041	+1,3	14.0473	0.0129314	0.891118		126	0.0431658	+1,2	12.2407	0.374307	0.551842
	127	0.00184112	+1,5	19.7165	0.00346057	0.964642		127	0.0206801	+1,5	29.3504	0.0309122	0.696719		127	0.942186	1	29.3504	0.854902	0.0505224
	128	0.000640527	+1,5	19.6215	0.00194818	0.992113		128	0.033533	+1,3	21.6817	0.044094	0.603649		128	0.178423	+1,1	21.6817	0.609611	0.258538
	129	3.43634e-05	+1,5	10.5756	0.00038323	0.999993		129	1.60879e-06	+1,7	10.4011	0.000143146	1		129	0.158988	-1,1	10.5756	0.608593	0.280632
	130	0.0149908	+1,4	22.5325	0.0145182	0.752601		130	0.000436731	+1,6	22.5325	0.00353267	0.995899		130	0.0563175	-1,2	15.5777	0.435076	0.495888
	131	4.37661e-06	+1,8	11.9476	0.000244046	1		131	1.77328e-07	+1,9	9.3331	4.73349e-05	1		131	0.2763	-1,1	11.9476	0.674339	0.181055
	132	0.141028	+1,3	27.9909	0.0827783	0.304189		132	0.00912731	+1,6	26.8954	0.0184355	0.827035		132	0.264767	-1,2	27.9909	0.673646	0.188106
	133	0.051845	+1,4	24.2418	0.0372225	0.513399		133	0.0112506	+1,6	30.0613	0.0202634	0.797501		133	0.321315	-1,2	30.0613	0.675808	0.157096
	134	0.0263761	+1,5	26.8442	0.0222843	0.651062		134	0.00837082	+1,8	37.7982	0.0178756	0.838442		134	0.367514	-1,2	37.7982	0.675808	0.137186
	135	0.0442679	+1,3	25.754	0.0329125	0.546586		135	0.0122034	+1,6	26.246	0.0212908	0.785286		135	0.235002	-1,2	26.246	0.664615	0.208445
	136	0.134964	+1,2	22.5732	0.0803463	0.312962		136	0.00334761	+1,7	24.693	0.00944424	0.930298		136	0.0607701	-1,3	24.693	0.443026	0.479736
	137	0.0322721	+1,3	18.2777	0.0258307	0.611354		137	0.00043057	+1,5	17.1164	0.00353267	0.996003		137	0.0636025	-1,2	18.2777	0.443026	0.470053
	138	0.00271257	+1,4	15.4517	0.00449124	0.944403		138	0.000104881	+1,5	12.4646	0.00155535	0.999809		138	0.30145	-1,1	15.4517	0.675808	0.167029
	139	0.0399422	+1,5	33.3109	0.0303713	0.567937		139	0.00482786	+1,5	21.907	0.012052	0.899743		139	0.774472	1	33.3109	0.81627	0.0582227
	140	0.00452838	+1,6	30.6054	0.00630169	0.905711		140	0.00662605	+1,5	23.3853	0.0151172	0.866858		140	0.717591	+1,1	30.6054	0.81627	0.0631691
	141	0.00164263	+2	35.9892	0.00339242	0.969341		141	0.0357903	+1,5	30.8952	0.0466031	0.590448		141	0.239508	+1,3	35.9892	0.664615	0.205147
	142	0.000502012	+1,8	22.778	0.00168014	0.994759		142	0.00951099	+1,3	13.1717	0.0189463	0.821439		142	0.0169314	+1,4	22.778	0.239803	0.73211
	143	0.0670155	-1,3	28.1208	0.045744	0.458937		143	0.0117997	-1,6	30.124	0.0208592	0.79039		143	0.329796	+1,2	30.124	0.675808	0.153126

## Sheet: Proteomics-Gen F6 
	Proteomics generation F6								p-value <0.05
	154 differentially abundant spots								q-value <0.05
	P< 0.05; FDR adjusted P (q value) <0.05								fold ≥1.5
	fold difference ≥ 1.5 between at least two of the six tested groups								fold<1.5
	C, Ta, NSb, Csalt, Tasalt and Nsbsalt
		ANOVA Analysis (C vs. C salt)							ANOVA Analysis (Ta vs. Ta salt)							ANOVA Analysis (NS vs. NSb salt)
	Spot nº	Anova (p)	Fold	Max CV (%)	q Value	Power		Spot nº	Anova (p)	Fold	Max CV (%)	q Value	Power		Spot nº	Anova (p)	Fold	Max CV (%)	q Value	Power
	1	0.000333295	-2,9	39.3853	0.000563073	0.997516		1	0.0033387	-2,5	51.317	0.0131442	0.930491		1	0.416073	-1,7	83.7446	0.202641	0.120088
	3	0.000159342	+2	20.5861	0.000337098	0.999474		3	1.19629e-05	+1,6	11.4504	0.000507364	1		3	0.000190558	+1,8	21.2592	0.00219237	0.999214
	4	2.48342e-05	+2	23.8438	0.000111644	0.999998		4	0.0535237	+1,2	17.6165	0.0801015	0.506664		4	0.00389068	+1,3	16.7579	0.0101289	0.918726
	5	0.0171401	+1,7	40.6182	0.0109588	0.730003		5	0.152086	+1,2	21.1573	0.145514	0.289289		5	0.167902	+1,2	30.7734	0.111619	0.270107
	6	4.93904e-05	+2,1	20.9562	0.000157894	0.999977		6	0.176465	+1,2	16.9692	0.156134	0.260626		6	0.0421198	+1,3	27.7624	0.0415436	0.556943
	16	0.00156564	-2	47.8579	0.00171932	0.971165		16	0.0804158	-1,3	21.8936	0.10335	0.420228		16	0.265345	-1,3	44.7404	0.152022	0.187743
	17	0.011497	-1,7	33.3969	0.00831127	0.794285		17	0.0529677	-1,5	33.4294	0.0801015	0.508872		17	0.355274	-1,2	27.2638	0.184082	0.142073
	21	5.47554e-06	+6,4	51.869	4.37612e-05	1		21	0.00184959	+3,1	48.3419	0.00933857	0.964442		21	9.7547e-05	+3,4	48.7345	0.00170766	0.999841
	27	0.0131693	+1,6	31.7959	0.0087709	0.773476		27	0.3867	-1,1	30.5859	0.2661	0.130018		27	0.753713	-1	29.3447	0.299499	0.0598761
	39	2.74516e-06	-2	14.0101	3.41003e-05	1		39	0.000292041	-1,5	16.3613	0.00294903	0.99808		39	0.000426483	-1,8	22.914	0.00268776	0.996071
	41	0.00513515	+2,3	54.7633	0.00421717	0.893875		41	0.104535	+1,2	21.0714	0.119179	0.365149		41	0.0643473	+1,6	42.561	0.0539264	0.467578
	59	0.000595553	-1,7	21.7445	0.000839953	0.993001		59	0.119752	-1,3	26.4477	0.128905	0.337157		59	0.866111	+1,1	85.8203	0.321739	0.0528307
	65	8.52406e-05	-1,3	7.47655	0.000229087	0.999889		65	0.417655	-1,1	22.9239	0.277902	0.119586		65	0.0458476	-1,5	32.4712	0.0439924	0.539256
	82	0.00142099	-1,7	30.3312	0.00160154	0.974586		82	0.00166307	-1,6	21.9114	0.00885045	0.968857		82	0.0117609	-1,7	33.1106	0.0198914	0.790886
	84	2.54781e-05	+2,8	30.1041	0.000111644	0.999997		84	6.87827e-06	+1,9	14.336	0.000448081	1		84	0.00270263	+2,1	37.1669	0.00782675	0.944628
	85	0.000426836	+2	28.0666	0.000667433	0.996065		85	0.000343018	+1,3	12.1319	0.00316259	0.997376		85	0.00038649	+1,7	21.7341	0.00253721	0.996717
	90	1.10473e-06	-2,3	13.7213	1.76582e-05	1		90	0.00335509	-1,2	11.7379	0.0131442	0.930135		90	0.024477	-1,5	32.9244	0.0292155	0.665365
	91	2.84449e-06	-1,9	13.1649	3.41003e-05	1		91	0.00844534	-1,2	7.67117	0.0218402	0.837295		91	0.0115294	-1,5	31.2524	0.0198914	0.793866
	94	0.000437697	-2,3	35.237	0.000677057	0.995883		94	0.00299942	-1,4	16.8866	0.0124715	0.937956		94	0.0108388	-1,4	23.1649	0.0194056	0.802968
	95	0.000100293	-1,9	23.0626	0.000248757	0.99983		95	0.235202	-1,1	15.7508	0.186803	0.208297		95	0.242942	-1,2	30.6659	0.143896	0.202689
	96	0.0217195	-1,2	13.1108	0.0132395	0.687734		96	0.0123062	-1,4	28.2708	0.0280813	0.784003		96	0.0197507	-1,6	33.895	0.0269008	0.705037
	102	0.000291479	+2,2	30.5809	0.000523912	0.998087		102	0.217159	+1,2	32.53	0.179184	0.222384		102	0.0624491	+1,4	33.2804	0.0530546	0.473944
	104	7.82135e-05	+1,7	17.1258	0.00022019	0.999912		104	0.000212776	+1,5	12.9304	0.00250671	0.999001		104	0.020753	+1,6	37.4567	0.0275853	0.696078
	105	0.000705224	-1,6	15.8246	0.000975502	0.990795		105	0.014798	-1,5	30.7181	0.0316972	0.75473		105	0.31118	-1,1	25.9338	0.170235	0.162047
	113	0.00478675	+1,5	23.1866	0.00408944	0.900607		113	0.0566831	+1,2	15.0851	0.0823294	0.494516		113	0.639083	+1,2	47.1007	0.271007	0.0723472
	115	0.000455624	-1,7	18.9204	0.000693542	0.995578		115	0.426897	-1,2	34.7296	0.282015	0.116716		115	0.0295686	-1,3	20.5088	0.0331859	0.628758
	118	0.00515939	-1,6	25.4998	0.00421717	0.893413		118	0.00180514	-1,4	14.1635	0.00933641	0.965493		118	0.389889	-1,2	33.2295	0.193668	0.128881
	119	4.26976e-05	-1,5	11.895	0.0001396	0.999985		119	0.254821	-1,2	23.6071	0.199796	0.194539		119	0.0632291	-1,5	31.9775	0.0532727	0.471305
	125	2.43766e-05	-2,1	21.7163	0.000111644	0.999998		125	0.184598	-1,2	19.9055	0.161092	0.252137		125	0.020546	-1,8	42.212	0.0275853	0.697901
	130	0.000517044	-1,6	19.2657	0.000743811	0.994486		130	0.641769	+1	16.3021	0.365294	0.0719829		130	0.123869	-1,4	33.031	0.089523	0.330273
	131	7.95916e-05	-1,7	18.7681	0.00022019	0.999908		131	0.51828	-1,1	15.0673	0.319492	0.093238		131	0.100875	-1,6	43.0942	0.0771516	0.372562
	133	0.000109163	-3	35.0429	0.000266169	0.999789		133	0.418295	-1,2	32.1855	0.277902	0.119385		133	0.00569922	-1,7	30.4655	0.0128276	0.883324
	134	0.00613783	-2,5	65.854	0.00479879	0.875402		134	0.271734	-1,2	34.1148	0.207527	0.183796		134	0.00118846	-1,9	27.1391	0.00445823	0.980039
	135	0.128017	-1,4	82.8427	0.0594772	0.323599		135	0.173535	-1,3	34.2364	0.155929	0.263805		135	0.0039216	-1,5	19.858	0.0101289	0.918081
	139	0.000116565	-1,8	22.9188	0.000274899	0.999751		139	0.0546781	-1,1	10.6851	0.0801015	0.502147		139	0.0177979	-1,5	27.0243	0.0252625	0.723473
	144	0.00753708	+1,7	35.2627	0.0057674	0.85163		144	0.0803793	+1,2	21.9341	0.10335	0.420324		144	0.132951	+1,4	41.8044	0.0943557	0.315977
	145	0.0200825	-1,5	24.8855	0.0123601	0.702035		145	0.196987	-1,2	28.5143	0.167762	0.240074		145	0.802826	+1	20.2499	0.306647	0.0562311
	146	0.0116255	-1,8	57.0853	0.00836212	0.792625		146	0.0547716	-1,5	37.0753	0.0801015	0.501786		146	0.071154	-1,4	34.9833	0.0586942	0.446196
	147	0.0180153	-1,7	46.9418	0.0113236	0.721352		147	0.812837	-1,1	26.1962	0.422219	0.055599		147	0.378623	-1,3	55.2415	0.190795	0.132965
	148	0.025966	-1,6	55.5904	0.0155643	0.654081		148	0.599477	-1,1	16.9224	0.35686	0.0781799		148	0.955929	+1	27.6691	0.33845	0.0503033
	149	0.00389688	-1,7	43.0786	0.00346048	0.918596		149	0.0605056	-1,2	19.6492	0.0866937	0.480663		149	0.434469	-1,2	32.6774	0.208001	0.114441
	150	0.00090228	-1,9	27.2793	0.00111897	0.986559		150	0.0250059	-1,2	10.2429	0.0477721	0.661297		150	0.208003	-1,3	31.0732	0.13177	0.230137
	151	9.75506e-06	-1,8	16.0466	6.3891e-05	1		151	0.190254	-1,3	32.5757	0.163857	0.246506		151	0.0478899	-1,8	42.735	0.0443838	0.530116
	152	0.0140607	+2,2	52.7287	0.00923629	0.763044		152	0.591629	-1,1	28.3469	0.355409	0.0794438		152	0.172256	+1,7	63.3504	0.114032	0.265213
	153	0.00183296	-1,7	23.2279	0.00189702	0.964835		153	0.304823	-1,1	20.8166	0.226014	0.165276		153	0.0174486	-1,3	15.4798	0.0251623	0.726918
	154	0.000959659	-1,7	20.3816	0.00116148	0.985278		154	0.000948204	-1,5	16.5841	0.00609314	0.985535		154	0.00540885	-1,4	17.5628	0.0127192	0.888703
	155	9.1278e-05	-1,5	12.4305	0.000234484	0.999867		155	0.0153484	+1,3	17.8467	0.0325475	0.748696		155	0.277358	+1,2	24.9498	0.154973	0.180428
	156	1.45902e-05	-1,8	12.2323	8.74547e-05	1		156	0.147498	-1,1	11.9782	0.144806	0.295309		156	0.0460715	-1,6	34.5604	0.0439924	0.538236
	157	0.0180255	-1,6	37.9142	0.0113236	0.721254		157	0.0972441	-1,1	14.4554	0.11585	0.380214		157	0.0562017	-1,2	20.0778	0.0498416	0.496325
	158	2.71624e-05	-2,5	31.3574	0.000111644	0.999997		158	0.121764	-1,4	35.3834	0.130409	0.33376		158	0.00640319	-1,9	37.5288	0.014001	0.870723
	159	0.00237278	-1,9	37.5189	0.00232207	0.95219		159	0.0355482	-1,2	13.5142	0.060761	0.591829		159	0.0094333	-1,4	22.8277	0.0183488	0.822562
	160	0.000209269	-4,4	45.256	0.000396119	0.999036		160	0.00827372	-2	41.5356	0.021757	0.839943		160	0.000301217	-2,3	26.8362	0.00219237	0.997959
	161	0.00142499	-1,9	34.0843	0.00160154	0.974491		161	0.00705747	-1,2	10.2246	0.0202242	0.859535		161	0.0850553	-1,3	21.6075	0.0676808	0.408366
	162	0.000311484	-3,2	37.1856	0.000546458	0.997821		162	0.00166944	-1,6	23.0681	0.00885045	0.968706		162	0.000204364	-2	21.0254	0.00219237	0.999084
	163	0.00345493	-1,8	36.9385	0.00312591	0.927975		163	0.0535117	-1,3	20.4731	0.0801015	0.506711		163	0.149434	-1,2	23.9248	0.102365	0.292742
	164	0.00133229	-2	29.675	0.00152111	0.976676		164	0.0031007	-1,5	23.4274	0.0126447	0.935709		164	0.000252417	-1,7	19.9314	0.00219237	0.99857
	165	2.41219e-08	-2	8.2151	3.47013e-06	1		165	8.45206e-06	-1,6	10.074	0.000448081	1		165	0.000244848	-2	24.8155	0.00219237	0.998657
	166	8.14347e-06	-2	14.244	5.85753e-05	1		166	0.687829	-1	19.8942	0.378102	0.0663051		166	0.151267	-1,4	37.0477	0.102892	0.290347
	167	3.01523e-05	-1,6	12.0099	0.000117409	0.999995		167	0.0769946	-1,1	11.2988	0.101004	0.429443		167	0.0299097	-1,3	21.3876	0.0331859	0.626492
	168	0.000717588	-1,7	27.8178	0.000983152	0.990538		168	0.298992	-1,2	28.8884	0.22404	0.168325		168	0.0427423	-1,5	31.0239	0.0418274	0.553893
	169	0.00111344	-1,9	37.8066	0.00132378	0.981776		169	0.0402697	-1,7	37.4144	0.0667148	0.56625		169	0.000306131	-1,6	17.9787	0.00219237	0.997893
	170	0.0102169	-1,5	30.5509	0.00749889	0.811453		170	0.00195605	-1,3	12.6972	0.00954927	0.961929		170	0.00248967	-1,5	16.0414	0.00757726	0.949494
	171	0.00221371	-2,1	33.6295	0.002227	0.955886		171	0.00359907	-1,4	16.3532	0.0131588	0.924883		171	0.0149064	-1,5	24.3383	0.0232531	0.75353
	172	6.3083e-07	-2,1	13.3396	1.26194e-05	1		172	0.605616	-1,1	23.6504	0.357512	0.0772171		172	0.0377164	-1,4	34.3015	0.0383379	0.579736
	173	1.90249e-05	-2,3	22.1372	0.000101366	0.999999		173	0.0123154	-1,3	18.2212	0.0280813	0.783889		173	0.00204699	-1,9	29.6618	0.00671898	0.959789
	174	2.06377e-05	-2,8	29.4244	0.000106032	0.999999		174	0.0317929	-1,4	24.1064	0.05812	0.614349		174	0.00228565	-1,6	26.6212	0.00734925	0.954211
	175	0.00100663	-1,5	16.3647	0.00120677	0.984218		175	0.154429	-1,2	24.0245	0.145514	0.286297		175	0.379037	-1,1	29.1402	0.190795	0.132812
	176	7.83148e-05	+1,6	15.19	0.00022019	0.999912		176	0.272061	-1,1	9.61706	0.207527	0.183598		176	0.824832	-1	34.1575	0.309418	0.0548892
	177	0.0016548	-1,7	24.9036	0.00177654	0.969053		177	0.957934	-1	16.2083	0.459367	0.0502763		177	0.0293874	-1,2	13.9432	0.0331859	0.629971
	178	1.66121e-05	-2,2	22.6364	9.1915e-05	0.999999		178	0.216846	-1,1	22.6628	0.179184	0.222642		178	0.01023	-1,4	21.3483	0.0189621	0.811271
	179	0.00017616	-1,6	18.7088	0.000358989	0.99934		179	0.244643	-1,1	13.1653	0.192856	0.201489		179	0.017516	-1,3	18.0623	0.0251623	0.72625
	180	0.000805834	-1,5	17.494	0.00105816	0.988668		180	0.164162	-1,2	21.5678	0.151356	0.274438		180	0.300238	-1,2	27.9089	0.165593	0.167666
	181	0.0109662	+1,4	22.2757	0.00800801	0.801264		181	0.00434149	+1,3	15.8923	0.0150926	0.909462		181	2.37453e-05	+1,5	10.5611	0.000935291	0.999998
	182	0.0571064	-1,6	35.894	0.0305399	0.492938		182	0.0332989	-1,8	48.2171	0.0593386	0.605061		182	0.000719054	-1,8	24.5426	0.00333205	0.990508
	183	0.0235217	-1,6	38.7777	0.0142176	0.672887		183	0.0777363	-1,3	27.3063	0.101132	0.42741		183	0.0291168	-1,4	23.1524	0.0331859	0.631793
	184	0.000358493	-3,3	38.4976	0.000586047	0.997147		184	0.454047	-1,1	31.7444	0.292657	0.108863		184	0.0356638	-1,4	27.685	0.0364868	0.591168
	185	0.0921216	-1,4	29.3179	0.0449235	0.391556		185	0.296684	-1,2	30.3268	0.223354	0.169556		185	0.0155316	-1,6	28.8042	0.0237949	0.746721
	186	0.00523238	-1,6	24.1358	0.00425266	0.892026		186	0.256273	-1,1	16.3419	0.199796	0.193578		186	0.0222937	-1,3	16.0906	0.0276884	0.682906
	187	0.00534607	-2,3	53.2395	0.00432065	0.889881		187	0.959644	-1	27.5432	0.459367	0.0502542		187	0.26323	-1,2	25.9425	0.152022	0.189078
	188	0.000467638	-1,5	16.7166	0.000693542	0.99537		188	0.000436601	-1,2	7.27887	0.00348861	0.995902		188	0.00254894	-1,2	11.4162	0.00757726	0.948133
	189	9.90686e-05	-1,9	19.3719	0.000248757	0.999835		189	0.00675915	-1,2	9.37976	0.0196347	0.864576		189	0.000455014	-1,4	13.9388	0.00275728	0.995588
	190	6.15776e-07	+2,5	18.3909	1.26194e-05	1		190	6.44243e-06	+2,3	21.2285	0.000448081	1		190	9.59906e-05	+2	20.609	0.00170766	0.999848
	191	0.00033189	+1,6	17.1036	0.000563073	0.997536		191	0.00198139	+1,4	15.519	0.00954927	0.961332		191	0.118193	+1,3	45.25	0.0868695	0.339835
	192	7.01766e-07	+2	13.3645	1.26194e-05	1		192	0.000244975	+1,5	12.384	0.00259744	0.998655		192	0.000677849	+1,6	15.721	0.00323835	0.991358
	193	0.00288791	+1,6	30.0949	0.00266314	0.940448		193	0.269126	+1,1	17.6099	0.206776	0.185391		193	0.133959	+1,3	26.5538	0.0946445	0.314461
	194	0.000531112	-1,6	16.0009	0.000756483	0.994227		194	0.0132055	-1,6	29.9007	0.0293479	0.773044		194	0.000748261	-1,6	17.5649	0.00336833	0.989896
	195	0.000340525	+1,5	15.116	0.000563073	0.997412		195	0.0221764	+1,2	13.7175	0.0431437	0.683885		195	0.0468669	+1,2	15.6789	0.0443838	0.534649
	196	5.2313e-05	+1,6	15.3713	0.000163601	0.999972		196	0.20399	+1,1	16.6893	0.171657	0.233677		196	0.345423	+1,1	15.0494	0.180806	0.146199
	197	0.00480414	+1,7	33.4872	0.00408944	0.900267		197	0.868433	-1	13.0304	0.432365	0.0527322		197	0.448659	+1,3	45.569	0.212276	0.110356
	198	4.3875e-06	-1,8	12.6966	3.71281e-05	1		198	0.00166811	-1,3	14.729	0.00885045	0.968737		198	0.000174694	-1,9	22.5065	0.00219237	0.999352
	199	0.00255258	-1,5	22.4497	0.00248115	0.94805		199	0.00425943	-1,4	20.0622	0.0150541	0.911126		199	0.353096	-1,2	37.6582	0.183603	0.14297
	200	0.000386839	-1,6	22.6067	0.000625281	0.996712		200	0.00744099	-1,2	11.0939	0.0206106	0.853194		200	0.0269415	-1,3	18.9975	0.0319153	0.64696
	201	2.51892e-05	-1,7	16.8113	0.000111644	0.999997		201	0.000779522	-1,4	14.2073	0.00533237	0.989232		201	0.000478658	-1,6	15.8081	0.00279313	0.995176
	202	0.000462126	-1,6	19.3083	0.000693542	0.995465		202	0.00153629	-1,4	17.5097	0.00880494	0.97186		202	0.000294272	-1,6	14.893	0.00219237	0.998051
	203	2.64197e-05	+1,7	19.4136	0.000111644	0.999997		203	6.51616e-05	+1,4	11.0736	0.00160552	0.999947		203	0.00202156	+1,4	14.872	0.00671898	0.960387
	204	1.56584e-05	+1,8	18.3373	9.01036e-05	1		204	0.00130857	+1,3	12.2785	0.00792835	0.977233		204	0.00246567	+1,4	14.1368	0.00757726	0.950046
	205	7.95238e-06	+1,8	15.8089	5.85753e-05	1		205	0.000231859	+1,4	10.666	0.00258775	0.998801		205	0.0011186	+1,4	13.9086	0.00429853	0.981657
	206	0.0111031	+1,3	17.1373	0.00806706	0.799445		206	9.8425e-05	+1,3	10.9495	0.00160552	0.999838		206	0.00251298	+1,5	19.6514	0.00757726	0.948958
	207	0.000866468	+1,8	28.8147	0.00109341	0.987349		207	0.110757	+1,1	15.3862	0.121693	0.353183		207	0.0298971	+1,6	32.7089	0.0331859	0.626575
	208	3.51244e-05	+1,6	14.0493	0.000129562	0.999992		208	0.00475496	+1,2	9.59822	0.0155127	0.90123		208	0.0121228	+1,3	12.7103	0.0198914	0.786297
	209	0.00367222	+1,6	25.3504	0.00328124	0.923326		209	0.966084	+1	17.7788	0.459483	0.0501795		209	0.0414265	+1,5	37.5262	0.0413095	0.560387
	210	0.000420713	+1,8	24.4876	0.000667433	0.996166		210	0.85857	-1	16.7674	0.431437	0.0531631		210	0.564216	+1,1	19.6745	0.249004	0.0841627
	211	2.46586e-06	+2,4	17.1703	3.41003e-05	1		211	0.00343958	+1,4	16.5088	0.0131442	0.928306		211	0.00678745	+1,7	31.9677	0.0144512	0.864094
	212	3.61216e-06	+1,8	12.0689	3.6004e-05	1		212	3.1494e-05	+1,6	13.4317	0.00111309	0.999994		212	0.00022937	+1,6	17.9722	0.00219237	0.998828
	213	0.0173968	+1,5	29.6842	0.0110737	0.727434		213	0.489335	-1	12.4668	0.307915	0.0998112		213	0.648027	+1,1	21.1044	0.272264	0.071149
	214	0.000137115	-1,7	15.1663	0.000308204	0.99963		214	0.0919327	-1,1	10.1799	0.114677	0.391987		214	0.101611	-1,2	22.3827	0.0773016	0.371048
	215	0.0119118	+1,4	21.9875	0.00852542	0.788963		215	0.0450128	+1,5	37.3618	0.0734745	0.543101		215	0.0475216	+1,6	40.0143	0.0443838	0.531737
	216	0.030892	+1,3	19.9713	0.0177762	0.620082		216	0.692579	+1,1	24.5896	0.379287	0.0657777		216	0.0208351	+1,5	28.0869	0.0275853	0.695358
	217	0.000899929	+2,6	37.7028	0.00111897	0.986611		217	0.000171887	+1,7	17.787	0.00243	0.999375		217	0.00495838	+1,7	30.4341	0.0120077	0.89727
	218	0.000151157	-2,2	27.8905	0.000334542	0.999535		218	0.000203329	-1,2	6.90044	0.00250671	0.999094		218	0.0139706	-1,3	20.9485	0.0220112	0.76408
	219	8.75848e-05	+3,2	39.3408	0.000229087	0.99988		219	0.386607	+1,2	28.1159	0.2661	0.130051		219	0.0116442	+1,7	37.3125	0.0198914	0.792384
	220	0.00729744	-1,6	24.7224	0.00561389	0.855549		220	0.0143004	-1,5	27.0663	0.0312631	0.760311		220	0.0216804	-1,5	31.8554	0.0276578	0.688066
	221	0.00422754	-1,4	18.3573	0.00370833	0.911775		221	0.0097684	-1,3	15.0825	0.0240868	0.817752		221	5.08822e-05	-1,6	12.7631	0.00133611	0.999974
	222	0.0020702	+3	51.7297	0.00211216	0.959244		222	0.0738368	+1,4	31.308	0.0998017	0.438332		222	0.118429	+1,7	57.5278	0.0868695	0.339428
	223	0.014736	+1,8	33.3242	0.00954907	0.755419		223	0.00574495	+1,8	34.521	0.0174037	0.882487		223	0.00344643	+1,8	29.3649	0.00936204	0.928158
	224	9.77075e-06	+1,8	13.7195	6.3891e-05	1		224	0.0947917	+1,2	16.9375	0.114908	0.385561		224	0.00480211	+1,3	14.0521	0.0118217	0.900307
	225	0.000129789	+2,5	32.054	0.000301148	0.999676		225	0.0127345	+1,3	23.0407	0.0287282	0.778724		225	0.0128168	+1,5	27.1419	0.0206055	0.777723
	226	8.71011e-05	+2,7	30.4193	0.000229087	0.999882		226	0.00456188	+1,5	21.8927	0.0153553	0.905043		226	0.00776138	+1,6	36.2224	0.0158254	0.848015
	227	0.000135512	+2,1	29.6314	0.000308204	0.99964		227	0.00748127	+1,4	17.2833	0.0206106	0.852538		227	0.00129747	+1,5	19.8144	0.00464594	0.977493
	228	3.92497e-05	+2,8	41.1196	0.000136181	0.999989		228	0.624534	+1,1	24.6256	0.36185	0.0743876		228	0.000515487	+2	24.9926	0.00283962	0.994514
	229	0.0632402	+1,4	28.1081	0.033203	0.471268		229	0.466388	+1,1	23.1719	0.297001	0.105558		229	0.0107412	+1,6	32.1835	0.0194056	0.80428
	230	6.12428e-07	+2,8	17.4369	1.26194e-05	1		230	6.0943e-06	+2	13.5582	0.000448081	1		230	3.36437e-06	+2,4	21.51	0.00053007	1
	231	2.69875e-05	+1,7	15.2105	0.000111644	0.999997		231	0.00283888	+1,2	9.25545	0.0120401	0.941549		231	7.6244e-05	+1,4	8.80512	0.00170766	0.999918
	232	3.22395e-05	+3,6	32.4622	0.00012205	0.999994		232	4.03305e-05	+1,7	16.1558	0.00122177	0.999988		232	0.0010644	+2,1	35.1779	0.0041925	0.982902
	233	0.000960777	+2,1	29.6839	0.00116148	0.985253		233	0.000444183	+1,3	9.2258	0.00348861	0.995773		233	0.000629552	+1,7	21.8531	0.00323835	0.992332
	234	0.00223706	+1,8	30.0851	0.00223486	0.955342		234	0.0190897	+1,2	11.1848	0.0381898	0.711126		234	0.0451854	+1,2	17.3908	0.0436757	0.5423
	235	0.0050373	+1,7	30.1684	0.00418877	0.895749		235	0.553363	-1	8.13655	0.33817	0.0861687		235	0.15151	+1,2	30.2259	0.102892	0.290033
	236	0.00175548	+1,6	25.0253	0.00184336	0.966668		236	0.00777269	+1,3	12.0082	0.0211315	0.847834		236	0.0932423	+1,2	20.456	0.0726662	0.389017
	237	0.0011772	+1,9	32.3488	0.00137683	0.980301		237	8.70387e-05	+1,3	8.05904	0.00160552	0.999882		237	0.0510697	+1,3	19.4978	0.0462427	0.516579
	238	0.00439938	+1,9	48.5539	0.00380073	0.908295		238	0.162491	+1,2	35.565	0.150549	0.276412		238	0.013188	+1,3	16.193	0.0209882	0.773252
	239	4.07053e-05	+1,8	18.0616	0.000136181	0.999987		239	0.011969	+1,4	18.9687	0.0278913	0.788238		239	0.00437331	+1,5	22.4077	0.0111134	0.90882
	240	0.00556961	+1,6	22.2099	0.0044513	0.885711		240	0.494316	+1,2	33.1237	0.308304	0.0986286		240	0.245797	+1,2	28.9059	0.144962	0.200681
	241	6.35422e-05	+1,5	11.5748	0.000194491	0.999951		241	9.18571e-05	+1,3	9.1448	0.00160552	0.999864		241	0.0217676	+1,4	27.4482	0.0276578	0.687326
	242	0.0542631	+1,7	41.4687	0.0291276	0.50376		242	0.0712451	+1,2	23.4854	0.0974713	0.445925		242	0.0421886	+1,6	44.187	0.0415436	0.556604
	243	0.00811031	+1,5	24.8716	0.00607675	0.84249		243	0.0298547	-1,2	17.0619	0.0555344	0.626856		243	0.239372	-1,2	29.3389	0.142856	0.205245
	244	0.000744947	+1,9	28.5209	0.00100156	0.989965		244	0.00220358	+1,3	9.56026	0.0103841	0.956122		244	0.003405	+1,7	24.0581	0.00936204	0.929053
	245	0.000839353	+1,5	16.0056	0.00107811	0.987942		245	0.12992	+1,2	28.269	0.136389	0.320619		245	0.102588	+1,4	27.5418	0.0773352	0.369057
	246	0.00164436	+2,6	49.2086	0.00177654	0.9693		246	0.00930446	+1,4	18.4219	0.023489	0.824436		246	0.0119732	+1,8	42.5584	0.0198914	0.788184
	247	0.000191812	+1,9	21.6652	0.000382227	0.999202		247	0.644258	-1	18.8123	0.365294	0.0716488		247	0.0317127	+1,4	23.4863	0.0342709	0.614853
	248	0.000111799	+1,6	14.0644	0.000268053	0.999776		248	0.338248	+1,2	30.2047	0.245068	0.14932		248	0.0487813	+1,5	37.6964	0.0449455	0.526239
	249	0.000464877	+2,3	34.5114	0.000693542	0.995418		249	0.228103	+1,2	50.9797	0.1843	0.213662		249	0.00579023	+2,2	53.0659	0.0128489	0.88166
	250	0.000231813	+2,3	30.6642	0.000433093	0.998801		250	0.361607	+1,3	55.7988	0.255526	0.139512		250	0.0806436	+1,9	52.303	0.0658327	0.419629
	251	0.00164346	+1,6	31.3755	0.00177654	0.969321		251	0.832906	-1	23.2617	0.424125	0.0544401		251	0.203514	+1,2	35.0975	0.130343	0.234102
	252	0.000205139	+1,8	23.2132	0.000396119	0.999076		252	0.0994699	+1,3	30.3603	0.117033	0.375487		252	0.208995	+1,2	26.0331	0.13177	0.229276
	253	6.47134e-08	+2,3	13.5068	4.65477e-06	1		253	0.00441688	+1,7	27.7669	0.015107	0.907943		253	0.0296648	+1,7	38.4371	0.0331859	0.628116
	254	0.000514705	+1,6	18.3918	0.000743811	0.994529		254	0.26113	-1,1	12.3916	0.201703	0.190419		254	0.335511	+1,1	33.9453	0.17887	0.150536
	255	0.000829823	+1,8	25.1277	0.00107547	0.988149		255	0.36031	+1,1	18.9721	0.255526	0.140031		255	0.0936266	+1,3	32.4952	0.0726662	0.388154
	256	0.000924232	+1,5	19.7283	0.0011364	0.986071		256	0.000925556	+1,3	10.5733	0.00609314	0.986041		256	0.016287	+1,4	24.3781	0.0242083	0.73873
	257	0.0132475	-2,1	49.2052	0.00878233	0.772543		257	0.377161	-1,1	20.1344	0.263168	0.133509		257	0.153982	-1,4	42.8578	0.104122	0.286864
	258	0.0121028	+1,9	47.942	0.00853471	0.786549		258	0.000695021	+1,2	8.15288	0.00508222	0.991006		258	0.0214428	+1,5	31.0413	0.0276578	0.690094
	259	1.30196e-05	+3,1	33.0254	8.1434e-05	1		259	0.22104	+1,2	19.432	0.180281	0.219226		259	0.0225371	+1,5	26.8749	0.0277407	0.680887
	260	3.65086e-05	+2,9	35.8907	0.000131301	0.999991		260	0.176708	+1,3	35.8964	0.156134	0.260365		260	0.00783467	+2	36.8774	0.0158254	0.846845
	261	0.533539	-1,1	75.3462	0.194314	0.0900494		261	0.0146842	-1,5	25.9201	0.0316972	0.755996		261	0.961673	+1,1	55.6125	0.33972	0.0502293
	262	0.0265534	+1,6	34.6627	0.0158503	0.649768		262	0.853029	+1	41.9599	0.429713	0.0534197		262	0.714777	-1	68.3345	0.288759	0.0634488

## Sheet: Proteomics-Gen F8
	Proteomics generation F8								p-value <0.05
	24 differentially abundant spots								q-value <0.05
	P< 0.05; FDR adjusted P (q value) <0.05								fold ≥1.5
	fold difference ≥ 1.5 between at least two of the six tested groups								fold<1.5
	C, Ta, NSb, Csalt, Tasalt and Nsbsalt
		ANOVA Analysis (C vs. Ta)							ANOVA Analysis (C vs. NSb)							ANOVA Analysis (NSb vs. Ta)							ANOVA Analysis (C vs. Csalt)
		Anova (p)	Fold	Max CV (%)	q Value	Power			Anova (p)	Fold	Max CV (%)	q Value	Power			Anova (p)	Fold	Max CV (%)	q Value	Power			Anova (p)	Fold	Max CV (%)	q Value	Power
	4	3.08786e-05	+1,7	14.0476	0.000313903	0.999995		4	0.00279696	+1,5	23.4029	0.0127387	0.942494		4	0.186031	+1,1	23.4029	0.217757	0.250689
	20	4.41766e-06	+1,7	13.3023	6.91786e-05	1		20	1.99774e-05	+1,7	13.3023	0.000382144	0.999999		20	0.977351	-1	11.0042	0.50289	0.05008
	26	0.00157798	-1,4	14.6279	0.00449971	0.970873		26	0.351869	+1,1	19.3137	0.262923	0.143479		26	0.000949343	-1,5	19.3137	0.011118	0.98551
	27	0.00208381	-1,3	12.2005	0.00559259	0.958925		27	0.165623	+1,1	16.7912	0.170332	0.272732		27	0.000728226	-1,5	16.7912	0.0105634	0.990316
	82	1.39719e-07	-1,9	9.95438	7.96833e-06	1		82	0.0159615	-1,5	45.5353	0.0366685	0.742142		82	0.377618	-1,3	45.5353	0.301935	0.133339
	107	0.000884907	+1,8	22.8538	0.00315421	0.986943		107	0.000261374	+1,7	22.8538	0.00238084	0.998464		107	0.784142	+1	22.1284	0.452731	0.0575095
	115	1.95158e-06	-1,5	7.84602	4.94628e-05	1		115	1.55945e-05	-1,4	7.84602	0.000331449	1		115	0.0415454	-1,1	6.15924	0.0942329	0.559793
	118	7.52966e-07	-1,6	7.79155	2.86284e-05	1		118	1.29944e-06	-1,6	7.61078	0.000124284	1		118	0.562621	-1	7.79155	0.373032	0.0844524
	137	0.00989739	+1,5	27.0512	0.0182084	0.815924		137	0.0979413	+1,3	27.0512	0.125192	0.378721		137	0.0198936	+1,2	12.7734	0.0704238	0.703739
	171	2.37433e-06	-2,2	19.1973	4.94628e-05	1		171	0.210202	-1,1	27.3895	0.204045	0.228235		171	0.00104705	-2	27.3895	0.011637	0.983299		171	0.000283092	1.6	20.8533	0.0196121	0.998195
	180	9.75708e-07	+1,7	10.7959	3.17976e-05	1		180	3.39234e-05	+1,4	10.7959	0.000499165	0.999993		180	0.000300723	+1,2	6.85518	0.00742728	0.997966
	185	0.000141827	-1,7	18.8629	0.000870077	0.999599		185	0.746491	+1,1	25.7135	0.379622	0.0604914		185	0.00190948	-1,8	25.7135	0.0184541	0.963027
	221	1.35561e-07	-1,5	6.6169	7.96833e-06	1		221	7.28191e-05	-1,2	6.6169	0.000994957	0.999928		221	2.43101e-06	-1,2	4.09878	0.000273272	1
	226	0.000121655	-2,9	35.8713	0.000792932	0.999723		226	0.000787984	-2,4	35.8713	0.00486232	0.989051		226	0.192586	-1,2	21.3197	0.221807	0.244245
	244	0.000712731	+1,4	17.976	0.00275579	0.990639		244	0.000875756	+1,5	17.976	0.00507641	0.987144		244	0.492178	-1	9.55111	0.348416	0.0991336
	263	9.82501e-09	-1,8	6.28523	2.24133e-06	1		263	2.40282e-06	-1,6	11.8469	0.00015321	1		263	0.102194	-1,1	11.8469	0.155589	0.369856
	264	2.38506e-06	-2,4	19.9957	4.94628e-05	1		264	2.38427e-07	-2	10.5597	4.56082e-05	1		264	0.0688846	-1,2	19.9957	0.123483	0.453088
	265	3.56133e-08	+1,5	5.70027	4.06214e-06	1		265	0.000156276	+1,3	9.64993	0.00166076	0.999497		265	0.00552578	+1,2	9.64993	0.0361261	0.886524
	266	5.06822e-06	-2,4	23.2486	7.22617e-05	1		266	0.338314	-1,1	25.4261	0.257988	0.14929		266	0.000387978	-2,2	25.4261	0.00785164	0.996694
	267	0.000304649	-1,5	15.2113	0.0015444	0.997913		267	0.000220458	-1,5	15.2113	0.00221952	0.998922		267	0.463541	-1	11.9063	0.337201	0.106306
	268	0.000153336	+1,7	18.3294	0.000896918	0.999519		268	0.0496615	+1,3	22.9403	0.0811934	0.522475		268	0.0482357	+1,3	22.9403	0.0976458	0.528604
	269	0.0179771	+1,4	18.7817	0.0303545	0.721724		269	0.000547936	+1,6	18.103	0.00409084	0.993912		269	0.123059	-1,2	18.7817	0.176902	0.331606
	270	0.00124055	+1,6	26.9972	0.00377335	0.978825		270	0.081205	+1,2	26.9972	0.113724	0.41816		270	0.0161342	+1,3	18.6736	0.0652067	0.740326
	271	0.0016656	-1,5	21.325	0.00469093	0.968797		271	0.49256	-1	18.4293	0.319527	0.0990428		271	0.0130157	-1,4	21.325	0.0535773	0.775317
