# Supplementary material for: Environmental stress is the major cause of transcriptomic and proteomic changes in GM and non-GM plants
Source: Sci Rep. 2017 Sep 6;7:10624. doi: 10.1038/s41598-017-09646-8 (PMC5587699; doi:10.1038/s41598-017-09646-8)
Supplement: Supplementary file 3 — Table S2 [file 41598_2017_9646_MOESM3_ESM.xlsx]

## Sheet: Microarrays F3-F8
		C			NSb			Ta			C			NSb			Ta			Adjusted p			Log2 (Fold change)			Fold Change					Identification
		Log 2 (Expression value)			Log 2 (Expression value)			Log 2 (Expression value)			Expression value			Expression value			Expression value
		C1	C2	C3	NSb1	NSb2	NSb3	Ta1	Ta2	Ta3	C1	C2	C3	NSb1	NSb2	NSb3	Ta1	Ta2	Ta3	C vs Ta	C vs NSb	NSb vs Ta	C vs Ta	C vs NSb	NSb vs Ta	C vs Ta	C vs NSb	NSb vs Ta
Ger F4	15780088	8.54575	7.03172	8.49389	9.882	9.72318	9.74396	9.01534	8.92881	8.51528	373.702	130.845	360.509	943.577	845.216	857.483	517.473	487.347	365.893		0.038535		0.796023	1.75926	-0.963239	1.58454	3.05908	-1.93058	Ger F4	15780088	15780088,"15780088","g11957-260","+","1","73","25","g11957-260 // tRNA-Glu (UCC) // Oryza sativa Japonica Group chloroplast genome. /tRNA=15650..15722 /gene=tRNA-Glu (UCC)
Ger F4	15780120	4.76396	3.66254	4.51821	5.83033	6.4857	6.09432	5.27544	5.37262	5.11393	27.1703	12.6629	22.9149	56.8988	89.6168	68.3239	38.7315	41.4303	34.6294		0.021373		0.939089	1.82188	-0.882788	1.8294	3.42384	-1.87157	Ger F4	15780120	15780120,"15780120","g11957-275","+","1","74","25","g11957-275 // tRNA-Ile (CAU) // Oryza sativa Japonica Group chloroplast genome. /tRNA=83139..83212 /product=tRNA-Ile /gene=tRNA-Ile (CAU) /complement=all /note=trnI							p.adjusted	Fold change
Ger F4	15780150	4.76396	3.66254	4.51821	5.83033	6.4857	6.09432	5.27544	5.37262	5.11393	27.1703	12.6629	22.9149	56.8988	89.6168	68.3239	38.7315	41.4303	34.6294		0.021373		0.939089	1.82188	-0.882788	1.8294	3.42384	-1.87157	Ger F4	15780150	15780150,"15780150","g11957-289","+","1","74","25","g11957-289 // tRNA-Ile (CAU) // Oryza sativa Japonica Group chloroplast genome. /tRNA=131906..131979 /gene=tRNA-Ile (CAU) /note=trnI // --- // ---","g11957-289 // other // Oryza sativa Japonica Group chloroplast genome. /tRNA=131906..131979 /gene=tRNA-Ile (CAU) /note=trnI // g11957-289 // --- // --- // --- // --- // ---","---","---","---","---",…
Ger F4	15797348	8.4261	8.28229	8.78027	11.0399	10.9804	10.8195	9.99326	9.67283	9.28693	343.96	311.327	439.667	2105.49	2020.31	1807.21	1019.23	816.229	624.663		0.000464		1.15479	2.4504	-1.29561	2.24678	5.4185	-2.41167	Ger F4	15797348	15797348,"15797348","chr1","+","3250204","3251724","16","13101.t00565 // LOC_Os01g06870 // resistance protein SlVe1 precursor, putative, expressed // --- // ---","13101.t00565 // MSU_osa1r6 // resistance protein SlVe1 precursor, putative, expressed // chr1 // --- // --- // --- // --- // ---","---","---","---","---","---","---","---","1","main"
Ger F4	15797350	3.83127	3.73678	3.65272	7.13748	6.98911	6.60164	5.26035	5.09938	4.45715	14.234	13.3316	12.577	140.798	127.038	97.1161	38.3286	34.282	21.9653		4e-06	0.009793	1.19871	3.16916	-1.97045	2.356	9.09139	-3.85883	Ger F4	15797350	15797350,"15797350","chr1","+","3255822","3256901","19","13101.t00566 // LOC_Os01g06876 // Cf-2, putative, expressed // --- // --- /// NM_001048631.1 // Os01g0162300 // Oryza sativa
Ger F4	15797354	4.67258	4.26261	4.88794	7.3228	6.89706	6.71193	5.43516	5.57694	5.17387	25.5028	19.1944	29.6085	160.097	119.185	104.832	43.266	47.7338	36.0986		0.000849		0.78761	2.36955	-1.58194	1.71048	5.16936	-3.02217	Ger F4	15797354	15797354,"15797354","chr1","+","3256944","3257893","23","13101.t00567 // LOC_Os01g06882 // expressed protein // --- // ---","13101.t00567 // MSU_osa1r6 // expressed protein // chr1 // --- // --- // --- // --- // ---","---","---","---","---","---","---","---","1","main"		hypothetical
Ger F8	15798018	4.94649	3.98327	4.90426	4.35847	4.95319	4.1525	7.1246	6.97918	6.80781	30.8348	15.8156	29.9453	20.513	30.9784	17.7839	139.546	126.166	112.035	0.000597		5.3e-05	2.35919	-0.123286	2.48248	4.93172	-1.10567	5.45285	Ger F8	15798018	15798018,"15798018","chr1","+","4645434","4647130","22","NM_001048782.1 // Os01g0186900 // Oryza sativa (japonica cultivar-group) Os01g0186900 (Os01g0186900) mRNA, complete cds. // --- // ---","NM_001048782.1 // blat // Oryza sativa (japonica cultivar-group) Os01g0186900 (Os01g0186900) mRNA, complete cds. // chr1 // --- // --- // --- // --- // ---","---","---","---","---","---","---","---","1","m…
Ger F6	15801982	4.83499	3.77344	4.08151	3.70676	3.45829	2.95392	5.24723	6.03536	5.63403	28.5416	13.6748	16.93	13.0571	10.9913	7.74854	37.9816	65.5879	49.6606			1.4e-05	1.40889	-0.85699	2.26588	2.59069	-1.86013	4.81902	Ger F6	15801982	15801982,"15801982","chr1","+","15933465","15934293","19","13101.t02466 // LOC_Os01g28450 // SCP-like extracellular protein, expressed // --- // --- /// NM_001049624.1 // Os01g0382000 // Oryza sativa (japonica cultivar-group) Os01g0382000 (Os01g0382000) mRNA, complete cds. // --- // ---","13101.t02466 // MSU_osa1r6 // SCP-like extracellular protein, expressed // chr1 // --- // --- // --- // --- /…
Ger F4	15802168	8.01371	8.56763	8.44371	6.53934	6.21492	6.62816	6.80748	6.83233	6.72851	258.444	379.414	348.186	93.0116	74.2809	98.9176	112.009	113.956	106.043		0.012217		-1.55225	-1.88088	0.328633	-2.96994	-3.70401	1.24717	Ger F4	15802168	15802168,"15802168","chr1","+","16692935","16699719","25","13101.t02589 // LOC_Os01g29804 // expressed protein // --- // --- /// gi:115436715 // Os01g0392600 // Oryza sativa (japonica		hypothetical
Ger F4	15807322	5.81667	5.44924	5.39149	7.33298	7.17024	7.06421	6.31225	6.53335	6.05598	56.3629	43.6902	41.976	161.23	144.031	133.826	79.465	92.6262	66.5323		0.041102		0.748059	1.63668	-0.888617	1.6801	3.09153	-1.84008	Ger F4	15807322	15807322,"15807322","chr1","+","29829077","29835193","21","13101.t04541 // LOC_Os01g51890 // endonuclease/exonuclease/phosphatase family domain containing protein, expressed // --- // --- /// NM_001050607.1 // Os01g0716800 // Oryza sativa (japonica cultivar-group) Os01g0716800 (Os01g0716800) mRNA, complete cds. // --- // ---","13101.t04541 // MSU_osa1r6 // endonuclease/exonuclease/phosphatase fam…
Ger F4	15811192	3.86678	3.8318	4.76496	6.04673	6.04654	6.25875	5.35286	4.97597	4.17581	14.5887	14.2393	27.1891	66.107	66.0982	76.5722	40.867	31.4714	18.0736		0.008769		0.680366	1.96283	-1.28246	1.61401	3.72703	-2.30918	Ger F4	15811192	15811192,"15811192","chr1","+","37333177","37335186","19","13101.t05723 // LOC_Os01g64310 // no apical meristem protein, putative, expressed // --- // --- /// NM_001051420.1 // Os01g0862800 // Oryza sativa (japonica cultivar-group) Os01g0862800 (Os01g0862800) mRNA, complete cds. // --- // ---","13101.t05723 // MSU_osa1r6 // no apical meristem protein, putative, expressed // chr1 // --- // --- // …
Ger F4	15821435	6.41366	6.68853	6.48363	8.66143	8.46378	8.49492	8.39018	8.63379	8.5809	85.252	103.145	89.4882	404.901	353.062	360.767	335.503	397.218	382.92	0.018696	0.006471		2.00635	2.01144	-0.00508467	4.01476	4.02588	-1.00277	Ger F4	15821435	15821435,"15821435","chr1","-","19548097","19549307","11","13101.t03009 // LOC_Os01g35330 // circumsporozoite protein precursor, putative, expressed // --- // ---","13101.t03009 // MSU_osa1r6 // circumsporozoite protein precursor, putative, expressed // chr1 // --- // --- // --- // --- // ---","---","---","---","---","---","---","---","1","main"
Ger F6	15821435	6.75832	6.465	6.19562	8.72955	8.75895	8.49048	8.63054	8.68308	8.76189	108.257	88.3401	73.294	424.48	433.219	359.657	396.326	411.023	434.101	0.020866	0.01996		2.21885	2.18668	0.0321747	4.59981	4.51054	1.01979	Ger F6	15821435	15821435,"15821435","chr1","-","19548097","19549307","11","13101.t03009 // LOC_Os01g35330 // circumsporozoite protein precursor, putative, expressed // --- // ---","13101.t03009 // MSU_osa1r6 // circumsporozoite protein precursor, putative, expressed // chr1 // --- // --- // --- // --- // ---","---","---","---","---","---","---","---","1","main"
Ger F8	15821435	7.69833	7.13848	6.73739	9.27455	9.48765	9.50835	9.39367	9.61753	9.60667	207.696	140.896	106.698	619.324	717.905	728.279	672.632	785.533	779.641	0.000597	0.001122		2.34789	2.23212	0.115773	4.91513	4.53669	1.08342	Ger F8	15821435	15821435,"15821435","chr1","-","19548097","19549307","11","13101.t03009 // LOC_Os01g35330 // circumsporozoite protein precursor, putative, expressed // --- // ---","13101.t03009 // MSU_osa1r6 // circumsporozoite protein precursor, putative, expressed // chr1 // --- // --- // --- // --- // ---","---","---","---","---","---","---","---","1","main"
Ger F8	15823722	3.93112	3.52018	3.52243	5.44237	5.61289	4.92771	3.5042	3.79607	3.84304	15.2541	11.4731	11.491	43.4827	48.9383	30.4361	11.3467	13.8909	14.3506			0.046626	0.056524	1.66975	-1.61322	1.03585	3.21463	-3.10338	Ger F8	15823722	15823722,"15823722","chr1","-","26724150","26725909","11","13101.t04053 // LOC_Os01g46860 // inorganic phosphate transporter, putative // --- // --- /// NM_001050294.1 // Os01g0657100 // Oryza sativa (japonica cultivar-group) Os01g0657100 (Os01g0657100) mRNA, complete cds. // --- // ---","13101.t04053 // MSU_osa1r6 // inorganic phosphate transporter, putative // chr1 // --- // --- // --- // --- /…
Ger F4	15829065	3.60387	3.41863	3.62515	5.48917	5.78529	5.29575	3.47854	3.71702	3.67029	12.1583	10.6933	12.339	44.9165	55.1502	39.2808	11.1466	13.1502	12.7312		0.00842	0.015414	0.072733	1.97419	-1.90146	1.05222	3.9598	-3.76329	Ger F4	15829065	15829065,"15829065","chr1","-","37694034","37695442","22","13101.t05787 // LOC_Os01g64949 // expressed protein // --- // ---","13101.t05787 // MSU_osa1r6 // expressed protein // chr1 // --- // --- // --- // --- // ---","---","---","---","---","---","---","---","1","main"		hypothetical
Ger F8	15831093	4.0168	4.0605	4.10331	4.1128	3.8328	3.68329	6.14876	5.50117	5.24817	16.1874	16.6853	17.1878	17.3012	14.2491	12.8464	70.9516	45.2914	38.0064			0.018195	1.5725	-0.183906	1.7564	3.08126	-1.12757	3.47434	Ger F8	15831093	15831093,"15831093","chr1","-","41003245","41005094","20","13101.t06309 // LOC_Os01g70850 // esterase, putative, expressed // --- // --- /// NM_001051850.1 // Os01g0934800 // Oryza sativa (japonica cultivar-group) Os01g0934800 (Os01g0934800) mRNA, partial cds. // --- // ---","13101.t06309 // MSU_osa1r6 // esterase, putative, expressed // chr1 // --- // --- // --- // --- // --- /// NM_001051850.1 …
Ger F4	15841418	3.79375	4.46536	3.47385	5.25618	5.24659	5.27453	6.63529	6.92311	6.3806	13.8686	22.0905	11.1105	38.2179	37.9649	38.7073	99.4081	121.357	83.3205	2.6e-05			2.73535	1.34812	1.38723	6.46034	2.44085	2.64675	Ger F4	15841418	15841418,"15841418","chr10","-","8914330","8915324","11","13110.t01323 // LOC_Os10g17750 // hypothetical protein // --- // ---","13110.t01323 // MSU_osa1r6 // hypothetical protein // chr10 // --- // --- // --- // --- // ---","---","---","---","---","---","---","---","1","main"
Ger F4	15851703	5.92496	5.63667	5.87261	6.29506	6.30312	5.99239	9.55727	9.52123	9.35077	60.7561	49.7517	58.5911	78.524	78.9636	63.6632	753.398	734.81	652.924	0		0	3.66501	0.385441	3.27957	12.662	1.30782	9.68177	Ger F4	15851703	15851703,"15851703","chr11","+","18455855","18459068","15","13111.t02802 // LOC_Os11g32100 // inducer of CBF expression 1, putative, expressed // --- // --- /// gi:115485686 // Os11g0523700 // Oryza sativa (japonica cultivar-group) Os11g0523700 (Os11g0523700) mRNA, partial cds. // --- // ---","13111.t02802 // MSU_osa1r6 // inducer of CBF expression 1, putative, expressed // chr11 // --- // --- //…
Ger F6	15851703	5.5307	4.73997	5.40138	5.56025	5.3156	5.10521	9.09861	8.82262	9.26735	46.2281	26.7222	42.2647	47.1848	39.8248	34.4207	548.219	452.764	616.241	0		0	3.83884	0.103001	3.73584	14.0366	1.05394	13.3181	Ger F6	15851703	15851703,"15851703","chr11","+","18455855","18459068","15","13111.t02802 // LOC_Os11g32100 // inducer of CBF expression 1, putative, expressed // --- // --- /// gi:115485686 // Os11g0523700 // Oryza sativa (japonica cultivar-group) Os11g0523700 (Os11g0523700) mRNA, partial cds. // --- // ---","13111.t02802 // MSU_osa1r6 // inducer of CBF expression 1, putative, expressed // chr11 // --- // --- //…
Ger F8	15851703	5.6677	5.6799	5.91053	5.73718	5.68366	5.64309	9.09373	9.39446	9.51135	50.8333	51.2649	60.1517	53.3412	51.3987	49.9734	546.368	672.999	729.796	0		0	3.58047	-0.0647347	3.6452	12.0133	-1.04871	12.5985	Ger F8	15851703	15851703,"15851703","chr11","+","18455855","18459068","15","13111.t02802 // LOC_Os11g32100 // inducer of CBF expression 1, putative, expressed // --- // --- /// gi:115485686 // Os11g0523700 // Oryza sativa (japonica cultivar-group) Os11g0523700 (Os11g0523700) mRNA, partial cds. // --- // ---","13111.t02802 // MSU_osa1r6 // inducer of CBF expression 1, putative, expressed // chr11 // --- // --- //…
Ger F4	15857082	3.57512	3.61406	3.49199	5.8221	5.57156	5.83708	5.39577	5.81274	5.58137	11.9184	12.2445	11.2511	56.5753	47.5561	57.1658	42.1007	56.2093	47.8806	0.016312	0.002089		2.03623	2.18319	-0.146954	4.12805	4.55462	-1.10334	Ger F4	15857082	15857082,"15857082","chr11","-","5869547","5877561","11","13111.t00969 // LOC_Os11g10710 // protein kinase domain containing protein, expressed // --- // --- /// gi:115484700 // Os11g0213000 // Oryza sativa (japonica cultivar-group) Os11g0213000 (Os11g0213000) mRNA, complete cds. // --- // ---","13111.t00969 // MSU_osa1r6 // protein kinase domain containing protein, expressed // chr11 // --- // -…
Ger F4	15858146	4.01892	3.52812	3.79204	5.13507	5.46764	5.60442	4.4901	4.4507	4.60675	16.2113	11.5364	13.8522	35.1407	44.251	48.6516	22.4726	21.8673	24.3653		0.043858		0.736155	1.62268	-0.886524	1.65157	3.07798	-1.86366	Ger F4	15858146	15858146,"15858146","chr11","-","9714538","9722664","13","13111.t01533 // LOC_Os11g17440 // enoyl-CoA hydratase/isomerase family protein // --- // --- /// gi:115485072 // Os11g0274700 // Oryza sativa (japonica cultivar-group) Os11g0274700 (Os11g0274700) mRNA, complete cds. // --- // ---","13111.t01533 // MSU_osa1r6 // enoyl-CoA hydratase/isomerase family protein // chr11 // --- // --- // --- // -…
Ger F4	15859723	5.14029	5.26795	4.46518	8.71339	8.58413	8.70427	8.70251	8.65784	8.69409	35.2681	38.5311	22.0879	419.752	383.778	417.106	416.596	403.895	414.173	0	0		3.727	3.70945	0.0175463	12.8762	12.7299	1.01149	Ger F4	15859723	15859723,"15859723","chr11","-","18029726","18031736","12","13111.t02753 // LOC_Os11g31630 // conserved hypothetical protein // --- // ---","13111.t02753 // MSU_osa1r6 // conserved hypothetical protein // chr11 // --- // --- // --- // --- // ---","---","---","---","---","---","---","---","1","main"			HrpA-like helicases
Ger F6	15859723	4.25582	4.78222	4.2236	8.15487	8.02345	8.25837	8.05073	8.16345	8.38883	19.1042	27.5164	18.6822	285.011	260.195	306.209	265.162	286.71	335.189	0	0		3.78046	3.72502	0.0554373	13.5838	13.038	1.04187	Ger F6	15859723	15859723,"15859723","chr11","-","18029726","18031736","12","13111.t02753 // LOC_Os11g31630 // conserved hypothetical protein // --- // ---","13111.t02753 // MSU_osa1r6 // conserved hypothetical protein // chr11 // --- // --- // --- // --- // ---","---","---","---","---","---","---","---","1","main"			HrpA-like helicases
Ger F8	15859723	4.20489	4.60676	4.60777	8.9896	9.02305	8.91194	9.24576	9.10137	9.22615	18.4416	24.3654	24.3824	508.323	520.245	481.684	607.088	549.27	598.889	0	0		4.71795	4.50172	0.216228	26.1239	22.4775	1.16222	Ger F8	15859723	15859723,"15859723","chr11","-","18029726","18031736","12","13111.t02753 // LOC_Os11g31630 // conserved hypothetical protein // --- // ---","13111.t02753 // MSU_osa1r6 // conserved hypothetical protein // chr11 // --- // --- // --- // --- // ---","---","---","---","---","---","---","---","1","main"			HrpA-like helicases
Ger F8	15860367	3.66946	3.69069	3.91948	4.07784	4.06224	3.96394	5.8336	5.38725	5.4161	12.7238	12.9124	15.1314	16.887	16.7054	15.605	57.028	41.8526	42.698	0.013915			1.78577	0.274799	1.51097	3.47282	1.20677	2.87777	Ger F8	15860367	15860367,"15860367","chr11","-","19716399","19721249","22","13111.t02996 // LOC_Os11g34460 // OsFBO10 - F-box and other domain containing protein, expressed // --- // --- ///
Ger F4	15862986	2.36919	2.49626	2.77261	4.58004	4.81219	4.53188	2.51361	2.27134	2.74754	5.16653	5.64221	6.83343	23.9183	28.094	23.1331	5.71046	4.82773	6.7157		0.003914	0.002956	-0.0351923	2.09535	-2.13054	-1.0225	4.25941	-4.35527	Ger F4	15862986	15862986,"15862986","chr12","+","689006","690172","19","NM_001072510.1 // Os12g0113600 // Oryza sativa (japonica cultivar-group) Os12g0113600 (Os12g0113600) mRNA, complete cds. // --- // ---","NM_001072510.1 // blat // Oryza sativa (japonica cultivar-group) Os12g0113600 (Os12g0113600) mRNA, complete cds. // chr12 // --- // --- // --- // --- // ---","---","---","---","---","---","---","---","1","m…		Rat sarcoma (Ras)-like superfamily of small guanosine triphosphatases (GTPases)
Ger F4	15871107	3.903	3.74831	4.09529	5.39533	5.61053	6.13464	4.7598	4.80923	3.67078	14.9597	13.4386	17.0925	42.0879	48.8583	70.2605	27.092	28.0365	12.7355		0.020405		0.497732	1.79796	-1.30023	1.49182	3.54372	-2.37544	Ger F4	15871107	15871107,"15871107","chr12","-","2466931","2468702","18","13112.t00434 // LOC_Os12g05440 // cytochrome P450, putative, expressed // --- // --- /// NM_001072698.1 // Os12g0150200 // Oryza sativa (japonica cultivar-group) Os12g0150200 (Os12g0150200) mRNA, complete cds. // --- // ---","13112.t00434 // MSU_osa1r6 // cytochrome P450, putative, expressed // chr12 // --- // --- // --- // --- // --- /// …					hypothetical
Ger F8	15871107	3.04063	3.32612	2.82331	3.57716	2.71744	3.20971	4.77396	5.15222	5.78869	8.22852	10.0291	7.07786	11.9353	6.57705	9.25166	27.3593	35.5609	55.28	0.001855		0.002092	2.17493	0.10475	2.07018	4.6654	1.09586	4.25731	Ger F8	15871107	15871107,"15871107","chr12","-","2466931","2468702","18","13112.t00434 // LOC_Os12g05440 // cytochrome P450, putative, expressed // --- // --- /// NM_001072698.1 // Os12g0150200 // Oryza sativa (japonica cultivar-group) Os12g0150200 (Os12g0150200) mRNA, complete cds. // --- // ---","13112.t00434 // MSU_osa1r6 // cytochrome P450, putative, expressed // chr12 // --- // --- // --- // --- // --- /// …
Ger F4	15873807	4.1169	3.40217	3.32488	6.37821	6.50846	6.69439	6.55684	6.6371	6.67286	17.3504	10.572	10.0205	83.1827	91.042	103.565	94.147	99.5326	102.031	1e-06	2.7e-05		3.00762	2.91237	0.0952473	7.79358	7.32126	1.06451	Ger F4	15873807	15873807,"15873807","chr12","-","13663510","13668710","15","gi:115488363 // Os12g0428300 // Oryza sativa (japonica cultivar-group) Os12g0428300 (Os12g0428300) mRNA, complete cds. // --- // ---","gi:115488363 // blat // Oryza sativa (japonica cultivar-group) Os12g0428300 (Os12g0428300) mRNA, complete cds. // chr12 // --- // --- // --- // --- // ---","---","---","---","---","---","---","---","1","m…		Retrotransposon gag protein family protein			hypothetical
Ger F6	15873807	3.99108	3.9532	3.52478	6.96406	6.73687	6.66015	6.61478	6.72773	6.78522	15.9014	15.4892	11.5097	124.851	106.66	101.136	98.0048	105.986	110.295	5.8e-05	3.2e-05		2.88623	2.96401	-0.0777827	7.32596	7.75394	-1.05842	Ger F6	15873807	15873807,"15873807","chr12","-","13663510","13668710","15","gi:115488363 // Os12g0428300 // Oryza sativa (japonica cultivar-group) Os12g0428300 (Os12g0428300) mRNA, complete cds. // --- // ---","gi:115488363 // blat // Oryza sativa (japonica cultivar-group) Os12g0428300 (Os12g0428300) mRNA, complete cds. // chr12 // --- // --- // --- // --- // ---","---","---","---","---","---","---","---","1","m…		Retrotransposon gag protein family protein			hypothetical
Ger F8	15873807	3.96101	3.78828	4.11725	6.82042	6.76685	6.90033	6.89183	6.6981	6.75962	15.5734	13.8161	17.3546	113.019	108.899	119.456	118.754	103.832	108.354	2e-05	1e-06		2.82767	2.87369	-0.046018	7.07983	7.30304	-1.03153	Ger F8	15873807	15873807,"15873807","chr12","-","13663510","13668710","15","gi:115488363 // Os12g0428300 // Oryza sativa (japonica cultivar-group) Os12g0428300 (Os12g0428300) mRNA, complete cds. //		Retrotransposon gag protein family protein			hypothetical
Ger F6	15877320	1.84074	1.73996	2.31428	2.04986	1.79258	1.56898	3.33241	4.2941	3.86264	3.58193	3.34027	4.97357	4.14065	3.46433	2.96694	10.0729	19.618	14.5469			0.000248	1.86472	-0.161191	2.02591	3.71878	-1.12522	4.18446	Ger F6	15877320	15877320,"15877320","chr12","-","26879373","26880250","17","13112.t04022 // LOC_Os12g43380 // thaumatin, putative, expressed // --- // --- /// NM_001073863.1 // Os12g0628600 // Oryza sativa (japonica cultivar-group) Os12g0628600 (Os12g0628600) mRNA, complete cds. // --- // ---","13112.t04022 // MSU_osa1r6 // thaumatin, putative, expressed // chr12 // --- // --- // --- // --- // --- /// NM_0010738…
Ger F4	15880310	5.68027	5.4329	5.25406	7.11837	7.03105	7.07096	6.42164	6.54156	5.56546	51.278	43.1982	38.162	138.945	130.785	134.453	85.7251	93.1552	47.3555		0.043858		0.72048	1.61772	-0.897236	1.70566	3.04726	-1.78655	Ger F4	15880310	15880310,"15880310","chr2","+","4542759","4544980","23","13102.t00754 // LOC_Os02g08440 // OsWRKY71 - Superfamily of TFs having WRKY and zinc finger domains, expressed // --- // --- /// NM_001052629.1 // Os02g0181300 // Oryza sativa (japonica cultivar-group) Os02g0181300 (Os02g0181300) mRNA, complete cds. // --- // ---","13102.t00754 // MSU_osa1r6 // OsWRKY71 - Superfamily of TFs having WRKY and …									En/Spm-like transposon proteins family protein~ab initio prediction with EST support
Ger F4	15883580	1.68728	2.16739	1.22249	2.56381	3.1578	3.07299	3.88874	3.75565	3.32661	3.22049	4.49209	2.33349	5.91267	8.92466	8.41516	14.8124	13.5072	10.0325	0.021694			1.96462	1.23915	0.725467	3.81762	2.31459	1.64938	Ger F4	15883580	15883580,"15883580","chr2","+","14165710","14165912","11","13102.t02148 // LOC_Os02g24430 // expressed protein // --- // ---","13102.t02148 // MSU_osa1r6 // expressed protein // chr2 // --- // --- // --- // --- // ---","---","---","---","---","---","---","---","3","main"
Ger F4	15883856	2.87339	2.67866	2.48769	4.16206	4.16206	4.71093	4.68362	5.02678	4.2576	7.32788	6.40261	5.60881	17.9021	17.9021	26.1898	25.6986	32.5995	19.1278	0.021693	0.038535		1.97608	1.6651	0.310983	4.00355	3.2056	1.24893	Ger F4	15883856	15883856,"15883856","chr2","+","15698435","15698638","19","13102.t02378 // LOC_Os02g26730 // hypothetical protein // --- // ---","13102.t02378 // MSU_osa1r6 // hypothetical protein // chr2 // --- // --- // --- // --- // ---","---","---","---","---","---","---","---","1","main"		hypothetical
Ger F8	15883856	3.44192	3.45731	3.46846	5.35453	5.29357	5.64858	5.72001	5.07033	5.23656	10.8673	10.9839	11.0691	40.9142	39.2215	50.1641	52.7102	33.5987	37.7017	0.007705	0.010329		1.8864	1.97633	-0.0899283	3.767	3.95804	-1.05071	Ger F8	15883856	15883856,"15883856","chr2","+","15698435","15698638","19","13102.t02378 // LOC_Os02g26730 // hypothetical protein // --- // ---","13102.t02378 // MSU_osa1r6 // hypothetical protein // chr2 // --- // --- // --- // --- // ---","---","---","---","---","---","---","---","1","main"
Ger F4	15889039	6.7633	7.13203	7.18192	9.76744	9.71116	9.76354	8.85701	9.14885	7.95521	108.632	140.267	145.203	871.55	838.205	869.197	463.687	567.647	248.174		7.4e-05		1.62794	2.72163	-1.09369	3.24665	6.54389	-2.01558	Ger F4	15889039	15889039,"15889039","chr2","+","28989848","28992712","27","13102.t04367 // LOC_Os02g47470 // cytochrome P450, putative, expressed // --- // --- /// gi:115448150 // Os02g0703600 // Oryza sativa (japonica cultivar-group) Os02g0703600 (Os02g0703600) mRNA, complete cds. // --- // ---","13102.t04367 // MSU_osa1r6 // cytochrome P450, putative, expressed // chr2 // --- // --- // --- // --- // --- /// gi…
Ger F4	15890639	4.98793	5.30403	5.20491	7.59105	7.57536	7.51365	6.34179	6.45047	5.54518	31.7334	39.5069	36.8836	192.811	190.727	182.74	81.109	87.4554	46.6945		0.000594		0.946859	2.3944	-1.44754	1.99085	5.23731	-2.63069	Ger F4	15890639	15890639,"15890639","chr2","+","31961927","31964167","22","13102.t04850 // LOC_Os02g52210 // zinc finger, C3HC4 type domain containing protein, expressed // --- // --- /// NM_001054716.1 // Os02g0759400 // Oryza sativa (japonica cultivar-group) Os02g0759400 (Os02g0759400) mRNA, complete cds. // --- // ---","13102.t04850 // MSU_osa1r6 // zinc finger, C3HC4 type domain containing protein, expressed…
Ger F4	15896369	5.16412	5.23218	5.09793	6.98339	6.65457	6.69589	6.12269	6.5189	5.7016	35.8553	37.5876	34.2476	126.535	100.746	103.672	69.6808	91.703	52.042		0.043858		0.949653	1.61321	-0.663554	1.98184	3.07319	-1.55067	Ger F4	15896369	15896369,"15896369","chr2","-","5930193","5933079","18","13102.t00963 // LOC_Os02g11070 // 3-ketoacyl-CoA synthase, putative, expressed // --- // --- /// NM_001052785.1 // Os02g0205500 // Oryza sativa (japonica cultivar-group) Os02g0205500 (Os02g0205500) mRNA, complete cds. // --- // ---","13102.t00963 // MSU_osa1r6 // 3-ketoacyl-CoA synthase, putative, expressed // chr2 // --- // --- // --- // -…								hypothetical
Ger F4	15896432	4.40528	4.56462	4.7436	6.54184	6.03563	6.36642	5.55471	6.13647	5.0842	21.1896	23.664	26.7896	93.1729	65.6003	82.5055	47.0041	70.3496	33.9231		0.024771		1.02063	1.74346	-0.722834	2.11153	3.36778	-1.59495	Ger F4	15896432	15896432,"15896432","chr2","-","6145982","6146678","19","13102.t00993 // LOC_Os02g11859 // expressed protein // --- // ---","13102.t00993 // MSU_osa1r6 // expressed protein // chr2 // --- // --- // --- // --- // ---","---","---","---","---","---","---","---","1","main"		hypothetical						hypothetical
Ger F8	15901466	7.92706	7.9344	7.7911	6.1379	6.40623	5.99517	6.35869	6.59603	5.46419	243.379	244.619	221.491	70.4195	84.8139	63.786	82.0648	96.7392	44.1455	0.02259			-1.74455	-1.70442	-0.0401297	-3.18229	-3.23939	1.01794	Ger F8	15901466	15901466,"15901466","chr2","-","22523125","22525454","14","13102.t03378 // LOC_Os02g37260 // hypothetical protein // --- // --- /// gi:115446962 // Os02g0584200 // Oryza sativa (japonica cultivar-group) Os02g0584200 (Os02g0584200) mRNA, complete cds. // --- // ---","13102.t03378 // MSU_osa1r6 // hypothetical protein // chr2 // --- // --- // --- // --- // --- /// gi:115446962 // blat // Oryza sati…								hypothetical
Ger F4	15905588	6.09802	6.0384	5.88588	7.90764	7.71118	7.77837	6.97856	7.13787	6.39681	68.4995	65.7264	59.1327	240.125	209.554	219.545	126.112	140.836	84.2621		0.019407		0.830311	1.79163	-0.961318	1.81636	3.46105	-1.90548	Ger F4	15905588	15905588,"15905588","chr2","-","31438685","31441856","20","13102.t04763 // LOC_Os02g51350 // OsFBK10 - F-box domain and kelch repeat containing protein, expressed // --- // --- /// NM_001054655.1 // Os02g0748300 // Oryza sativa (japonica cultivar-group) Os02g0748300 (Os02g0748300) mRNA, partial cds. // --- // ---","13102.t04763 // MSU_osa1r6 // OsFBK10 - F-box domain and kelch repeat containing p…
Ger F4	15910842	5.99343	5.01848	5.18546	7.36308	7.15963	7.56523	6.85721	6.93287	5.91912	63.7091	32.4126	36.3896	164.63	142.976	189.392	115.938	122.18	60.5107		0.008769		1.17061	1.96353	-0.792916	2.25361	3.75061	-1.66427	Ger F4	15910842	15910842,"15910842","chr3","+","4247886","4248987","19","13103.t00708 // LOC_Os03g08330 // ZIM domain containing protein, putative, expressed // --- // --- /// NM_001055703.1 // Os03g0181100 // Oryza sativa (japonica cultivar-group) Os03g0181100 (Os03g0181100) mRNA, complete cds. // --- // ---","13103.t00708 // MSU_osa1r6 // ZIM domain containing protein, putative, expressed // chr3 // --- // ---…
Ger F8	15910842	5.31132	5.49468	5.92831	4.94138	5.2916	5.29262	7.27223	7.39671	7.19167	39.7069	45.0884	60.8974	30.7258	39.1679	39.1957	154.582	168.512	146.187	0.021084		0.001157	1.70876	-0.402904	2.11167	3.22103	-1.33554	4.3018	Ger F8	15910842	15910842,"15910842","chr3","+","4247886","4248987","19","13103.t00708 // LOC_Os03g08330 // ZIM domain containing protein, putative, expressed // --- // --- /// NM_001055703.1 // Os03g0181100 // Oryza sativa (japonica cultivar-group) Os03g0181100 (Os03g0181100) mRNA, complete cds. // --- // ---","13103.t00708 // MSU_osa1r6 // ZIM domain containing protein, putative, expressed // chr3 // --- // ---…
Ger F4	15914258	3.47512	3.41888	3.54942	6.87242	7.42532	6.98845	3.76329	3.16964	3.16249	11.1203	10.6951	11.708	117.167	171.887	126.979	13.5789	8.99822	8.95371		0	0	-0.116002	3.61426	-3.73026	-1.06319	12.4103	-13.1945	Ger F4	15914258	15914258,"15914258","chr3","+","10517826","10519113","16","13103.t01668 // LOC_Os03g18779 // expressed protein // --- // ---","13103.t01668 // MSU_osa1r6 // expressed protein // chr3 // --- // --- // --- // --- // ---","---","---","---","---","---","---","---","1","main"		hypothetical
Ger F6	15914258	3.6401	3.37701	3.5977	6.66372	6.56114	6.24721	3.55512	3.41646	3.72859	12.4675	10.3892	12.1064	101.386	94.4275	75.9622	11.7543	10.6772	13.2562		3.2e-05	0	0.0284527	2.95242	-2.92396	1.02072	7.77321	-7.61539	Ger F6	15914258	15914258,"15914258","chr3","+","10517826","10519113","16","13103.t01668 // LOC_Os03g18779 // expressed protein // --- // ---","13103.t01668 // MSU_osa1r6 // expressed protein // chr3 // --- // --- // --- // --- // ---","---","---","---","---","---","---","---","1","main"		hypothetical
Ger F8	15914258	3.8438	3.85431	3.89832	7.41034	7.13312	5.90517	3.42081	3.6371	3.67306	14.3582	14.4631	14.9112	170.111	140.373	59.9287	10.7094	12.4416	12.7556		1e-06	0	-0.288487	2.95073	-3.23922	-1.21795	8.46998	-10.316	Ger F8	15914258	15914258,"15914258","chr3","+","10517826","10519113","16","13103.t01668 // LOC_Os03g18779 // expressed protein // --- // ---","13103.t01668 // MSU_osa1r6 // expressed protein // chr3 // --- // --- // --- // --- // ---","---","---","---","---","---","---","---","1","main"		hypothetical
Ger F4	15918940	2.99485	2.56323	3.37613	4.57819	4.66783	4.70373	4.90902	4.76421	4.99159	7.97149	5.91029	10.3829	23.8876	25.4189	26.0593	30.0442	27.175	31.814	0.03105	0.038535		1.9102	1.67185	0.238357	3.66926	3.10599	1.18135	Ger F4	15918940	15918940,"15918940","chr3","+","24044262","24045416","15","13103.t03714 // LOC_Os03g43100 // expressed protein // --- // --- /// NM_001057245.1 // Os03g0629800 // Oryza sativa (japonica cultivar-group) Os03g0629800 (Os03g0629800) mRNA, partial cds. // --- // ---","13103.t03714 // MSU_osa1r6 // expressed protein // chr3 // --- // --- // --- // --- // --- /// NM_001057245.1 // blat // Oryza sativa …	hypothetical	hypothetical
Ger F8	15918940	2.98866	3.26036	2.81314	5.34798	5.12133	5.2226	5.89935	5.65278	5.83158	7.93734	9.58225	7.02813	40.729	34.8077	37.3388	59.6873	50.3101	56.9481	2.3e-05	0.001269		2.77385	2.20992	0.563929	6.80086	4.59821	1.47902	Ger F8	15918940	15918940,"15918940","chr3","+","24044262","24045416","15","13103.t03714 // LOC_Os03g43100 // expressed protein // --- // --- /// NM_001057245.1 // Os03g0629800 // Oryza sativa (japonica cultivar-group) Os03g0629800 (Os03g0629800) mRNA, partial cds. // --- // ---","13103.t03714 // MSU_osa1r6 // expressed protein // chr3 // --- // --- // --- // --- // --- /// NM_001057245.1 // blat // Oryza sativa …	hypothetical	hypothetical
Ger F8	15919789	5.95357	5.77118	5.59726	6.32638	6.12069	6.21999	8.02271	7.82333	7.73732	61.9731	54.6134	48.411	80.2472	69.5842	74.5427	260.062	226.495	213.386	0.001855		0.039322	2.08712	0.448348	1.63877	4.24214	1.35986	3.11953	Ger F8	15919789	15919789,"15919789","chr3","+","26945101","26952253","26","13103.t04132 // LOC_Os03g47610 // thiamine biosynthesis protein thiC, putative, expressed // --- // --- /// NM_001057432.1 //
Ger F8	15921534	3.65854	3.95411	4.21136	3.79249	3.70605	3.74679	5.51829	5.82797	5.80987	12.6278	15.4991	18.5244	13.8565	13.0506	13.4245	45.8321	56.8059	56.0978	0.014473		0.003473	1.77737	-0.192894	1.97027	3.4026	-1.1567	3.93578	Ger F8	15921534	15921534,"15921534","chr3","+","30399719","30402336","22","13103.t04629 // LOC_Os03g53020 // helix-loop-helix DNA-binding domain containing protein, expressed // --- // --- ///
Ger F4	15922545	2.09394	1.83759	2.10168	6.07359	5.605	6.00934	2.4874	1.97981	2.12146	4.26912	3.57411	4.29208	67.3492	48.6713	64.4157	5.60766	3.94441	4.35133		0	0	0.185152	3.88491	-3.69976	1.1457	14.8687	-12.9779	Ger F4	15922545	15922545,"15922545","chr3","+","32111328","32111876","8","13103.t04899 // LOC_Os03g56350 // hypothetical protein // --- // ---","13103.t04899 // MSU_osa1r6 // hypothetical protein // chr3 // --- // --- // --- // --- // ---","---","---","---","---","---","---","---","1","main"		hypothetical
Ger F6	15922545	2.19328	2.36023	2.06523	5.91435	5.46051	5.40668	2.52545	1.95744	1.94244	4.57344	5.13452	4.185	60.3111	44.0329	42.4201	5.75752	3.88372	3.84356		1e-06	0	-0.0644683	3.3876	-3.45207	-1.03027	10.5639	-10.8837	Ger F6	15922545	15922545,"15922545","chr3","+","32111328","32111876","8","13103.t04899 // LOC_Os03g56350 // hypothetical protein // --- // ---","13103.t04899 // MSU_osa1r6 // hypothetical protein // chr3 // --- // --- // --- // --- // ---","---","---","---","---","---","---","---","1","main"		hypothetical
Ger F8	15922545	1.87835	2.35764	2.17814	6.36208	6.24465	6.35823	2.12816	1.95169	2.57065	3.67654	5.12529	4.52571	82.2577	75.8277	82.0388	4.3716	3.86827	5.94079		0	0	0.078793	4.18361	-4.10482	1.06401	18.0171	-16.9332	Ger F8	15922545	15922545,"15922545","chr3","+","32111328","32111876","8","13103.t04899 // LOC_Os03g56350 // hypothetical protein // --- // ---","13103.t04899 // MSU_osa1r6 // hypothetical protein // chr3 // --- // --- // --- // --- // ---","---","---","---","---","---","---","---","1","main"		hypothetical
Ger F4	15925616	3.4046	3.43248	3.498	8.02336	7.95406	8.25617	4.83831	5.37251	5.33327	10.5898	10.7964	11.298	260.178	247.976	305.742	28.6074	41.4272	40.3157		0	1e-06	1.73634	4.63284	-2.8965	3.37626	24.9018	-7.37557	Ger F4	15925616	15925616,"15925616","chr3","-","886169","888516","14","13103.t00146 // LOC_Os03g02470 // expressed protein // --- // --- /// NM_001055290.1 // Os03g0115800 // Oryza sativa (japonica cultivar-group) Os03g0115800 (Os03g0115800) mRNA, complete cds. // --- // ---","13103.t00146 // MSU_osa1r6 // expressed protein // chr3 // --- // --- // --- // --- // --- /// NM_001055290.1 // blat // Oryza sativa (ja…	hypothetical
Ger F6	15925616	3.24345	3.56982	2.31746	7.90168	7.70521	7.6039	4.14086	3.42932	3.72406	9.47054	11.8747	4.98455	239.134	208.689	194.537	17.641	10.7728	13.2146		0	0	0.721175	4.69335	-3.97218	1.58104	24.3967	-15.4308	Ger F6	15925616	15925616,"15925616","chr3","-","886169","888516","14","13103.t00146 // LOC_Os03g02470 // expressed protein // --- // --- /// NM_001055290.1 // Os03g0115800 // Oryza sativa (japonica cultivar-group) Os03g0115800 (Os03g0115800) mRNA, complete cds. // --- // ---","13103.t00146 // MSU_osa1r6 // expressed protein // chr3 // --- // --- // --- // --- // --- /// NM_001055290.1 // blat // Oryza sativa (ja…	hypothetical
Ger F8	15925616	2.12592	3.5385	3.00575	8.4696	8.74546	8.26981	6.0162	6.32686	5.97751	4.36481	11.6197	8.03194	354.489	429.186	308.646	64.7228	80.2742	63.01	8e-06	0	0.000107	3.2168	5.6049	-2.3881	8.66101	45.4821	-5.25137	Ger F8	15925616	15925616,"15925616","chr3","-","886169","888516","14","13103.t00146 // LOC_Os03g02470 // expressed protein // --- // --- /// NM_001055290.1 // Os03g0115800 // Oryza sativa (japonica cultivar-group) Os03g0115800 (Os03g0115800) mRNA, complete cds. // --- // ---","13103.t00146 // MSU_osa1r6 // expressed protein // chr3 // --- // --- // --- // --- // --- /// NM_001055290.1 // blat // Oryza sativa (ja…	hypothetical
Ger F8	15947188	3.93885	3.3492	3.87691	3.89501	4.58349	3.90141	5.17664	6.06987	6.03963	15.336	10.1908	14.6916	14.877	23.9755	14.9431	36.1681	67.1759	65.7823	0.004551		0.046626	2.04039	0.404981	1.63541	4.2052	1.33759	3.14387	Ger F8	15947188	15947188,"15947188","chr4","+","24002780","24003771","8","13104.t03617 // LOC_Os04g40750 // expressed protein // --- // ---","13104.t03617 // MSU_osa1r6 // expressed protein // chr4 // -
Ger F4	15952422	2.56983	2.67512	2.61795	4.19318	4.33638	4.69204	3.7241	4.05448	3.83858	5.93741	6.38693	6.13876	18.2924	20.2014	25.849	13.2149	16.6157	14.3063		0.020405		1.25142	1.78623	-0.534813	2.39055	3.48494	-1.4578	Ger F4	15952422	15952422,"15952422","chr4","+","34388308","34389954","10","13104.t05279 // LOC_Os04g58050 // expressed protein // --- // --- /// NM_001060795.1 // Os04g0677000 // Oryza sativa (japonica cultivar-group) Os04g0677000 (Os04g0677000) mRNA, partial cds. // --- // ---","13104.t05279 // MSU_osa1r6 // expressed protein // chr4 // --- // --- // --- // --- // --- /// NM_001060795.1 // blat // Oryza sativa …		hypothetical
Ger F6	15952422	3.16014	2.51944	2.64529	5.13014	5.13792	5.54142	4.96321	5.28218	4.63675	8.93917	5.73358	6.2562	35.0207	35.2103	46.5729	31.1942	38.913	24.8772	0.021165	0.001802		2.18576	2.49487	-0.309113	4.53842	5.58097	-1.22972	Ger F6	15952422	15952422,"15952422","chr4","+","34388308","34389954","10","13104.t05279 // LOC_Os04g58050 // expressed protein // --- // --- /// NM_001060795.1 // Os04g0677000 // Oryza sativa (japonica cultivar-group) Os04g0677000 (Os04g0677000) mRNA, partial cds. // --- // ---","13104.t05279 // MSU_osa1r6 // expressed protein // chr4 // --- // --- // --- // --- // --- /// NM_001060795.1 // blat // Oryza sativa …
Ger F8	15952422	3.39659	2.97143	3.42468	5.89041	5.67686	5.75192	4.64291	4.52938	4.78512	10.5311	7.84313	10.7382	59.3183	51.157	53.8892	24.9837	23.0929	27.5717		6.9e-05		1.38823	2.50883	-1.12059	2.59848	5.64584	-2.17275	Ger F8	15952422	15952422,"15952422","chr4","+","34388308","34389954","10","13104.t05279 // LOC_Os04g58050 // expressed protein // --- // --- /// NM_001060795.1 // Os04g0677000 // Oryza sativa (japonica cultivar-group) Os04g0677000 (Os04g0677000) mRNA, partial cds. // --- // ---","13104.t05279 // MSU_osa1r6 // expressed protein // chr4 // --- // --- // --- // --- // --- /// NM_001060795.1 // blat // Oryza sativa …
Ger F8	15953269	5.32062	4.74983	4.56692	5.68963	7.04997	5.89157	4.26185	4.80361	3.80276	39.9637	26.9056	23.7017	51.612	132.511	59.3662	19.1842	27.9274	13.9555			0.007649	-0.589717	1.33127	-1.92098	-1.48314	2.68838	-3.98724	Ger F8	15953269	15953269,"15953269","chr4","-","898805","899662","8","13104.t00141 // LOC_Os04g02490 // hypothetical protein // --- // --- /// gi:115456879 // Os04g0115200 // Oryza sativa (japonica
Ger F4	15957283	4.77013	4.64365	4.83001	7.04834	7.69814	7.08697	5.36592	5.02121	5.13358	27.2868	24.9964	28.4432	132.362	207.669	135.954	41.2385	32.4739	35.1045		0.000315	0.00342	0.425638	2.52989	-2.10425	1.34797	5.89626	-4.37418	Ger F4	15957283	15957283,"15957283","chr4","-","20710320","20713663","11","13104.t03104 // LOC_Os04g34490 // nodulin, putative, expressed // --- // --- /// NM_001059324.1 // Os04g0422300 // Oryza sativa (japonica cultivar-group) Os04g0422300 (Os04g0422300) mRNA, complete cds. // --- // ---","13104.t03104 // MSU_osa1r6 // nodulin, putative, expressed // chr4 // --- // --- // --- // --- // --- /// NM_001059324.1 /…
Ger F8	15957283	3.66024	3.49049	3.60715	6.26222	6.18321	6.00536	3.29664	4.21819	4.0308	12.6428	11.2393	12.186	76.7564	72.666	64.2382	9.82626	18.6124	16.3453		4.2e-05	0.000255	0.262586	2.5643	-2.30171	1.24165	5.9238	-4.77091	Ger F8	15957283	15957283,"15957283","chr4","-","20710320","20713663","11","13104.t03104 // LOC_Os04g34490 // nodulin, putative, expressed // --- // --- /// NM_001059324.1 // Os04g0422300 // Oryza sativa (japonica cultivar-group) Os04g0422300 (Os04g0422300) mRNA, complete cds. // --- // ---","13104.t03104 // MSU_osa1r6 // nodulin, putative, expressed // chr4 // --- // --- // --- // --- // --- /// NM_001059324.1 /…
Ger F4	15959319	4.89601	4.84088	4.85661	7.05099	6.87006	6.48939	5.89426	5.90535	5.21304	29.7746	28.6583	28.9724	132.605	116.975	89.8466	59.4771	59.9358	37.092		0.008769		0.806382	1.93898	-1.1326	1.79057	3.88336	-2.16879	Ger F4	15959319	15959319,"15959319","chr4","-","24672901","24674522","20","13104.t03735 // LOC_Os04g41960 // NADP-dependent oxidoreductase, putative, expressed // --- // --- /// NM_001059738.1 // Os04g0497000 // Oryza sativa (japonica cultivar-group) Os04g0497000 (Os04g0497000) mRNA, complete cds. // --- // ---","13104.t03735 // MSU_osa1r6 // NADP-dependent oxidoreductase, putative, expressed // chr4 // --- // -…
Ger F8	15971490	2.57386	2.67563	2.64411	2.42029	2.27807	2.72474	4.60694	4.42908	4.11174	5.95402	6.38919	6.2511	5.35279	4.8503	6.61042	24.3684	21.5419	17.2886	0.015155		0.005899	1.75138	-0.156833	1.90822	3.39883	-1.10591	3.75881	Ger F8	15971490	15971490,"15971490","chr5","+","20781897","20784530","22","NM_001062132.1 // Os05g0425600 // Oryza sativa (japonica cultivar-group) Os05g0425600 (Os05g0425600) mRNA, complete cds. // --- // ---","NM_001062132.1 // blat // Oryza sativa (japonica cultivar-group) Os05g0425600 (Os05g0425600) mRNA, complete cds. // chr5 // --- // --- // --- // --- // ---","---","---","---","---","---","---","---","1",…
Ger F4	15978847	4.43228	2.83427	3.94412	5.52766	4.88584	3.86203	2.90742	3.16416	2.3672	21.5898	7.13182	15.3921	46.1307	29.5655	14.5407	7.50274	8.96413	5.1594			0.011279	-0.923961	1.02162	-1.94558	-2.03982	2.04555	-4.17256	Ger F4	15978847	15978847,"15978847","chr5","-","6882605","6884818","18","13105.t01047 // LOC_Os05g12040 // cytochrome P450 51, putative, expressed // --- // --- /// NM_001061452.1 // Os05g0211100 // Oryza sativa (japonica cultivar-group) Os05g0211100 (Os05g0211100) mRNA, complete cds. // --- // ---","13105.t01047 // MSU_osa1r6 // cytochrome P450 51, putative, expressed // chr5 // --- // --- // --- // --- // --- …
Ger F6	16004814	5.72149	5.17017	7.28588	5.38825	5.17767	5.47518	7.32203	7.2471	7.45371	52.7644	36.0061	156.051	41.8819	36.1937	44.4829	160.012	151.913	175.304			0.000303	1.28177	-0.712146	1.99392	1.99014	-1.99759	3.97548	Ger F6	16004814	16004814,"16004814","chr6","-","22998846","23000440","17","13106.t03546 // LOC_Os06g38750 // proline-rich family protein, putative, expressed // --- // --- /// gi:115468711 // Os06g0587100 // Oryza sativa (japonica cultivar-group) Os06g0587100 (Os06g0587100) mRNA, complete cds. // --- // ---","13106.t03546 // MSU_osa1r6 // proline-rich family protein, putative, expressed // chr6 // --- // --- // …
Ger F4	16008766	6.60138	6.53366	6.40026	8.13914	8.16969	8.16215	8.3551	8.37718	8.36421	97.099	92.6463	84.4637	281.92	287.954	286.452	327.444	332.492	329.518	0.044979	0.038535		1.85373	1.64523	0.208502	3.60839	3.1229	1.15546	Ger F4	16008766	16008766,"16008766","chr7","+","547480","553208","24","13107.t00091 // LOC_Os07g01904 // expressed protein // --- // --- /// NM_001065263.1 // Os07g0110000 // Oryza sativa (japonica cultivar-group) Os07g0110000 (Os07g0110000) mRNA, complete cds. // --- // ---","13107.t00091 // MSU_osa1r6 // expressed protein // chr7 // --- // --- // --- // --- // --- /// NM_001065263.1 // blat // Oryza sativa (ja…	hypothetical
Ger F6	16008766	5.91888	5.7229	5.82957	7.6756	7.57417	7.79407	7.88772	7.8076	7.91218	60.5006	52.8158	56.8688	204.449	190.569	221.947	236.832	224.039	240.881	0.044592			2.04539	1.8575	0.187888	4.12346	3.62525	1.13743	Ger F6	16008766	16008766,"16008766","chr7","+","547480","553208","24","13107.t00091 // LOC_Os07g01904 // expressed protein // --- // --- /// NM_001065263.1 // Os07g0110000 // Oryza sativa (japonica cultivar-group) Os07g0110000 (Os07g0110000) mRNA, complete cds. // --- // ---","13107.t00091 // MSU_osa1r6 // expressed protein // chr7 // --- // --- // --- // --- // --- /// NM_001065263.1 // blat // Oryza sativa (ja…
Ger F4	16009872	4.25623	4.04974	3.63486	7.36772	7.69582	7.51157	4.097	3.28393	4.09459	19.1096	16.5613	12.4223	165.16	207.335	182.476	17.1127	9.74007	17.0842		0	0	-0.155104	3.54476	-3.69986	-1.0946	11.5395	-12.6311	Ger F4	16009872	16009872,"16009872","chr7","+","3338385","3339632","13","13107.t00571 // LOC_Os07g06834 // expressed protein // --- // ---","13107.t00571 // MSU_osa1r6 // expressed protein // chr7 // --- // --- // --- // --- // ---","---","---","---","---","---","---","---","1","main"	hypothetical
Ger F6	16009872	4.07112	4.03632	4.1418	7.20629	7.14491	7.46526	4.4705	4.40689	4.20777	16.8085	16.4079	17.6525	147.676	141.525	176.712	22.1694	21.2131	18.4784		4e-06	0	0.278637	3.18907	-2.91044	1.21609	9.15909	-7.53162	Ger F6	16009872	16009872,"16009872","chr7","+","3338385","3339632","13","13107.t00571 // LOC_Os07g06834 // expressed protein // --- // ---","13107.t00571 // MSU_osa1r6 // expressed protein // chr7 // --- // --- // --- // --- // ---","---","---","---","---","---","---","---","1","main"	hypothetical
Ger F8	16009872	3.59519	3.62381	3.67458	7.32153	7.09393	7.45209	3.61634	3.60005	3.28225	12.0854	12.3275	12.7691	159.956	136.611	175.106	12.2638	12.1262	9.72871		0	0	-0.131649	3.65799	-3.78964	-1.08978	12.6855	-13.8245	Ger F8	16009872	16009872,"16009872","chr7","+","3338385","3339632","13","13107.t00571 // LOC_Os07g06834 // expressed protein // --- // ---","13107.t00571 // MSU_osa1r6 // expressed protein // chr7 // --- // --- // --- // --- // ---","---","---","---","---","---","---","---","1","main"	hypothetical
Ger F4	16010315	3.75488	3.74028	3.61878	4.66929	4.73437	4.66079	5.96255	6.13308	5.29686	13.4999	13.364	12.2846	25.4447	26.6187	25.2952	62.36	70.1847	39.3111	0.01141			2.09285	0.983504	1.10935	4.38984	1.97603	2.22155	Ger F4	16010315	16010315,"16010315","chr7","+","4142341","4143574","12","13107.t00696 // LOC_Os07g08150 // early light-induced protein, chloroplast precursor, putative, expressed // --- // --- /// NM_001065564.1 // Os07g0178700 // Oryza sativa (japonica cultivar-group) Os07g0178700 (Os07g0178700) mRNA, complete cds. // --- // ---","13107.t00696 // MSU_osa1r6 // early light-induced protein, chloroplast precursor,…
Ger F4	16012791	8.13738	7.90899	8.13738	8.58895	8.69576	9.44933	6.72164	6.72507	7.21807	281.575	240.35	281.575	385.063	414.654	699.089	105.54	105.791	148.887			0.006632	-1.17299	0.850101	-2.02309	-2.2306	1.86535	-4.16084	Ger F4	16012791	16012791,"16012791","chr7","+","14117028","14117930","11","13107.t02173 // LOC_Os07g24830 // thionin-like peptide, putative, expressed // --- // --- /// gi:115471782 // Os07g0429700 // Oryza sativa (japonica cultivar-group) Os07g0429700 (Os07g0429700) mRNA, complete cds. // --- // ---","13107.t02173 // MSU_osa1r6 // thionin-like peptide, putative, expressed // chr7 // --- // --- // --- // --- // …
Ger F4	16012802	4.27841	3.64893	4.40528	4.51632	5.96094	5.87492	3.19275	4.36874	3.43334	19.4057	12.544	21.1896	22.8848	62.2907	58.6849	9.14352	20.6596	10.8028			0.031792	-0.445931	1.33985	-1.78578	-1.30866	2.70723	-3.54284	Ger F4	16012802	16012802,"16012802","chr7","+","14189511","14200575","13","gi:115471786 // Os07g0431000 // Oryza sativa (japonica cultivar-group) Os07g0431000 (Os07g0431000) mRNA, complete cds. // --- // ---","gi:115471786 // blat // Oryza sativa (japonica cultivar-group) Os07g0431000 (Os07g0431000) mRNA, complete cds. // chr7 // --- // --- // --- // --- // ---","---","---","---","---","---","---","---","3","mai…
Ger F8	16014851	8.56709	8.42836	8.59639	8.96224	8.80075	8.73175	10.2597	10.2094	10.1139	379.273	344.5	387.053	498.772	445.954	425.126	1225.94	1183.96	1108.09	0.02259			1.6637	0.300965	1.36274	3.16701	1.23318	2.56816	Ger F8	16014851	16014851,"16014851","chr7","+","20723570","20725105","14","13107.t03124 // LOC_Os07g34570 // FAD dependent oxidoreductase domain containing protein, expressed // --- // --- /// NM_001066376.1 // Os07g0529600 // Oryza sativa (japonica cultivar-group) Os07g0529600 (Os07g0529600) mRNA, complete cds. // --- // ---","13107.t03124 // MSU_osa1r6 // FAD dependent oxidoreductase domain containing protein,…
Ger F4	16016492	4.91074	5.1584	4.92916	6.82725	7.11922	6.87228	5.90451	5.81615	5.34306	30.0801	35.7136	30.4667	113.555	139.026	117.155	59.9011	56.3424	40.5903		0.008769		0.688476	1.94015	-1.25167	1.62927	3.84101	-2.35751	Ger F4	16016492	16016492,"16016492","chr7","+","24750594","24754403","21","13107.t03773 // LOC_Os07g41310 // COBRA, putative, expressed // --- // --- /// NM_001066754.1 // Os07g0604300 // Oryza sativa (japonica cultivar-group) Os07g0604300 (Os07g0604300) mRNA, partial cds. // --- // ---","13107.t03773 // MSU_osa1r6 // COBRA, putative, expressed // chr7 // --- // --- // --- // --- // --- /// NM_001066754.1 // bla…
Ger F6	16032171	7.94642	7.93292	6.49898	7.82108	7.70791	7.73363	5.31614	5.53165	5.12252	246.666	244.369	90.4456	226.142	209.08	212.84	39.84	46.2585	34.8363	0.025125		2e-06	-2.136	0.29477	-2.43077	-4.80822	1.1145	-5.35877	Ger F6	16032171	16032171,"16032171","chr8","+","9000838","9004095","13","13108.t01377 // LOC_Os08g14940 // receptor kinase, putative // --- // --- /// gi:115475528 // Os08g0247600 // Oryza sativa (japonica cultivar-group) Os08g0247600 (Os08g0247600) mRNA, complete cds. // --- // ---","13108.t01377 // MSU_osa1r6 // receptor kinase, putative // chr8 // --- // --- // --- // --- // --- /// gi:115475528 // blat // Or…
Ger F4	16034633	6.363	6.20919	6.4368	6.46664	6.37942	6.62166	4.38537	3.57159	3.70099	82.3101	73.9865	86.6301	88.4408	83.2522	98.473	20.8991	11.8893	13.0049	0.000452		2.6e-05	-2.45035	0.152909	-2.60325	-5.30485	1.11213	-5.89968	Ger F4	16034633	16034633,"16034633","chr8","+","19801419","19806091","21","13108.t02945 // LOC_Os08g31940 // expressed protein // --- // --- /// NM_001068337.1 // Os08g0414300 // Oryza sativa (japonica cultivar-group) Os08g0414300 (Os08g0414300) mRNA, complete cds. // --- // ---","13108.t02945 // MSU_osa1r6 // expressed protein // chr8 // --- // --- // --- // --- // --- /// NM_001068337.1 // blat // Oryza sativa…
Ger F6	16034633	6.38125	6.6384	6.36013	6.43556	6.60235	6.72606	4.48833	4.44424	3.92251	83.3582	99.6224	82.1464	86.556	97.1641	105.863	22.4451	21.7696	15.1633	0.021165		9e-06	-2.1749	0.128065	-2.30296	-4.46507	1.09224	-4.87695	Ger F6	16034633	16034633,"16034633","chr8","+","19801419","19806091","21","13108.t02945 // LOC_Os08g31940 // expressed protein // --- // --- /// NM_001068337.1 // Os08g0414300 // Oryza sativa (japonica cultivar-group) Os08g0414300 (Os08g0414300) mRNA, complete cds. // --- // ---","13108.t02945 // MSU_osa1r6 // expressed protein // chr8 // --- // --- // --- // --- // --- /// NM_001068337.1 // blat // Oryza sativa…
Ger F8	16034633	6.67899	6.93904	6.80778	6.76516	6.57361	6.69048	3.94384	4.17313	4.04596	102.465	122.704	112.033	108.772	95.2478	103.284	15.3891	18.0401	16.5179	2.3e-05		1.2e-05	-2.75429	-0.132182	-2.62211	-6.75118	-1.09729	-6.15259	Ger F8	16034633	16034633,"16034633","chr8","+","19801419","19806091","21","13108.t02945 // LOC_Os08g31940 // expressed protein // --- // --- /// NM_001068337.1 // Os08g0414300 // Oryza sativa (japonica cultivar-group) Os08g0414300 (Os08g0414300) mRNA, complete cds. // --- // ---","13108.t02945 // MSU_osa1r6 // expressed protein // chr8 // --- // --- // --- // --- // --- /// NM_001068337.1 // blat // Oryza sativa…
Ger F8	16044930	4.12762	4.01863	4.25405	3.75724	4.03061	3.45326	5.4225	5.70176	5.44205	17.4799	16.208	19.0808	13.522	16.3431	10.953	42.888	52.0474	43.473			0.01505	1.38867	-0.386398	1.77507	2.62293	-1.29277	3.39085	Ger F8	16044930	16044930,"16044930","chr8","-","23850502","23851765","21","13108.t03513 // LOC_Os08g37660 // plastocyanin-like domain containing protein, putative, expressed // --- // --- /// NM_001068605.1 // Os08g0482600 // Oryza sativa (japonica cultivar-group) Os08g0482600 (Os08g0482600) mRNA, complete cds. // --- // ---","13108.t03513 // MSU_osa1r6 // plastocyanin-like domain containing protein, putative, e…
Ger F4	16045952	5.52787	5.74219	5.744	3.71323	3.97785	4.35806	4.95958	5.12392	5.23419	46.1374	53.5267	53.5939	13.1157	15.7562	20.5072	31.1159	34.8701	37.6398		0.039077		-0.565455	-1.65497	1.08952	-1.47896	-3.1037	2.09857	Ger F4	16045952	16045952,"16045952","chr8","-","26201610","26202319","18","13108.t03889 // LOC_Os08g41489 // expressed protein // --- // ---","13108.t03889 // MSU_osa1r6 // expressed protein // chr8 // --- // --- // --- // --- // ---","---","---","---","---","---","---","---","1","main"		hypothetical
Ger F4	16051552	4.40528	3.38441	4.34961	5.22616	4.85116	5.25913	3.80405	2.13172	4.00056	21.1896	10.4426	20.3875	37.431	28.8632	38.2963	13.968	4.38239	16.0063			0.029938	-0.734325	1.06572	-1.80004	-1.51411	2.0106	-3.04426	Ger F4	16051552	16051552,"16051552","chr9","+","17302318","17304075","11","NM_001069904.1 // Os09g0457800 // Oryza sativa (japonica cultivar-group) Os09g0457800 (Os09g0457800) mRNA, complete cds. // --- // --- /// 13109.t02527 // LOC_Os09g28420 // alpha-amylase precursor, putative, expressed // --- // ---","NM_001069904.1 // blat // Oryza sativa (japonica cultivar-group) Os09g0457800 (Os09g0457800) mRNA, complet…
Ger F4	16062765	3.46872	3.15054	3.47652	3.65691	3.25584	3.29379	10.9407	10.7123	10.9057	11.0711	8.8799	11.1311	12.6136	9.55223	9.80682	1965.47	1677.7	1918.43	0		0	7.48762	0.036915	7.4507	178.933	1.02865	173.949	Ger F4	16062765	16062765,"16062765","RPTR-K01193-1","+","1","1026","25","RPTR-K01193-1 // --- // /FEA=CDS /DB_XREF=GI:150775 /DEF=Plasmid pJR225 (from E.coli) hygromycin B phosphotransferase (hgh) gene, complete cds. /NOTE=(211-1236) // --- // ---","RPTR-K01193-1 // other // /FEA=CDS /DB_XREF=GI:150775 /DEF=Plasmid pJR225 (from E.coli) hygromycin B phosphotransferase (hgh) gene, complete cds. /NOTE=(211-1236) //…
Ger F6	16062765	3.39809	3.50162	3.29789	3.57285	3.32393	3.3535	10.747	10.9121	10.7986	10.5421	11.3264	9.83475	11.8997	10.0139	10.2213	1718.64	1926.89	1781.1	0		0	7.42002	0.0175603	7.40246	171.169	1.01361	168.871	Ger F6	16062765	16062765,"16062765","RPTR-K01193-1","+","1","1026","25","RPTR-K01193-1 // --- // /FEA=CDS /DB_XREF=GI:150775 /DEF=Plasmid pJR225 (from E.coli) hygromycin B phosphotransferase (hgh) gene, complete cds. /NOTE=(211-1236) // --- // ---","RPTR-K01193-1 // other // /FEA=CDS /DB_XREF=GI:150775 /DEF=Plasmid pJR225 (from E.coli) hygromycin B phosphotransferase (hgh) gene, complete cds. /NOTE=(211-1236) //…
Ger F8	16062765	3.85003	3.65589	3.80361	3.80066	3.75391	3.80278	11.5639	11.4412	11.5252	14.4203	12.6047	13.9637	13.9351	13.4909	13.9557	3027.54	2780.62	2947.34	0		0	7.74026	0.015938	7.72432	213.607	1.00959	211.579	Ger F8	16062765	16062765,"16062765","RPTR-K01193-1","+","1","1026","25","RPTR-K01193-1 // --- // /FEA=CDS /DB_XREF=GI:150775 /DEF=Plasmid pJR225 (from E.coli) hygromycin B phosphotransferase (hgh) gene, complete cds. /NOTE=(211-1236) // --- // ---","RPTR-K01193-1 // other // /FEA=CDS /DB_XREF=GI:150775 /DEF=Plasmid pJR225 (from E.coli) hygromycin B phosphotransferase (hgh) gene, complete cds. /NOTE=(211-1236) //…
Ger F4	16063213	3.09942	3.20402	3.24436	6.34007	6.49622	6.6148	4.1866	4.1866	3.91662	8.57074	9.21522	9.47654	81.0121	90.2731	98.0064	18.2092	18.2092	15.1015		2e-06	0.000247	0.914006	3.3011	-2.38709	1.88977	9.87773	-5.22694	Ger F4	16063213	16063213,"16063213","g115467483","+","1","324","23","gi:115467483 // Os06g0265100 // Oryza sativa (japonica cultivar-group) Os06g0265100 (Os06g0265100) mRNA, complete cds. // --- // ---","gi:115467483 // other // Oryza sativa (japonica cultivar-group) Os06g0265100 (Os06g0265100) mRNA, complete cds. // g115467483 // --- // --- // --- // --- // ---","---","---","---","---","---","---","---","3","re…		hypothetical
Ger F6	16063213	2.91787	3.0996	2.90212	5.69797	5.82747	5.50157	3.45161	3.18138	3.29209	7.55729	8.57183	7.47527	51.911	56.7864	45.304	10.9406	9.07176	9.79528		0.000317	4e-06	0.335162	2.70247	-2.36731	1.2628	6.52427	-5.16651	Ger F6	16063213	16063213,"16063213","g115467483","+","1","324","23","gi:115467483 // Os06g0265100 // Oryza sativa (japonica cultivar-group) Os06g0265100 (Os06g0265100) mRNA, complete cds. // --- // ---","gi:115467483 // other // Oryza sativa (japonica cultivar-group) Os06g0265100 (Os06g0265100) mRNA, complete cds. // g115467483 // --- // --- // --- // --- // ---","---","---","---","---","---","---","---","3","re…		hypothetical
Ger F8	16063213	3.24722	3.05443	3.38971	6.61251	7.23686	6.77136	3.9303	4.3385	3.97641	9.49532	8.30759	10.4811	97.8505	150.838	109.24	15.2453	20.2311	15.7405		0	3e-06	0.851283	3.64312	-2.79184	1.81081	12.6548	-6.98848	Ger F8	16063213	16063213,"16063213","g115467483","+","1","324","23","gi:115467483 // Os06g0265100 // Oryza sativa (japonica cultivar-group) Os06g0265100 (Os06g0265100) mRNA, complete cds. // --- // ---","gi:115467483 // other // Oryza sativa (japonica cultivar-group) Os06g0265100 (Os06g0265100) mRNA, complete cds. // g115467483 // --- // --- // --- // --- // ---","---","---","---","---","---","---","---","3","re…		hypothetical
																					Adjusted p-value <0.05						Fold change ≥3 and adjusted p-value ≤0.05					In vitro culture related
																											Fold change <3 and adjusted p-value <0.05					Transgene related (transgenic specific)
																																NS specific
																											Differentially expressed in F4, F6 and F8

## Sheet: Microarrays salinity
Differentially expressed transcripts in the three situations (C vs Csalt; NSb vs NSbsalt; Ta vs Tasalt) and with fold change ≥3 at least in one of the comparisons
292 transcripts
Adjusted p			Log2 (Fold change)			Fold Change				Identification
C vs Csalt	NSb vs NSbsalt	Ta vs Tasalt	C vs Csalt	NSb vs NSbsalt	Ta vs Tasalt	C vs Csalt	NSb vs NSbsalt	Ta vs Tasalt
0.001698	0.000219	0.000927	2.83558	2.65292	2.36169	7.13831	6.2894	5.13971	LOC_Os01g01840	15796020,"15796020","chr1","+","454512","459716","15","13101.t00082 // LOC_Os01g01840 // helix-loop-helix DNA-binding domain containing protein, expressed // --- // --- ///
0.003543	0.000314	0.001057	2.19793	2.05764	1.65991	4.58821	4.16304	3.15998	LOC_Os01g06310	15797224,"15797224","chr1","+","2998576","3000204","22","13101.t00510 // LOC_Os01g06310 // glycine-rich cell wall structural protein precursor, putative, expressed // --- // --- /// gi:115434617 // Os01g0155800 // Oryza sativa (japonica cultivar-group) Os01g0155800 (Os01g0155800) mRNA, complete cds. // --- // ---","13101.t00510 // MSU_osa1r6 // glycine-rich cell wall structural protein precursor,…
0.005011	0.000327	0.006298	2.24175	2.2806	1.08091	4.7297	4.85879	2.11537	LOC_Os01g06890	15797358,"15797358","chr1","+","3258438","3261454","9","13101.t00568 // LOC_Os01g06890 // leucine-rich repeat family protein, putative // --- // ---","13101.t00568 // MSU_osa1r6 // leucine-rich repeat family protein, putative // chr1 // --- // --- // --- // --- // ---","---","---","---","---","---","---","---","1","main"
0.040541	0.00068	0.004247	1.23034	1.5856	1.72042	2.34623	3.00132	3.29532	LOC_Os01g14550	15799520,"15799520","chr1","+","8158849","8160554","14","13101.t01306 // LOC_Os01g14550 // pathogen-related protein, putative, expressed // --- // --- /// NM_001049117.1 // Os01g0248300 // Oryza sativa (japonica cultivar-group) Os01g0248300 (Os01g0248300) mRNA, complete cds. // --- // ---","13101.t01306 // MSU_osa1r6 // pathogen-related protein, putative, expressed // chr1 // --- // --- // --- //…
0.029068	0.001309	0.00981	-1.67373	-1.62206	-0.944747	-3.19037	-3.07815	-1.92485	LOC_Os01g22249	15801019,"15801019","chr1","+","12508564","12509734","13","13101.t01945 // LOC_Os01g22249 // peroxidase precursor, putative, expressed // --- // --- /// NM_001049439.1 // Os01g0326100 // Oryza sativa (japonica cultivar-group) Os01g0326100 (Os01g0326100) mRNA, complete cds. // --- // ---","13101.t01945 // MSU_osa1r6 // peroxidase precursor, putative, expressed // chr1 // --- // --- // --- // --- /…
0.013137	0.000873	0.008626	-1.61626	-1.46197	-1.24882	-3.06579	-2.75484	-2.37647	LOC_Os01g26270	15801749,"15801749","chr1","+","14891850","14892917","17","13101.t02310 // LOC_Os01g26270 // OsWAK7 - OsWAK receptor-like protein kinase // --- // ---","13101.t02310 // MSU_osa1r6 // OsWAK7 - OsWAK receptor-like protein kinase // chr1 // --- // --- // --- // --- // ---","---","---","---","---","---","---","---","1","main"
0.000546	0.00011	0.00088	4.4548	4.5772	2.80296	21.9295	23.8713	6.97871	LOC_Os01g28450	15801982,"15801982","chr1","+","15933465","15934293","19","13101.t02466 // LOC_Os01g28450 // SCP-like extracellular protein, expressed // --- // --- /// NM_001049624.1 // Os01g0382000 // Oryza sativa (japonica cultivar-group) Os01g0382000 (Os01g0382000) mRNA, complete cds. // --- // ---","13101.t02466 // MSU_osa1r6 // SCP-like extracellular protein, expressed // chr1 // --- // --- // --- // --- /…
0.000546	4.1e-05	0.000103	4.06855	4.98482	3.65128	16.7786	31.6651	12.5645	LOC_Os01g42860	15804678,"15804678","chr1","+","24391797","24392488","22","13101.t03722 // LOC_Os01g42860 // inhibitor I family protein, putative, expressed // --- // --- /// NM_001050106.1 //
0.00729	0.000153	0.000317	-1.90845	-2.15546	-2.06566	-3.75404	-4.4551	-4.18624	LOC_Os01g50460	15806793,"15806793","chr1","+","28974518","28976309","25","13101.t04399 // LOC_Os01g50460 // nodulin MtN3 family protein, putative, expressed // --- // --- /// NM_001050518.1 // Os01g0700100 // Oryza sativa (japonica cultivar-group) Os01g0700100 (Os01g0700100) mRNA, complete cds. // --- // ---","13101.t04399 // MSU_osa1r6 // nodulin MtN3 family protein, putative, expressed // chr1 // --- // --- /…
0.001402	6.4e-05	0.000507	2.67125	3.65847	2.33167	6.36981	12.6272	5.03389	LOC_Os01g54030	15808072,"15808072","chr1","+","31075527","31080333","30","13101.t04743 // LOC_Os01g54030 // NADP-dependent malic enzyme, putative, expressed // --- // --- /// NM_001050754.1 //
0.015206	0.004364	0.033218	1.93772	2.6367	1.44073	3.83099	6.21906	2.71459	LOC_Os01g58280	15809452,"15809452","chr1","+","33683734","33687181","9","13101.t05146 // LOC_Os01g58280 // OsSub8 - Putative Subtilisin homologue, expressed // --- // --- /// NM_001051044.1 // Os01g0795200 // Oryza sativa (japonica cultivar-group) Os01g0795200 (Os01g0795200) mRNA, complete cds. // --- // ---","13101.t05146 // MSU_osa1r6 // OsSub8 - Putative Subtilisin homologue, expressed // chr1 // --- // --- …
0.006892	0.000215	0.000872	1.78815	2.35441	1.77225	3.45371	5.11384	3.41587	LOC_Os01g62900	15810831,"15810831","chr1","+","36429935","36439800","17","13101.t05590 // LOC_Os01g62900 // amino acid kinase, putative, expressed // --- // --- /// NM_001051337.1 // Os01g0848200 // Oryza sativa (japonica cultivar-group) Os01g0848200 (Os01g0848200) mRNA, complete cds. // --- // ---","13101.t05590 // MSU_osa1r6 // amino acid kinase, putative, expressed // chr1 // --- // --- // --- // --- // --- …
0.024638	0.001283	0.000468	-1.4399	-1.38463	-1.95954	-2.71302	-2.61105	-3.88938	LOC_Os01g67320	15812170,"15812170","chr1","+","39077513","39081098","24","13101.t06012 // LOC_Os01g67320 // expressed protein // --- // ---","13101.t06012 // MSU_osa1r6 // expressed protein // chr1 // --- // --- // --- // --- // ---","---","---","---","---","---","---","---","1","main"
0.002104	0.000153	0.000217	2.95691	3.29865	2.84862	7.76457	9.83994	7.20312	LOC_Os01g71340	15813342,"15813342","chr1","+","41345531","41347368","15","13101.t06358 // LOC_Os01g71340 // glycosyl hydrolases family 17, putative, expressed // --- // --- /// NM_001051891.1 // Os01g0940700 // Oryza sativa (japonica cultivar-group) Os01g0940700 (Os01g0940700) mRNA, complete cds. // --- // ---","13101.t06358 // MSU_osa1r6 // glycosyl hydrolases family 17, putative, expressed // chr1 // --- // -…
0.000816	4.1e-05	0.000216	3.5362	4.20845	3.33653	11.6012	18.4871	10.1017	LOC_Os01g71624	15813406,"15813406","chr1","+","41494664","41497613","17","13101.t06384 // LOC_Os01g71624 // expressed protein // --- // --- /// gi:115442178 // Os01g0944100 // Oryza sativa (japonica cultivar-group) Os01g0944100 (Os01g0944100) mRNA, partial cds. // --- // ---","13101.t06384 // MSU_osa1r6 // expressed protein // chr1 // --- // --- // --- // --- // --- /// gi:115442178 // blat // Oryza sativa (jap…
0.005829	6.2e-05	0.000184	2.61189	3.3849	2.51453	6.11302	10.4462	5.71413	LOC_Os01g71830	15813441,"15813441","chr1","+","41602254","41603637","13","13101.t06404 // LOC_Os01g71830 // glycosyl hydrolases family 17, putative, expressed // --- // --- /// NM_001051921.1 //
0.017281	0.000384	0.000478	2.35878	2.28928	1.83508	5.12935	4.88813	3.56791	LOC_Os01g03310	15815074,"15815074","chr1","-","1337229","1338139","20","13101.t00224 // LOC_Os01g03310 // BBTI1 - Bowman-Birk type bran trypsin inhibitor precursor, expressed // --- // --- /// NM_001048420.1 // Os01g0123900 // Oryza sativa (japonica cultivar-group) Os01g0123900 (Os01g0123900) mRNA, complete cds. // --- // ---","13101.t00224 // MSU_osa1r6 // BBTI1 - Bowman-Birk type bran trypsin inhibitor precur…
0.006217	0.000108	0.000249	1.93341	2.64863	2.38157	3.81957	6.27072	5.21104	LOC_Os01g03320	15815078,"15815078","chr1","-","1340319","1341277","21","13101.t00225 // LOC_Os01g03320 // BBTI2 - Bowman-Birk type bran trypsin inhibitor precursor, expressed // --- // --- /// NM_001048421.1 // Os01g0124000 // Oryza sativa (japonica cultivar-group) Os01g0124000 (Os01g0124000) mRNA, complete cds. // --- // ---","13101.t00225 // MSU_osa1r6 // BBTI2 - Bowman-Birk type bran trypsin inhibitor precur…
0.011851	0.000368	0.000492	1.87689	2.3575	1.7922	3.67283	5.12483	3.46342	LOC_Os01g03360	15815093,"15815093","chr1","-","1352629","1365503","17","13101.t00229 // LOC_Os01g03360 // BBTI5 - Bowman-Birk type bran trypsin inhibitor precursor, expressed // --- // --- /// gi:115434261 // Os01g0124400 // Oryza sativa (japonica cultivar-group) Os01g0124400 (Os01g0124400) mRNA, partial cds. // --- // --- /// 13101.t00232 // LOC_Os01g03390 // BBTI7 - Bowman-Birk type bran trypsin inhibitor pre…
0.029778	0.000172	0.000393	1.71978	2.10925	1.98254	3.29387	4.31466	3.95187	LOC_Os01g04050	15815243,"15815243","chr1","-","1759140","1760135","19","13101.t00293 // LOC_Os01g04050 // BBTI12 - Bowman-Birk type bran trypsin inhibitor precursor, expressed // --- // --- /// NM_001048464.1 // Os01g0132000 // Oryza sativa (japonica cultivar-group) Os01g0132000 (Os01g0132000) mRNA, complete cds. // --- // ---","13101.t00293 // MSU_osa1r6 // BBTI12 - Bowman-Birk type bran trypsin inhibitor prec…
0.000546	6.2e-05	0.000249	3.51863	3.69378	3.2506	11.4608	12.9401	9.5176	LOC_Os01g06740	15815874,"15815874","chr1","-","3187757","3189330","19","13101.t00554 // LOC_Os01g06740 // ribosome inactivating protein, putative, expressed // --- // --- /// NM_001048625.1 // Os01g0160800 // Oryza sativa (japonica cultivar-group) Os01g0160800 (Os01g0160800) mRNA, complete cds. // --- // ---","13101.t00554 // MSU_osa1r6 // ribosome inactivating protein, putative, expressed // chr1 // --- // ---…
0.022091	0.000208	0.000651	1.85741	2.23847	1.66231	3.62356	4.71895	3.16524	LOC_Os01g13570	15817999,"15817999","chr1","-","7589399","7591759","23","13101.t01212 // LOC_Os01g13570 // phosphoglycerate mutase, putative, expressed // --- // --- /// NM_001049068.1 // Os01g0237100 // Oryza sativa (japonica cultivar-group) Os01g0237100 (Os01g0237100) mRNA, complete cds. // --- // ---","13101.t01212 // MSU_osa1r6 // phosphoglycerate mutase, putative, expressed // chr1 // --- // --- // --- // -…
0.013826	0.000608	0.00094	1.71789	1.58248	1.73036	3.28954	2.99484	3.31811	LOC_Os01g13610	15818016,"15818016","chr1","-","7618080","7623561","20","13101.t01215 // LOC_Os01g13610 // isoflavone reductase homolog IRL, putative, expressed // --- // --- /// NM_001049069.1 // Os01g0237500 // Oryza sativa (japonica cultivar-group) Os01g0237500 (Os01g0237500) mRNA, partial cds. // --- // ---","13101.t01215 // MSU_osa1r6 // isoflavone reductase homolog IRL, putative, expressed // chr1 // --- /…
0.00729	0.000283	0.000492	1.72286	2.20616	1.79533	3.3009	4.61446	3.47096	LOC_Os01g24710	15820065,"15820065","chr1","-","13902127","13903703","23","13101.t02170 // LOC_Os01g24710 // jacalin-like lectin domain containing protein, expressed // --- // --- /// NM_001049511.1 // Os01g0348900 // Oryza sativa (japonica cultivar-group) Os01g0348900 (Os01g0348900) mRNA, complete cds. // --- // ---","13101.t02170 // MSU_osa1r6 // jacalin-like lectin domain containing protein, expressed // chr1…
0.003923	0.000215	0.002074	2.40144	2.13803	2.13872	5.28331	4.40161	4.40371	LOC_Os01g28500	15820611,"15820611","chr1","-","15957709","15958474","19","13101.t02470 // LOC_Os01g28500 // SCP-like extracellular protein, expressed // --- // --- /// NM_001049626.1 //
0.000546	4.1e-05	0.000129	4.32165	4.44463	3.79818	19.9961	21.7755	13.9112	Os01g0386500	15820654,"15820654","chr1","-","16223929","16225704","10","NM_001049636.1 // Os01g0386500 // Oryza sativa (japonica cultivar-group) Os01g0386500 (Os01g0386500) mRNA, complete cds. // --- // ---","NM_001049636.1 // blat // Oryza sativa (japonica cultivar-group) Os01g0386500 (Os01g0386500) mRNA, complete cds. // chr1 // --- // --- // --- // --- // ---","---","---","---","---","---","---","---","1",…
0.003669	9.9e-05	0.000317	2.23283	2.46587	2.10767	4.70056	5.52459	4.30996	LOC_Os01g32780	15820951,"15820951","chr1","-","17989782","17992718","20","13101.t02775 // LOC_Os01g32780 // universal stress protein domain containing protein, putative, expressed // --- // --- ///
0.022435	0.000187	0.000247	-2.3801	-3.09552	-2.43068	-5.20572	-8.54762	-5.39148	LOC_Os01g36720	15821581,"15821581","chr1","-","20385150","20387472","21","13101.t03141 // LOC_Os01g36720 // transporter, major facilitator family, putative, expressed // --- // ---","13101.t03141 // MSU_osa1r6 // transporter, major facilitator family, putative, expressed // chr1 // --- // --- // --- // --- // ---","---","---","---","---","---","---","---","1","main"
0.007976	0.000213	0.00171	1.86462	2.25198	1.62121	3.64173	4.76335	3.07632	LOC_Os01g41810	15822617,"15822617","chr1","-","23672134","23674916","13","13101.t03622 // LOC_Os01g41810 // cytochrome P450 72A1, putative, expressed // --- // --- /// NM_001050033.1 // Os01g0602400 // Oryza sativa (japonica cultivar-group) Os01g0602400 (Os01g0602400) mRNA, complete cds. // --- // ---","13101.t03622 // MSU_osa1r6 // cytochrome P450 72A1, putative, expressed // chr1 // --- // --- // --- // --- /…
0.013826	0.000839	0.001417	1.46864	1.94395	1.39192	2.76761	3.84758	2.62427	LOC_Os01g43460	15823193,"15823193","chr1","-","24860540","24863247","23","13101.t03782 // LOC_Os01g43460 // C4-dicarboxylate transporter/malic acid transport protein, expressed // --- // --- /// gi:115438670 // Os01g0623200 // Oryza sativa (japonica cultivar-group) Os01g0623200 (Os01g0623200) mRNA, complete cds. // --- // ---","13101.t03782 // MSU_osa1r6 // C4-dicarboxylate transporter/malic acid transport prot…
0.00356	0.000133	0.002536	2.22865	2.37821	1.5809	4.68696	5.19891	2.99155	Os01g0661800	15823833,"15823833","chr1","-","27032034","27034718","14","gi:115439002 // Os01g0661800 // Oryza sativa (japonica cultivar-group) Os01g0661800 (Os01g0661800) mRNA, complete cds.
0.012847	0.001502	0.000928	1.61752	2.10329	2.32408	3.06846	4.29689	5.00746	LOC_Os01g50100	15824687,"15824687","chr1","-","28785064","28792255","23","13101.t04367 // LOC_Os01g50100 // ABC transporter, ATP-binding protein, putative, expressed // --- // --- /// NM_001050498.1 // Os01g0695800 // Oryza sativa (japonica cultivar-group) Os01g0695800 (Os01g0695800) mRNA, partial cds. // --- // ---","13101.t04367 // MSU_osa1r6 // ABC transporter, ATP-binding protein, putative, expressed // chr…
0.033267	0.001166	0.002026	1.28054	1.7673	1.1922	2.4293	3.40417	2.28501	Os01g0740700	15825584,"15825584","chr1","-","30938244","30940504","13","NM_001050739.1 // Os01g0740700 // Oryza sativa (japonica cultivar-group) Os01g0740700 (Os01g0740700) mRNA, partial cds. // --- // ---","NM_001050739.1 // blat // Oryza sativa (japonica cultivar-group) Os01g0740700 (Os01g0740700) mRNA, partial cds. // chr1 // --- // --- // --- // --- // ---","---","---","---","---","---","---","---","1","m…
0.006968	0.000303	0.000756	1.81591	2.09397	2.02252	3.52081	4.26922	4.06293	LOC_Os01g58100	15827062,"15827062","chr1","-","33600286","33604216","18","13101.t05133 // LOC_Os01g58100 // polyphenol oxidase, putative // --- // ---","13101.t05133 // MSU_osa1r6 // polyphenol oxidase, putative // chr1 // --- // --- // --- // --- // ---","---","---","---","---","---","---","---","1","main"
0.038524	0.000413	0.000492	1.20099	1.70212	1.8674	2.29897	3.25379	3.64874	LOC_Os01g60730	15827820,"15827820","chr1","-","35120582","35121946","21","13101.t05379 // LOC_Os01g60730 // RING-H2 finger protein, putative, expressed // --- // --- /// NM_001051188.1 // Os01g0822800 // Oryza sativa (japonica cultivar-group) Os01g0822800 (Os01g0822800) mRNA, complete cds. // --- // ---","13101.t05379 // MSU_osa1r6 // RING-H2 finger protein, putative, expressed // chr1 // --- // --- // --- // -…
0.019196	0.000509	0.002865	1.36265	1.93873	1.13772	2.57157	3.83367	2.20033	LOC_Os01g71670	15831322,"15831322","chr1","-","41532230","41534576","17","13101.t06389 // LOC_Os01g71670 // glycosyl hydrolases family 17, putative, expressed // --- // --- /// NM_001051907.1 // Os01g0944700 // Oryza sativa (japonica cultivar-group) Os01g0944700 (Os01g0944700) mRNA, complete cds. // --- // ---","13101.t06389 // MSU_osa1r6 // glycosyl hydrolases family 17, putative, expressed // chr1 // --- // -…
0.007213	0.000592	0.001044	2.07522	1.56792	1.5619	4.21407	2.96477	2.95242	LOC_Os01g71820	15831399,"15831399","chr1","-","41596227","41597649","12","13101.t06403 // LOC_Os01g71820 // glycosyl hydrolases family 17, putative, expressed // --- // --- /// NM_001051920.1 // Os01g0946600 // Oryza sativa (japonica cultivar-group) Os01g0946600 (Os01g0946600) mRNA, complete cds. // --- // ---","13101.t06403 // MSU_osa1r6 // glycosyl hydrolases family 17, putative, expressed // chr1 // --- // -…
0.005384	0.001664	0.000521	1.96828	1.41871	1.65726	3.91301	2.67347	3.15417	LOC_Os10g11500	15833676,"15833676","chr10","+","6385725","6386463","17","13110.t00939 // LOC_Os10g11500 // SCP-like extracellular protein, expressed // --- // --- /// gi:115481369 // Os10g0191300 // Oryza sativa (japonica cultivar-group) Os10g0191300 (Os10g0191300) mRNA, complete cds. // --- // ---","13110.t00939 // MSU_osa1r6 // SCP-like extracellular protein, expressed // chr10 // --- // --- // --- // --- // …
0.012384	0.000366	0.000478	-1.92359	-1.9673	-1.76575	-3.79366	-3.91036	-3.4005	LOC_Os10g17260	15834009,"15834009","chr10","+","8608172","8610146","19","13110.t01280 // LOC_Os10g17260 // cytochrome P450, putative, expressed // --- // --- /// NM_001070873.1 // Os10g0320100 // Oryza sativa (japonica cultivar-group) Os10g0320100 (Os10g0320100) mRNA, complete cds. // --- // ---","13110.t01280 // MSU_osa1r6 // cytochrome P450, putative, expressed // chr10 // --- // --- // --- // --- // --- /// …
0.000437	4.1e-05	5.7e-05	-4.24546	-4.10172	-4.0877	-18.9675	-17.1688	-17.0028	LOC_Os10g18870	15834206,"15834206","chr10","+","9545515","9547001","23","13110.t01426 // LOC_Os10g18870 // dirigent, putative, expressed // --- // --- /// gi:115481555 // Os10g0335000 // Oryza sativa (japonica cultivar-group) Os10g0335000 (Os10g0335000) mRNA, complete cds. // --- // ---","13110.t01426 // MSU_osa1r6 // dirigent, putative, expressed // chr10 // --- // --- // --- // --- // --- /// gi:115481555 // …
0.008459	0.000424	0.000571	1.72186	1.6503	1.5737	3.29862	3.139	2.97668	LOC_Os10g25130	15835043,"15835043","chr10","+","12896632","12903065","21","13110.t01929 // LOC_Os10g25130 // aminotransferase, classes I and II, domain containing protein, expressed // --- // --- /// NM_001071039.1 // Os10g0390500 // Oryza sativa (japonica cultivar-group) Os10g0390500 (Os10g0390500) mRNA, complete cds. // --- // ---","13110.t01929 // MSU_osa1r6 // aminotransferase, classes I and II, domain cont…
0.006299	0.000147	0.000627	1.97416	2.30609	1.7977	3.929	4.94542	3.47667	LOC_Os10g28120	15835539,"15835539","chr10","+","14531289","14532468","13","13110.t02161 // LOC_Os10g28120 // glycosyl hydrolase, putative, expressed // --- // --- /// NM_001071143.1 // Os10g0416800 // Oryza sativa (japonica cultivar-group) Os10g0416800 (Os10g0416800) mRNA, complete cds. // --- // ---","13110.t02161 // MSU_osa1r6 // glycosyl hydrolase, putative, expressed // chr10 // --- // --- // --- // --- // …
0.003539	0.001275	0.006599	2.47944	2.29642	1.16689	5.57682	4.91238	2.24528	LOC_Os10g30770	15836086,"15836086","chr10","+","15956631","15958211","12","13110.t02407 // LOC_Os10g30770 // inorganic phosphate transporter, putative, expressed // --- // --- /// NM_001071242.1 // Os10g0444600 // Oryza sativa (japonica cultivar-group) Os10g0444600 (Os10g0444600) mRNA, partial cds. // --- // ---","13110.t02407 // MSU_osa1r6 // inorganic phosphate transporter, putative, expressed // chr10 // ---…
0.013157	0.000511	0.00088	1.5725	1.63902	1.41519	2.97421	3.11454	2.66695	LOC_Os10g34930	15837178,"15837178","chr10","+","18568954","18570494","19","13110.t02783 // LOC_Os10g34930 // secretory protein, putative, expressed // --- // --- /// NM_001071461.1 // Os10g0491000 // Oryza sativa (japonica cultivar-group) Os10g0491000 (Os10g0491000) mRNA, complete cds. // --- // ---","13110.t02783 // MSU_osa1r6 // secretory protein, putative, expressed // chr10 // --- // --- // --- // --- // --…
0.026025	0.000329	0.003945	1.36514	1.70813	0.954427	2.57602	3.26738	1.93781	LOC_Os10g35070	15837206,"15837206","chr10","+","18636316","18640121","21","13110.t02796 // LOC_Os10g35070 // alpha-galactosidase precursor, putative, expressed // --- // --- /// gi:115482683 // Os10g0492900 // Oryza sativa (japonica cultivar-group) Os10g0492900 (Os10g0492900) mRNA, complete cds. // --- // ---","13110.t02796 // MSU_osa1r6 // alpha-galactosidase precursor, putative, expressed // chr10 // --- // -…
0.014384	0.000912	0.003171	1.80129	1.49028	1.48482	3.48532	2.80944	2.79882	LOC_Os10g36100	15837601,"15837601","chr10","+","19232338","19232902","11","13110.t02892 // LOC_Os10g36100 // LTPL157 - Protease inhibitor/seed storage/LTP family protein precursor, expressed // --- // --- /// NM_001071540.1 // Os10g0504900 // Oryza sativa (japonica cultivar-group) Os10g0504900 (Os10g0504900) mRNA, complete cds. // --- // ---","13110.t02892 // MSU_osa1r6 // LTPL157 - Protease inhibitor/seed stor…
0.003019	0.000327	0.000292	2.47534	2.58671	3.48355	5.56097	6.00726	11.1854	Os10g0515900	15837863,"15837863","chr10","+","19809878","19811748","14","NM_001071594.1 // Os10g0515900 // Oryza sativa (japonica cultivar-group) Os10g0515900 (Os10g0515900) mRNA, complete cds. // --- // ---","NM_001071594.1 // blat // Oryza sativa (japonica cultivar-group) Os10g0515900 (Os10g0515900) mRNA, complete cds. // chr10 // --- // --- // --- // --- // ---","---","---","---","---","---","---","---","1…
0.006583	0.000118	0.00094	1.83416	2.25368	1.64448	3.56564	4.76896	3.12634	LOC_Os10g39680	15838523,"15838523","chr10","+","21134178","21136089","10","13110.t03205 // LOC_Os10g39680 // CHIT14 - Chitinase family protein precursor, expressed // --- // --- /// NM_001071731.1 // Os10g0542900 // Oryza sativa (japonica cultivar-group) Os10g0542900 (Os10g0542900) mRNA, complete cds. // --- // ---","13110.t03205 // MSU_osa1r6 // CHIT14 - Chitinase family protein precursor, expressed // chr10 /…
0.000858	0.000122	0.000216	3.2434	3.06524	2.56793	9.47025	8.37007	5.92958	LOC_Os10g41980	15839256,"15839256","chr10","+","22503686","22505005","18","13110.t03424 // LOC_Os10g41980 // RALFL26 - Rapid ALkalinization Factor RALF family protein precursor, expressed // --- // --- /// NM_001071980.1 // Os10g0569400 // Oryza sativa (japonica cultivar-group) Os10g0569400 (Os10g0569400) mRNA, complete cds. // --- // ---","13110.t03424 // MSU_osa1r6 // RALFL26 - Rapid ALkalinization Factor RAL…
0.003888	0.000697	0.001441	2.17107	1.81807	2.04111	4.50357	3.52609	4.11563	Os10g0569600	15839264,"15839264","chr10","+","22510807","22511825","21","NM_001071982.1 // Os10g0569600 // Oryza sativa (japonica cultivar-group) Os10g0569600 (Os10g0569600) mRNA, complete cds. // --- // --- /// 13110.t03425 // LOC_Os10g41999 // RALFL27 - Rapid ALkalinization Factor RALF family protein precursor, expressed // --- // ---","NM_001071982.1 // blat // Oryza sativa (japonica cultivar-group) Os10g0…
0.040964	0.001489	0.001012	1.13597	1.66943	1.46758	2.19766	3.18089	2.76558	LOC_Os10g05820	15840399,"15840399","chr10","-","2940778","2941942","13","13110.t00449 // LOC_Os10g05820 // POEI5 - Pollen Ole e I allergen and extensin family protein precursor, expressed // --- // --- /// NM_001070703.1 // Os10g0149000 // Oryza sativa (japonica cultivar-group) Os10g0149000 (Os10g0149000) mRNA, complete cds. // --- // ---","13110.t00449 // MSU_osa1r6 // POEI5 - Pollen Ole e I allergen and exten…
0.008529	0.000198	0.001157	1.86597	2.31878	1.62008	3.64512	4.9891	3.07392	LOC_Os10g09850	15840865,"15840865","chr10","-","5342100","5346508","20","13110.t00793 // LOC_Os10g09850 // EF hand family protein, putative, expressed // --- // --- /// NM_001070778.1 // Os10g0177200 // Oryza sativa (japonica cultivar-group) Os10g0177200 (Os10g0177200) mRNA, complete cds. // --- // ---","13110.t00793 // MSU_osa1r6 // EF hand family protein, putative, expressed // chr10 // --- // --- // --- // -…
0.006968	0.001137	0.002022	-1.78403	-1.70481	-1.80431	-3.44386	-3.25987	-3.49262	LOC_Os10g18820	15841530,"15841530","chr10","-","9511666","9513181","20","13110.t01421 // LOC_Os10g18820 // dirigent, putative, expressed // --- // --- /// gi:115481553 // Os10g0334500 // Oryza sativa (japonica cultivar-group) Os10g0334500 (Os10g0334500) mRNA, complete cds. // --- // ---","13110.t01421 // MSU_osa1r6 // dirigent, putative, expressed // chr10 // --- // --- // --- // --- // --- /// gi:115481553 // …
0.049387	0.000379	0.002445	1.20402	2.04019	1.28851	2.30382	4.11301	2.44276	LOC_Os10g20470	15841699,"15841699","chr10","-","10230396","10233216","18","13110.t01536 // LOC_Os10g20470 // MATE efflux family protein, putative, expressed // --- // --- /// NM_001070929.1 // Os10g0345100 // Oryza sativa (japonica cultivar-group) Os10g0345100 (Os10g0345100) mRNA, partial cds. // --- // ---","13110.t01536 // MSU_osa1r6 // MATE efflux family protein, putative, expressed // chr10 // --- // --- //…
0.012876	0.000872	0.000492	1.65047	2.41952	2.33671	3.13935	5.34995	5.05151	LOC_Os10g21590	15841951,"15841951","chr10","-","10981856","10986565","18","13110.t01640 // LOC_Os10g21590 // transporter family protein, putative, expressed // --- // --- /// NM_001070964.1 // Os10g0360100 // Oryza sativa (japonica cultivar-group) Os10g0360100 (Os10g0360100) mRNA, complete cds. // --- // ---","13110.t01640 // MSU_osa1r6 // transporter family protein, putative, expressed // chr10 // --- // --- /…
0.001402	6.2e-05	0.001012	3.55335	3.91315	3.17539	11.7399	15.0652	9.03417	LOC_Os10g23240	15842312,"15842312","chr10","-","12050887","12053597","8","13110.t01793 // LOC_Os10g23240 // hypothetical protein // --- // --- /// NM_001071017.1 // Os10g0378500 // Oryza sativa (japonica cultivar-group) Os10g0378500 (Os10g0378500) mRNA, partial cds. // --- // ---","13110.t01793 // MSU_osa1r6 // hypothetical protein // chr10 // --- // --- // --- // --- // --- /// NM_001071017.1 // blat // Oryza …
0.003654	0.000388	0.00171	2.11604	2.07615	1.67975	4.33503	4.21682	3.20373	LOC_Os10g28350	15843126,"15843126","chr10","-","14680716","14683092","14","13110.t02184 // LOC_Os10g28350 // 1,2-dihydroxy-3-keto-5-methylthiopentene dioxygenase protein, putative, expressed // --- // --- /// NM_001071153.1 // Os10g0419400 // Oryza sativa (japonica cultivar-group) Os10g0419400 (Os10g0419400) mRNA, complete cds. // --- // ---","13110.t02184 // MSU_osa1r6 // 1,2-dihydroxy-3-keto-5-methylthiopente…
0.003863	0.000215	0.000379	2.04525	2.17259	1.8709	4.12745	4.50831	3.65759	Os10g0450900	15843610,"15843610","chr10","-","16357634","16358698","18","NM_001071264.1 // Os10g0450900 // Oryza sativa (japonica cultivar-group) Os10g0450900 (Os10g0450900) mRNA, complete cds. // --- // ---","NM_001071264.1 // blat // Oryza sativa (japonica cultivar-group) Os10g0450900 (Os10g0450900) mRNA, complete cds. // chr10 // --- // --- // --- // --- // ---","---","---","---","---","---","---","---","1…
0.008085	0.00058	0.001442	1.8286	1.86659	1.64654	3.55192	3.6467	3.13082	LOC_Os10g36070	15844857,"15844857","chr10","-","19216573","19216875","12","13110.t02890 // LOC_Os10g36070 // LTPL155 - Protease inhibitor/seed storage/LTP family protein precursor, putative // --- // ---","13110.t02890 // MSU_osa1r6 // LTPL155 - Protease inhibitor/seed storage/LTP family protein precursor, putative // chr10 // --- // --- // --- // --- // ---","---","---","---","---","---","---","---","3","main"
0.012297	0.00065	0.00094	1.87781	2.73492	1.82325	3.67516	6.65722	3.53878	LOC_Os10g36090	15844859,"15844859","chr10","-","19228144","19228446","9","13110.t02891 // LOC_Os10g36090 // LTPL156 - Protease inhibitor/seed storage/LTP family protein precursor, putative // --- // ---","13110.t02891 // MSU_osa1r6 // LTPL156 - Protease inhibitor/seed storage/LTP family protein precursor, putative // chr10 // --- // --- // --- // --- // ---","---","---","---","---","---","---","---","3","main"
0.047347	0.000404	0.001012	1.28993	1.88888	1.49756	2.44516	3.70346	2.82366	LOC_Os10g40934	15846080,"15846080","chr10","-","21916998","21922166","28","13110.t03330 // LOC_Os10g40934 // flavonol synthase/flavanone 3-hydroxylase, putative, expressed // --- // --- /// NM_001071897.1 // Os10g0558700 // Oryza sativa (japonica cultivar-group) Os10g0558700 (Os10g0558700) mRNA, complete cds. // --- // ---","13110.t03330 // MSU_osa1r6 // flavonol synthase/flavanone 3-hydroxylase, putative, expr…
0.034002	0.000388	0.000666	1.24515	1.63667	1.58144	2.37043	3.10947	2.99268	LOC_Os11g08100	15848480,"15848480","chr11","+","4243201","4247908","18","13111.t00715 // LOC_Os11g08100 // eukaryotic aspartyl protease domain containing protein, expressed // --- // --- /// NM_001072445.1 // Os11g0183900 // Oryza sativa (japonica cultivar-group) Os11g0183900 (Os11g0183900) mRNA, complete cds. // --- // ---","13111.t00715 // MSU_osa1r6 // eukaryotic aspartyl protease domain containing protein, …
0.000546	0.000236	0.000317	3.57662	3.32879	3.42286	11.9308	10.0477	10.7246	LOC_Os11g10590	15848946,"15848946","chr11","+","5804466","5805179","21","13111.t00959 // LOC_Os11g10590 // hypothetical protein // --- // --- /// NM_001074022.1 // Os11g0211800 // Oryza sativa (japonica cultivar-group) Os11g0211800 (Os11g0211800) mRNA, complete cds. // --- // ---","13111.t00959 // MSU_osa1r6 // hypothetical protein // chr11 // --- // --- // --- // --- // --- /// NM_001074022.1 // blat // Oryza …
0.002627	0.000136	0.000283	2.75452	2.37457	2.41457	6.7483	5.1858	5.3316	LOC_Os11g24140	15850468,"15850468","chr11","+","13259497","13260980","22","13111.t02035 // LOC_Os11g24140 // plastocyanin-like domain containing protein, putative, expressed // --- // --- /// gi:115485280 // Os11g0428800 // Oryza sativa (japonica cultivar-group) Os11g0428800 (Os11g0428800) mRNA, complete cds. // --- // ---","13111.t02035 // MSU_osa1r6 // plastocyanin-like domain containing protein, putative, ex…
0.009211	0.000592	0.00213	1.68141	1.57214	1.17033	3.20742	2.97346	2.25063	LOC_Os11g37200	15852652,"15852652","chr11","+","21516220","21520315","22","13111.t03260 // LOC_Os11g37200 // transmembrane BAX inhibitor motif-containing protein, putative, expressed // --- // --- /// NM_001074686.1 // Os11g0581900 // Oryza sativa (japonica cultivar-group) Os11g0581900 (Os11g0581900) mRNA, complete cds. // --- // ---","13111.t03260 // MSU_osa1r6 // transmembrane BAX inhibitor motif-containing p…
0.001992	0.000268	0.000389	2.45521	2.49635	2.09191	5.48393	5.64256	4.26312	LOC_Os11g37940	15852865,"15852865","chr11","+","22032369","22034362","18","13111.t03334 // LOC_Os11g37940 // WIP2 - Wound-induced protein precursor, expressed // --- // --- /// gi:115486086 //
0.002308	0.000148	0.000492	2.43379	2.72858	1.76291	5.40311	6.62803	3.39381	LOC_Os11g37950	15852871,"15852871","chr11","+","22035878","22036980","13","13111.t03336 // LOC_Os11g37950 // WIP3 - Wound-induced protein precursor, expressed // --- // --- /// NM_001074720.1
0.003887	6.4e-05	0.000468	2.48496	2.85695	2.3026	5.59817	7.24483	4.93348	LOC_Os11g37970	15852880,"15852880","chr11","+","22045377","22046275","21","13111.t03338 // LOC_Os11g37970 // WIP5 - Wound-induced protein precursor, expressed // --- // --- /// NM_001074722.1 // Os11g0592200 // Oryza sativa (japonica cultivar-group) Os11g0592200 (Os11g0592200) mRNA, complete cds. // --- // ---","13111.t03338 // MSU_osa1r6 // WIP5 - Wound-induced protein precursor, expressed // chr11 // --- // -…
0.005075	0.000208	0.00082	2.02057	2.28288	2.08224	4.05744	4.86648	4.23464	LOC_Os11g45990	15854503,"15854503","chr11","+","27357007","27363632","17","13111.t04116 // LOC_Os11g45990 // von Willebrand factor type A domain containing protein, putative, expressed // --- // --- /// NM_001075013.1 // Os11g0687100 // Oryza sativa (japonica cultivar-group) Os11g0687100 (Os11g0687100) mRNA, complete cds. // --- // ---","13111.t04116 // MSU_osa1r6 // von Willebrand factor type A domain containi…
0.012882	0.001636	0.001683	1.83495	1.58901	1.62814	3.56759	3.00844	3.09113	LOC_Os11g46000	15854509,"15854509","chr11","+","27369899","27375179","17","13111.t04117 // LOC_Os11g46000 // von Willebrand factor type A domain containing protein, putative, expressed // --- // --- /// NM_001075014.1 // Os11g0687200 // Oryza sativa (japonica cultivar-group) Os11g0687200 (Os11g0687200) mRNA, complete cds. // --- // ---","13111.t04117 // MSU_osa1r6 // von Willebrand factor type A domain containi…
0.002152	0.000233	0.000744	2.51156	2.87309	2.07504	5.70235	7.32632	4.21357	LOC_Os11g02240	15855129,"15855129","chr11","-","629583","632698","9","13111.t00120 // LOC_Os11g02240 // CAMK_KIN1/SNF1/Nim1_like.4 - CAMK includes calcium/calmodulin depedent protein
0.003669	9.9e-05	0.000217	2.78178	3.01713	3.05477	6.87698	8.09556	8.30955	LOC_Os11g02540	15855189,"15855189","chr11","-","792117","794609","20","13111.t00150 // LOC_Os11g02540 // OsWRKY50 - Superfamily of TFs having WRKY and zinc finger domains, expressed // --- // ---
0.002978	0.000471	0.001038	-2.17039	-2.46715	-1.57862	-4.50145	-5.5295	-2.98683	LOC_Os11g13750	15857507,"15857507","chr11","-","7563716","7564551","19","13111.t01215 // LOC_Os11g13750 // expressed protein // --- // --- /// NM_001074118.1 // Os11g0241700 // Oryza sativa (japonica cultivar-group) Os11g0241700 (Os11g0241700) mRNA, complete cds. // --- // ---","13111.t01215 // MSU_osa1r6 // expressed protein // chr11 // --- // --- // --- // --- // --- /// NM_001074118.1 // blat // Oryza sativa…
0.002308	6.2e-05	0.000219	3.57678	4.51305	3.95795	11.9322	22.8331	15.5404	LOC_Os11g19840	15858479,"15858479","chr11","-","11424899","11427284","19","13111.t01757 // LOC_Os11g19840 // O-methyltransferase, putative, expressed // --- // --- /// NM_001074274.1 //
0.005075	6.2e-05	0.000217	2.80833	3.56832	3.10579	7.00472	11.8624	8.60868	Os11g0303800	15858485,"15858485","chr11","-","11431268","11440579","18","gi:115485198 // Os11g0303800 // Oryza sativa (japonica cultivar-group) Os11g0303800 (Os11g0303800) mRNA, complete cds. // --- // ---","gi:115485198 // blat // Oryza sativa (japonica cultivar-group) Os11g0303800 (Os11g0303800) mRNA, complete cds. // chr11 // --- // --- // --- // --- // ---","---","---","---","---","---","---","---","1","m…
0.001996	9.3e-05	0.001506	2.59164	3.85114	2.03449	6.02783	14.4314	4.09679	LOC_Os11g26780	15859045,"15859045","chr11","-","14872348","14873477","19","13111.t02287 // LOC_Os11g26780 // dehydrin, putative, expressed // --- // --- /// NM_001074375.1 // Os11g0454200 // Oryza sativa (japonica cultivar-group) Os11g0454200 (Os11g0454200) mRNA, complete cds. // --- // ---","13111.t02287 // MSU_osa1r6 // dehydrin, putative, expressed // chr11 // --- // --- // --- // --- // --- /// NM_001074375…
0.000546	6.4e-05	0.001513	3.49006	3.67171	2.5973	11.236	12.7437	6.05153	LOC_Os11g26790	15859049,"15859049","chr11","-","14878878","14880171","20","13111.t02288 // LOC_Os11g26790 // dehydrin, putative, expressed // --- // --- /// NM_001074376.1 // Os11g0454300 //
0.020472	0.001399	0.005571	1.6621	2.18451	1.31347	3.16477	4.54572	2.48538	LOC_Os11g31540	15859669,"15859669","chr11","-","17964319","17966417","15","13111.t02744 // LOC_Os11g31540 // BRASSINOSTEROID INSENSITIVE 1-associated receptor kinase 1 precursor, putative, expressed // --- // --- /// gi:115485644 // Os11g0514500 // Oryza sativa (japonica cultivar-group) Os11g0514500 (Os11g0514500) mRNA, complete cds. // --- // ---","13111.t02744 // MSU_osa1r6 // BRASSINOSTEROID INSENSITIVE 1-as…
0.008085	6.4e-05	0.000296	2.31226	2.71448	2.06112	4.96662	6.56355	4.17311	LOC_Os11g32880	15860066,"15860066","chr11","-","18955169","18963353","36","13111.t02880 // LOC_Os11g32880 // DEAD-box ATP-dependent RNA helicase, putative, expressed // --- // --- /// gi:115485748 // Os11g0533100 // Oryza sativa (japonica cultivar-group) Os11g0533100 (Os11g0533100) mRNA, complete cds. // --- // ---","13111.t02880 // MSU_osa1r6 // DEAD-box ATP-dependent RNA helicase, putative, expressed // chr11…
0.032568	0.000697	0.000379	1.25681	1.78312	2.50986	2.38967	3.44169	5.69565	LOC_Os11g34460	15860367,"15860367","chr11","-","19716399","19721249","22","13111.t02996 // LOC_Os11g34460 // OsFBO10 - F-box and other domain containing protein, expressed // --- // --- /// gi:115485848 // Os11g0547000 // Oryza sativa (japonica cultivar-group) Os11g0547000 (Os11g0547000) mRNA, complete cds. // --- // ---","13111.t02996 // MSU_osa1r6 // OsFBO10 - F-box and other domain containing protein, expres…
0.020548	0.000415	0.001801	1.82194	1.76033	1.4399	3.53555	3.38776	2.71302	LOC_Os11g42510	15861817,"15861817","chr11","-","25130276","25137328","17","13111.t03777 // LOC_Os11g42510 // tyrosine aminotransferase, putative, expressed // --- // --- /// gi:115486442 // Os11g0644800 // Oryza sativa (japonica cultivar-group) Os11g0644800 (Os11g0644800) mRNA, complete cds. // --- // ---","13111.t03777 // MSU_osa1r6 // tyrosine aminotransferase, putative, expressed // chr11 // --- // --- // --…
0.004855	0.000186	0.00107	2.12723	2.2096	2.22013	4.36879	4.62546	4.65936	LOC_Os11g47500	15862553,"15862553","chr11","-","28199402","28200818","14","13111.t04237 // LOC_Os11g47500 // glycosyl hydrolase, putative, expressed // --- // --- /// gi:115486748 // Os11g0700900 // Oryza sativa (japonica cultivar-group) Os11g0700900 (Os11g0700900) mRNA, complete cds. // --- // ---","13111.t04237 // MSU_osa1r6 // glycosyl hydrolase, putative, expressed // chr11 // --- // --- // --- // --- // --…
0.012876	0.000424	0.000928	1.51687	1.72291	1.78506	2.8617	3.30102	3.44632	LOC_Os11g47600	15862568,"15862568","chr11","-","28235494","28236786","18","13111.t04247 // LOC_Os11g47600 // glycosyl hydrolase, putative, expressed // --- // --- /// NM_001075062.1 // Os11g0702100 // Oryza sativa (japonica cultivar-group) Os11g0702100 (Os11g0702100) mRNA, complete cds. // --- // ---","13111.t04247 // MSU_osa1r6 // glycosyl hydrolase, putative, expressed // chr11 // --- // --- // --- // --- // …
0.001992	6.4e-05	0.001445	2.82942	3.09925	2.25223	7.10788	8.56974	4.76419	Os12g0222000	15864901,"15864901","chr12","+","6609828","6612261","15","gi:115487857 // Os12g0222000 // Oryza sativa (japonica cultivar-group) Os12g0222000 (Os12g0222000) mRNA, complete cds. // --- // ---","gi:115487857 // blat // Oryza sativa (japonica cultivar-group) Os12g0222000 (Os12g0222000) mRNA, complete cds. // chr12 // --- // --- // --- // --- // ---","---","---","---","---","---","---","---","1","mai…
0.016558	0.0034	0.001044	1.77178	1.09146	1.50977	3.41476	2.1309	2.84764	LOC_Os12g12590	15864980,"15864980","chr12","+","6931472","6935961","14","13112.t01128 // LOC_Os12g12590 // NADP-dependent oxidoreductase, putative, expressed // --- // --- /// gi:115487893 // Os12g0227400 // Oryza sativa (japonica cultivar-group) Os12g0227400 (Os12g0227400) mRNA, complete cds. // --- // ---","13112.t01128 // MSU_osa1r6 // NADP-dependent oxidoreductase, putative, expressed // chr12 // --- // ---…
4.9e-05	6.2e-05	3.3e-05	6.59983	6.5655	6.43803	96.9947	94.7134	86.7044	LOC_Os12g14440	15865337,"15865337","chr12","+","8236834","8238558","12","13112.t01312 // LOC_Os12g14440 // Jacalin-like lectin domain containing protein, putative, expressed // --- // --- /// NM_001073027.1 // Os12g0247700 // Oryza sativa (japonica cultivar-group) Os12g0247700 (Os12g0247700) mRNA, complete cds. // --- // ---","13112.t01312 // MSU_osa1r6 // Jacalin-like lectin domain containing protein, putative…
0.000857	6.4e-05	0.000184	3.37572	3.6689	3.08195	10.3799	12.7189	8.46759	Os12g0257600	15865437,"15865437","chr12","+","8866947","8869426","11","gi:115488051 // Os12g0257600 // Oryza sativa (japonica cultivar-group) Os12g0257600 (Os12g0257600) mRNA, complete cds. // --- // ---","gi:115488051 // blat // Oryza sativa (japonica cultivar-group) Os12g0257600 (Os12g0257600) mRNA, complete cds. // chr12 // --- // --- // --- // --- // ---","---","---","---","---","---","---","---","1","mai…
0.007934	0.000413	0.000317	1.8109	2.00745	2.22946	3.50861	4.0207	4.6896	Os12g0431700	15866374,"15866374","chr12","+","13911270","13913070","19","NM_001073212.1 // Os12g0431700 // Oryza sativa (japonica cultivar-group) Os12g0431700 (Os12g0431700) mRNA, complete cds. // --- // ---","NM_001073212.1 // blat // Oryza sativa (japonica cultivar-group) Os12g0431700 (Os12g0431700) mRNA, complete cds. // chr12 // --- // --- // --- // --- // ---","---","---","---","---","---","---","---","1…
0.013768	0.001291	0.018706	1.76549	1.64465	1.00017	3.3999	3.12671	2.00024	Os12g0440300	15866459,"15866459","chr12","+","14633729","14636620","10","NM_001073227.1 // Os12g0440300 // Oryza sativa (japonica cultivar-group) Os12g0440300 (Os12g0440300) mRNA, partial cds. // --- // ---","NM_001073227.1 // blat // Oryza sativa (japonica cultivar-group) Os12g0440300 (Os12g0440300) mRNA, partial cds. // chr12 // --- // --- // --- // --- // ---","---","---","---","---","---","---","---","1",…
0.00761	0.000662	0.00228	2.07137	2.28597	1.41444	4.20285	4.87693	2.66556	LOC_Os12g36880	15868167,"15868167","chr12","+","22566391","22567697","18","13112.t03383 // LOC_Os12g36880 // pathogenesis-related Bet v I family protein, putative, expressed // --- // --- ///
0.00356	0.000121	0.000927	2.26906	2.69675	1.97598	4.82008	6.4834	3.93396	Os12g0562000	15868287,"15868287","chr12","+","22991815","22994521","10","NM_001073557.1 // Os12g0562000 // Oryza sativa (japonica cultivar-group) Os12g0562000 (Os12g0562000) mRNA, complete cds. // --- // ---","NM_001073557.1 // blat // Oryza sativa (japonica cultivar-group) Os12g0562000 (Os12g0562000) mRNA, complete cds. // chr12 // --- // --- // --- // --- // ---","---","---","---","---","---","---","---","1…
0.049474	0.00065	0.001994	1.63528	1.91267	1.43193	3.10647	3.76506	2.69807	LOC_Os12g38170	15868550,"15868550","chr12","+","23401918","23403054","18","13112.t03508 // LOC_Os12g38170 // osmotin, putative, expressed // --- // --- /// NM_001073606.1 // Os12g0569500 // Oryza sativa (japonica cultivar-group) Os12g0569500 (Os12g0569500) mRNA, complete cds. // --- // ---","13112.t03508 // MSU_osa1r6 // osmotin, putative, expressed // chr12 // --- // --- // --- // --- // --- /// NM_001073606.1…
0.006299	0.00065	0.003905	2.01278	2.18312	1.96808	4.0356	4.54135	3.91247	LOC_Os12g43450	15869991,"15869991","chr12","+","26926886","26927804","9","13112.t04028 // LOC_Os12g43450 // thaumatin family domain containing protein, expressed // --- // --- /// gi:115489697 // Os12g0630200 // Oryza sativa (japonica cultivar-group) Os12g0630200 (Os12g0630200) mRNA, complete cds. // --- // ---","13112.t04028 // MSU_osa1r6 // thaumatin family domain containing protein, expressed // chr12 // ---…
0.001996	0.000403	0.00171	2.49115	2.58428	2.52569	5.62224	5.99716	5.7585	LOC_Os12g02450	15870495,"15870495","chr12","-","823302","830616","12","13112.t00143 // LOC_Os12g02450 // OsWRKY64 - Superfamily of TFs having WRKY and zinc finger domains // --- // --- /// gi:115487017 // Os12g0116700 // Oryza sativa (japonica cultivar-group) Os12g0116700 (Os12g0116700) mRNA, complete cds. // --- // ---","13112.t00143 // MSU_osa1r6 // OsWRKY64 - Superfamily of TFs having WRKY and zinc finger do…
0.001493	0.000233	0.000332	2.82206	2.57363	2.90946	7.0717	5.95307	7.51337	LOC_Os12g02470	15870499,"15870499","chr12","-","835516","837755","15","13112.t00145 // LOC_Os12g02470 // OsWRKY65 - Superfamily of TFs having WRKY and zinc finger domains, expressed // --- // ---","13112.t00145 // MSU_osa1r6 // OsWRKY65 - Superfamily of TFs having WRKY and zinc finger domains, expressed // chr12 // --- // --- // --- // --- // ---","---","---","---","---","---","---","---","1","main"
0.026226	0.000512	0.001982	1.38332	1.65597	1.11008	2.60868	3.15136	2.15858	LOC_Os12g08700	15871903,"15871903","chr12","-","4411899","4414891","19","13112.t00752 // LOC_Os12g08700 // expressed protein // --- // --- /// NM_001072861.1 // Os12g0187800 // Oryza sativa (japonica cultivar-group) Os12g0187800 (Os12g0187800) mRNA, complete cds. // --- // ---","13112.t00752 // MSU_osa1r6 // expressed protein // chr12 // --- // --- // --- // --- // --- /// NM_001072861.1 // blat // Oryza sativa…
0.008177	0.001137	0.001801	1.96048	1.95986	1.93234	3.89192	3.89025	3.81674	LOC_Os12g09700	15872121,"15872121","chr12","-","5115331","5117084","14","13112.t00850 // LOC_Os12g09700 // Jacalin-like lectin domain containing protein, putative, expressed // --- // --- /// NM_001072899.1 // Os12g0198700 // Oryza sativa (japonica cultivar-group) Os12g0198700 (Os12g0198700) mRNA, complete cds. // --- // ---","13112.t00850 // MSU_osa1r6 // Jacalin-like lectin domain containing protein, putative…
0.005011	0.000424	0.001044	2.17533	2.12414	1.81062	4.5169	4.35942	3.50793	LOC_Os12g11550	15872317,"15872317","chr12","-","6258504","6258713","21","13112.t01029 // LOC_Os12g11550 // hypothetical protein // --- // ---","13112.t01029 // MSU_osa1r6 // hypothetical protein // chr12 // --- // --- // --- // --- // ---","---","---","---","---","---","---","---","1","main"
0.005075	0.000208	0.000368	2.1462	2.37011	2.58037	4.42659	5.1698	5.98095	LOC_Os12g11620	15872321,"15872321","chr12","-","6300742","6300951","10","13112.t01036 // LOC_Os12g11620 // hypothetical protein // --- // ---","13112.t01036 // MSU_osa1r6 // hypothetical protein // chr12 // --- // --- // --- // --- // ---","---","---","---","---","---","---","---","3","main"
0.023996	0.001137	0.002575	1.31099	1.35004	1.80608	2.48112	2.54919	3.49691	LOC_Os12g11990	15872342,"15872342","chr12","-","6566005","6566550","11","13112.t01070 // LOC_Os12g11990 // expressed protein // --- // ---","13112.t01070 // MSU_osa1r6 // expressed protein // chr12 // --- // --- // --- // --- // ---","---","---","---","---","---","---","---","1","main"
0.02155	0.00124	0.002478	1.45725	1.60709	1.06689	2.74585	3.04636	2.09491	LOC_Os12g17160	15873048,"15873048","chr12","-","9818953","9821343","17","13112.t01567 // LOC_Os12g17160 // flavonol sulfotransferase, putative, expressed // --- // --- /// NM_001073082.1 // Os12g0270900 // Oryza sativa (japonica cultivar-group) Os12g0270900 (Os12g0270900) mRNA, partial cds. // --- // ---","13112.t01567 // MSU_osa1r6 // flavonol sulfotransferase, putative, expressed // chr12 // --- // --- // ---…
0.02155	0.000536	0.0064	1.59229	1.72056	1.02464	3.01528	3.29564	2.03446	LOC_Os12g17804	15873142,"15873142","chr12","-","10191478","10193824","9","13112.t01633 // LOC_Os12g17804 // hypothetical protein // --- // ---","13112.t01633 // MSU_osa1r6 // hypothetical protein // chr12 // --- // --- // --- // --- // ---","---","---","---","---","---","---","---","1","main"
0.025447	0.000434	0.000679	1.39963	1.67326	1.63628	2.63833	3.18934	3.10863	LOC_Os12g27220	15874226,"15874226","chr12","-","15967110","15970797","12","13112.t02441 // LOC_Os12g27220 // transferase family protein, putative, expressed // --- // ---","13112.t02441 // MSU_osa1r6 // transferase family protein, putative, expressed // chr12 // --- // --- // --- // --- // ---","---","---","---","---","---","---","---","1","main"
0.000546	0.000613	0.000379	3.78551	3.15296	3.93461	13.7896	8.89477	15.291	LOC_Os12g27254	15874230,"15874230","chr12","-","15995568","16002777","17","13112.t02444 // LOC_Os12g27254 // transferase family protein, putative, expressed // --- // --- /// NM_001073265.1 //
0.000857	0.000688	0.000891	3.32712	2.90016	2.62859	10.0361	7.46511	6.1842	LOC_Os12g27350	15874241,"15874241","chr12","-","16075841","16079351","13","13112.t02454 // LOC_Os12g27350 // 10-deacetylbaccatin III 10-O-acetyltransferase, putative // --- // ---","13112.t02454 // MSU_osa1r6 // 10-deacetylbaccatin III 10-O-acetyltransferase, putative // chr12 // --- // --- // --- // --- // ---","---","---","---","---","---","---","---","1","main"
0.024113	0.000552	0.000927	1.48359	2.25563	1.59287	2.79644	4.77543	3.01648	LOC_Os12g29400	15874397,"15874397","chr12","-","17457403","17459220","19","13112.t02653 // LOC_Os12g29400 // GRAM domain containing protein, expressed // --- // --- /// gi:115488547 // Os12g0478200 // Oryza sativa (japonica cultivar-group) Os12g0478200 (Os12g0478200) mRNA, partial cds. // --- // ---","13112.t02653 // MSU_osa1r6 // GRAM domain containing protein, expressed // chr12 // --- // --- // --- // --- //…
0.002883	0.000215	0.000317	2.20109	2.33535	2.24835	4.59827	5.04675	4.75138	LOC_Os12g31860	15874814,"15874814","chr12","-","19152104","19157387","29","13112.t02893 // LOC_Os12g31860 // ureide permease, putative, expressed // --- // --- /// NM_001073365.1 //
0.022173	0.00065	0.001248	1.57043	1.99033	1.64738	2.96993	3.97328	3.13264	LOC_Os12g32610	15874942,"15874942","chr12","-","19646823","19647784","18","13112.t02963 // LOC_Os12g32610 // expressed protein // --- // ---","13112.t02963 // MSU_osa1r6 // expressed protein // chr12 // --- // --- // --- // --- // ---","---","---","---","---","---","---","---","1","main"
0.032155	0.000107	0.001671	2.26522	2.49522	2.5342	4.80727	5.63813	5.79254	LOC_Os12g33300	15875144,"15875144","chr12","-","20109577","20112636","11","13112.t03030 // LOC_Os12g33300 // integral membrane protein DUF6 containing protein, expressed // --- // --- /// NM_001073431.1 // Os12g0518200 // Oryza sativa (japonica cultivar-group) Os12g0518200 (Os12g0518200) mRNA, complete cds. // --- // ---","13112.t03030 // MSU_osa1r6 // integral membrane protein DUF6 containing protein, expresse…
0.043259	0.000152	0.000217	2.64305	3.42873	2.67757	6.2465	10.7684	6.39779	LOC_Os12g36240	15875559,"15875559","chr12","-","22169250","22169987","8","13112.t03323 // LOC_Os12g36240 // inhibitor I family protein, putative // --- // --- /// NM_001073505.1 // Os12g0548700 // Oryza sativa (japonica cultivar-group) Os12g0548700 (Os12g0548700) mRNA, complete cds. // --- // ---","13112.t03323 // MSU_osa1r6 // inhibitor I family protein, putative // chr12 // --- // --- // --- // --- // --- ///…
0.000546	6.4e-05	5.7e-05	3.57798	3.63063	3.82037	11.9421	12.3859	14.1269	LOC_Os12g37260	15875746,"15875746","chr12","-","22821051","22826640","16","13112.t03421 // LOC_Os12g37260 // lipoxygenase 2.1, chloroplast precursor, putative, expressed // --- // --- ///
0.000546	6.4e-05	0.00132	4.50606	4.53983	2.89116	22.7227	23.2607	7.41869	LOC_Os12g43380	15877320,"15877320","chr12","-","26879373","26880250","17","13112.t04022 // LOC_Os12g43380 // thaumatin, putative, expressed // --- // --- /// NM_001073863.1 // Os12g0628600 // Oryza sativa (japonica cultivar-group) Os12g0628600 (Os12g0628600) mRNA, complete cds. // --- // ---","13112.t04022 // MSU_osa1r6 // thaumatin, putative, expressed // chr12 // --- // --- // --- // --- // --- /// NM_0010738…
0.020821	0.001714	0.00153	1.6471	1.45692	1.77705	3.13204	2.74521	3.42725	LOC_Os12g43410	15877326,"15877326","chr12","-","26898672","26899691","8","13112.t04025 // LOC_Os12g43410 // thaumatin, putative // --- // --- /// gi:115489691 // Os12g0629600 // Oryza sativa (japonica cultivar-group) Os12g0629600 (Os12g0629600) mRNA, complete cds. // --- // ---","13112.t04025 // MSU_osa1r6 // thaumatin, putative // chr12 // --- // --- // --- // --- // --- /// gi:115489691 // blat // Oryza sativ…
0.013137	0.000752	0.000756	-1.68043	-1.48023	-2.01981	-3.20524	-2.78994	-4.05529	LOC_Os02g01590	15877916,"15877916","chr2","+","343057","347196","22","13102.t00062 // LOC_Os02g01590 // glycosyl hydrolases, putative, expressed // --- // --- /// NM_001052161.1 // Os02g0106100 // Oryza sativa (japonica cultivar-group) Os02g0106100 (Os02g0106100) mRNA, complete cds. // --- // ---","13102.t00062 // MSU_osa1r6 // glycosyl hydrolases, putative, expressed // chr2 // --- // --- // --- // --- // --- …
0.000647	6.4e-05	0.00015	-3.3144	-3.1399	-3.58647	-9.94792	-8.81464	-12.0126	LOC_Os02g02170	15878033,"15878033","chr2","+","655324","657245","17","13102.t00121 // LOC_Os02g02170 // transporter, major facilitator family, putative, expressed // --- // --- /// NM_001052193.1 // Os02g0112100 // Oryza sativa (japonica cultivar-group) Os02g0112100 (Os02g0112100) mRNA, complete cds. // --- // ---","13102.t00121 // MSU_osa1r6 // transporter, major facilitator family, putative, expressed // chr2…
0.012297	0.000562	0.001012	1.6377	1.53241	1.78845	3.11168	2.89269	3.45442	LOC_Os02g09390	15880447,"15880447","chr2","+","4824243","4825852","10","13102.t00798 // LOC_Os02g09390 // cytochrome P450, putative, expressed // --- // --- /// NM_001052658.1 // Os02g0186800 // Oryza sativa (japonica cultivar-group) Os02g0186800 (Os02g0186800) mRNA, complete cds. // --- // ---","13102.t00798 // MSU_osa1r6 // cytochrome P450, putative, expressed // chr2 // --- // --- // --- // --- // --- /// NM…
0.006818	0.000153	0.000521	2.79844	3.29854	2.35862	6.95689	9.8392	5.12879	Os02g0494300	15884352,"15884352","chr2","+","17314470","17314805","8","gi:115446208 // Os02g0494300 // Oryza sativa (japonica cultivar-group) Os02g0494300 (Os02g0494300) mRNA, complete cds. // --- // ---","gi:115446208 // blat // Oryza sativa (japonica cultivar-group) Os02g0494300 (Os02g0494300) mRNA, complete cds. // chr2 // --- // --- // --- // --- // ---","---","---","---","---","---","---","---","1","main"
0.041434	9.9e-05	0.002088	1.73082	2.49641	1.43216	3.31916	5.64278	2.69851	LOC_Os02g32520	15885059,"15885059","chr2","+","19245477","19250435","24","13102.t02914 // LOC_Os02g32520 // ERD1 protein, chloroplast precursor, putative, expressed // --- // --- /// NM_001053532.1 // Os02g0526400 // Oryza sativa (japonica cultivar-group) Os02g0526400 (Os02g0526400) mRNA, complete cds. // --- // ---","13102.t02914 // MSU_osa1r6 // ERD1 protein, chloroplast precursor, putative, expressed // chr2…
0.027896	0.000215	0.000756	1.49397	2.21786	1.71545	2.81663	4.65204	3.284	LOC_Os02g33610	15885356,"15885356","chr2","+","20000085","20007984","36","13102.t03020 // LOC_Os02g33610 // metallo-beta-lactamase, putative, expressed // --- // --- /// NM_001053593.1 // Os02g0539600 // Oryza sativa (japonica cultivar-group) Os02g0539600 (Os02g0539600) mRNA, complete cds. // --- // ---","13102.t03020 // MSU_osa1r6 // metallo-beta-lactamase, putative, expressed // chr2 // --- // --- // --- // -…
0.006368	0.000208	0.001257	-1.98381	-1.9742	-1.6013	-3.95536	-3.9291	-3.03417	LOC_Os02g36590	15886069,"15886069","chr2","+","22090101","22095028","20","13102.t03313 // LOC_Os02g36590 // CPuORF19 - conserved peptide uORF-containing transcript, expressed // --- // --- /// NM_001053748.1 // Os02g0575700 // Oryza sativa (japonica cultivar-group) Os02g0575700 (Os02g0575700) mRNA, complete cds. // --- // --- /// 13102.t05567 // LOC_Os02g36595 // expressed protein // --- // ---","13102.t03313 /…
0.008401	0.000148	0.002671	1.67139	2.31542	1.37957	3.18521	4.97749	2.6019	LOC_Os02g51930	15890578,"15890578","chr2","+","31800108","31802022","16","13102.t04822 // LOC_Os02g51930 // cytokinin-O-glucosyltransferase 2, putative, expressed // --- // --- /// NM_001054700.1 // Os02g0755900 // Oryza sativa (japonica cultivar-group) Os02g0755900 (Os02g0755900) mRNA, complete cds. // --- // ---","13102.t04822 // MSU_osa1r6 // cytokinin-O-glucosyltransferase 2, putative, expressed // chr2 // …
0.011851	0.00037	0.001073	1.73037	2.26026	2.51544	3.31812	4.79078	5.71772	LOC_Os02g53400	15891000,"15891000","chr2","+","32678281","32680193","18","13102.t04967 // LOC_Os02g53400 // thioredoxin, putative, expressed // --- // --- /// gi:115448984 // Os02g0774100 // Oryza sativa (japonica cultivar-group) Os02g0774100 (Os02g0774100) mRNA, complete cds. // --- // ---","13102.t04967 // MSU_osa1r6 // thioredoxin, putative, expressed // chr2 // --- // --- // --- // --- // --- /// gi:1154489…
0.00729	0.000424	0.000217	2.00697	2.33385	2.75859	4.01937	5.0415	6.76736	LOC_Os02g02780	15893710,"15893710","chr2","-","1050786","1056830","18","13102.t00180 // LOC_Os02g02780 // protein kinase family protein, putative, expressed // --- // --- /// NM_001052241.1 // Os02g0120100 // Oryza sativa (japonica cultivar-group) Os02g0120100 (Os02g0120100) mRNA, complete cds. // --- // ---","13102.t00180 // MSU_osa1r6 // protein kinase family protein, putative, expressed // chr2 // --- // ---…
0.017174	0.001489	0.000492	1.91429	1.45785	1.71598	3.76929	2.747	3.2852	LOC_Os02g03900	15894153,"15894153","chr2","-","1658576","1662644","22","13102.t00291 // LOC_Os02g03900 // metal transporter Nramp6, putative, expressed // --- // --- /// NM_001052329.1 // Os02g0131800 // Oryza sativa (japonica cultivar-group) Os02g0131800 (Os02g0131800) mRNA, complete cds. // --- // ---","13102.t00291 // MSU_osa1r6 // metal transporter Nramp6, putative, expressed // chr2 // --- // --- // --- //…
0.009785	6.4e-05	0.000379	1.89306	2.84568	1.98129	3.71423	7.18842	3.94846	LOC_Os02g09810	15895855,"15895855","chr2","-","5058713","5061962","16","13102.t00838 // LOC_Os02g09810 // amino acid transporter, putative, expressed // --- // --- /// NM_001052691.1 // Os02g0191300 // Oryza sativa (japonica cultivar-group) Os02g0191300 (Os02g0191300) mRNA, complete cds. // --- // ---","13102.t00838 // MSU_osa1r6 // amino acid transporter, putative, expressed // chr2 // --- // --- // --- // ---…
0.018589	0.000552	0.000759	-1.43855	-1.64281	-1.65833	-2.71048	-3.12273	-3.1565	LOC_Os02g37654	15901535,"15901535","chr2","-","22716790","22727383","14","13102.t03416 // LOC_Os02g37654 // lecithin:cholesterol acyltransferase, putative, expressed // --- // --- /// NM_001053813.1 // Os02g0589000 // Oryza sativa (japonica cultivar-group) Os02g0589000 (Os02g0589000) mRNA, complete cds. // --- // ---","13102.t03416 // MSU_osa1r6 // lecithin:cholesterol acyltransferase, putative, expressed // ch…
0.002184	0.000108	0.000217	-2.53661	-2.61312	-2.81146	-5.80223	-6.11824	-7.01995	LOC_Os02g38230	15901742,"15901742","chr2","-","23115264","23117280","22","13102.t03476 // LOC_Os02g38230 // high affinity nitrate transporter, putative, expressed // --- // --- /// gi:115447074 // Os02g0595900 // Oryza sativa (japonica cultivar-group) Os02g0595900 (Os02g0595900) mRNA, complete cds. // --- // ---","13102.t03476 // MSU_osa1r6 // high affinity nitrate transporter, putative, expressed // chr2 // --…
0.010879	0.000224	0.000379	-1.61475	-2.20929	-1.96709	-3.06257	-4.62446	-3.90979	LOC_Os02g44080	15903296,"15903296","chr2","-","26602492","26603789","18","13102.t04023 // LOC_Os02g44080 // aquaporin protein, putative, expressed // --- // --- /// NM_001054167.1 // Os02g0658100 // Oryza sativa (japonica cultivar-group) Os02g0658100 (Os02g0658100) mRNA, complete cds. // --- // ---","13102.t04023 // MSU_osa1r6 // aquaporin protein, putative, expressed // chr2 // --- // --- // --- // --- // --- …
0.035125	0.000355	0.003752	1.26553	1.73114	1.05391	2.40415	3.3199	2.07615	LOC_Os02g47840	15904437,"15904437","chr2","-","29254194","29259628","24","13102.t04405 // LOC_Os02g47840 // universal stress protein domain containing protein, putative, expressed // --- // --- /// NM_001054414.1 // Os02g0707900 // Oryza sativa (japonica cultivar-group) Os02g0707900 (Os02g0707900) mRNA, complete cds. // --- // ---","13102.t04405 // MSU_osa1r6 // universal stress protein domain containing protei…
0.004718	6.4e-05	0.000606	2.30579	2.83594	2.27287	4.94439	7.14007	4.83285	LOC_Os02g54254	15906541,"15906541","chr2","-","33247218","33260713","28","13102.t05052 // LOC_Os02g54254 // saccharopine dehydrogenase, putative, expressed // --- // --- /// NM_001054859.1 //
0.041981	0.000337	0.00505	1.50903	2.15774	1.05079	2.84618	4.46216	2.07166	LOC_Os03g04080	15909393,"15909393","chr3","+","1869799","1870499","21","13103.t00295 // LOC_Os03g04080 // expressed protein // --- // --- /// NM_001055408.1 // Os03g0133100 // Oryza sativa (japonica cultivar-group) Os03g0133100 (Os03g0133100) mRNA, complete cds. // --- // ---","13103.t00295 // MSU_osa1r6 // expressed protein // chr3 // --- // --- // --- // --- // --- /// NM_001055408.1 // blat // Oryza sativa (…
0.000857	6.4e-05	5.8e-05	3.08463	3.38566	3.4691	8.48335	10.4517	11.074	LOC_Os03g09910	15911283,"15911283","chr3","+","4935474","4940039","23","13103.t00810 // LOC_Os03g09910 // aminotransferase, classes I and II, domain containing protein, expressed // --- // --- /// NM_001055790.1 // Os03g0195100 // Oryza sativa (japonica cultivar-group) Os03g0195100 (Os03g0195100) mRNA, complete cds. // --- // ---","13103.t00810 // MSU_osa1r6 // aminotransferase, classes I and II, domain contain…
0.002627	0.000118	0.000379	2.56279	2.79713	2.094	5.90848	6.95058	4.26931	LOC_Os03g12820	15912444,"15912444","chr3","+","6894176","6897426","20","13103.t01095 // LOC_Os03g12820 // ATP8, putative, expressed // --- // --- /// NM_001055991.1 // Os03g0230300 // Oryza sativa
0.01347	0.000634	0.001506	1.62441	1.61354	1.26516	3.08316	3.06002	2.40355	LOC_Os03g15960	15913325,"15913325","chr3","+","8804505","8805539","20","13103.t01401 // LOC_Os03g15960 // hsp20/alpha crystallin family protein, putative, expressed // --- // --- /// NM_001056192.1 // Os03g0266300 // Oryza sativa (japonica cultivar-group) Os03g0266300 (Os03g0266300) mRNA, complete cds. // --- // ---","13103.t01401 // MSU_osa1r6 // hsp20/alpha crystallin family protein, putative, expressed // ch…
0.03476	0.000229	0.000701	-1.42652	-2.24965	-1.67967	-2.68798	-4.75569	-3.20354	LOC_Os03g25300	15916096,"15916096","chr3","+","14444185","14445582","13","13103.t02250 // LOC_Os03g25300 // peroxidase precursor, putative, expressed // --- // --- /// NM_001056722.1 // Os03g0368300 // Oryza sativa (japonica cultivar-group) Os03g0368300 (Os03g0368300) mRNA, complete cds. // --- // ---","13103.t02250 // MSU_osa1r6 // peroxidase precursor, putative, expressed // chr3 // --- // --- // --- // --- /…
0.034346	0.000662	0.00068	1.28581	1.52584	2.06115	2.4382	2.87954	4.1732	LOC_Os03g28990	15916971,"15916971","chr3","+","16456163","16458095","12","13103.t02546 // LOC_Os03g28990 // zinc finger family protein, putative, expressed // --- // --- /// NM_001056860.1 // Os03g0403600 // Oryza sativa (japonica cultivar-group) Os03g0403600 (Os03g0403600) mRNA, partial cds. // --- // ---","13103.t02546 // MSU_osa1r6 // zinc finger family protein, putative, expressed // chr3 // --- // --- // -…
0.022324	6.8e-05	0.000492	1.91745	2.79916	2.33262	3.77756	6.96033	5.0372	LOC_Os03g47610	15919789,"15919789","chr3","+","26945101","26952253","26","13103.t04132 // LOC_Os03g47610 // thiamine biosynthesis protein thiC, putative, expressed // --- // --- /// NM_001057432.1 // Os03g0679700 // Oryza sativa (japonica cultivar-group) Os03g0679700 (Os03g0679700) mRNA, complete cds. // --- // ---","13103.t04132 // MSU_osa1r6 // thiamine biosynthesis protein thiC, putative, expressed // chr3 /…
0.00356	0.000148	0.000928	2.11844	2.30005	1.61694	4.34223	4.92474	3.06725	LOC_Os03g52390	15921314,"15921314","chr3","+","30071363","30071968","22","13103.t04571 // LOC_Os03g52390 // PIII1 - Proteinase inhibitor II family protein precursor, expressed // --- // --- /// NM_001057714.1 // Os03g0734300 // Oryza sativa (japonica cultivar-group) Os03g0734300 (Os03g0734300) mRNA, complete cds. // --- // ---","13103.t04571 // MSU_osa1r6 // PIII1 - Proteinase inhibitor II family protein precur…
0.014729	0.000842	0.001073	2.10727	2.26959	1.85374	4.30874	4.82185	3.61435	LOC_Os03g52860	15921463,"15921463","chr3","+","30308494","30312011","20","13103.t04612 // LOC_Os03g52860 // lipoxygenase, putative, expressed // --- // --- /// NM_001057747.1 // Os03g0738600 //
0.011306	6.2e-05	8e-05	-2.89386	-3.64122	-3.04808	-7.43259	-12.4772	-8.27109	LOC_Os03g54130	15921936,"15921936","chr3","+","31016266","31018114","16","13103.t04733 // LOC_Os03g54130 // cysteine protease 1 precursor, putative, expressed // --- // ---","13103.t04733 // MSU_osa1r6 // cysteine protease 1 precursor, putative, expressed // chr3 // --- // --- // --- // --- // ---","---","---","---","---","---","---","---","1","main"
0.018922	6.4e-05	0.00061	2.47255	3.15227	2.77245	5.55023	8.89055	6.83266	LOC_Os03g57640	15922985,"15922985","chr3","+","32844295","32845652","20","13103.t05036 // LOC_Os03g57640 // gibberellin receptor GID1L2, putative, expressed // --- // --- /// NM_001058050.1 //
0.001273	6.2e-05	0.000217	3.21899	3.94235	3.34723	9.31134	15.3732	10.1769	LOC_Os03g60580	15923956,"15923956","chr3","+","34423261","34424253","15","13103.t05306 // LOC_Os03g60580 // actin-depolymerizing factor, putative, expressed // --- // --- /// gi:115456238 // Os03g0820500 // Oryza sativa (japonica cultivar-group) Os03g0820500 (Os03g0820500) mRNA, complete cds. // --- // ---","13103.t05306 // MSU_osa1r6 // actin-depolymerizing factor, putative, expressed // chr3 // --- // --- // …
0.00356	0.000268	0.000521	2.35498	2.0858	1.80166	5.11588	4.2451	3.4862	LOC_Os03g63330	15924811,"15924811","chr3","+","35782913","35788365","17","13103.t05563 // LOC_Os03g63330 // aspartokinase, chloroplast precursor, putative, expressed // --- // --- /// NM_001058441.1 // Os03g0850400 // Oryza sativa (japonica cultivar-group) Os03g0850400 (Os03g0850400) mRNA, partial cds. // --- // ---","13103.t05563 // MSU_osa1r6 // aspartokinase, chloroplast precursor, putative, expressed // chr…
0.002117	6.3e-05	0.000217	3.28777	3.59871	3.46919	9.766	12.1149	11.0746	Os03g0120600	15925725,"15925725","chr3","-","1131268","1134113","10","gi:115450378 // Os03g0120600 // Oryza sativa (japonica cultivar-group) Os03g0120600 (Os03g0120600) mRNA, partial cds. // --- // ---","gi:115450378 // blat // Oryza sativa (japonica cultivar-group) Os03g0120600 (Os03g0120600) mRNA, partial cds. // chr3 // --- // --- // --- // --- // ---","---","---","---","---","---","---","---","1","main"
0.03285	0.000382	0.00154	1.22229	1.78045	1.23683	2.33316	3.43533	2.35681	LOC_Os03g11900	15928517,"15928517","chr3","-","6231979","6237297","20","13103.t01005 // LOC_Os03g11900 // transporter family protein, putative, expressed // --- // --- /// NM_001055931.1 // Os03g0218400 // Oryza sativa (japonica cultivar-group) Os03g0218400 (Os03g0218400) mRNA, complete cds. // --- // ---","13103.t01005 // MSU_osa1r6 // transporter family protein, putative, expressed // chr3 // --- // --- // --…
0.018267	0.000329	0.002334	1.4335	1.89757	1.22719	2.70102	3.72584	2.3411	LOC_Os03g16920	15930150,"15930150","chr3","-","9410430","9415018","16","13103.t01490 // LOC_Os03g16920 // DnaK family protein, putative, expressed // --- // --- /// gi:115452236 // Os03g0277300 // Oryza sativa (japonica cultivar-group) Os03g0277300 (Os03g0277300) mRNA, complete cds. // --- // ---","13103.t01490 // MSU_osa1r6 // DnaK family protein, putative, expressed // chr3 // --- // --- // --- // --- // --- …
0.004838	0.000176	0.001276	2.05508	2.44422	1.83974	4.15566	5.44231	3.57945	LOC_Os03g17790	15930484,"15930484","chr3","-","9898694","9899336","13","13103.t01571 // LOC_Os03g17790 // OsRCI2-5 - Putative low temperature and salt responsive protein, expressed // --- // --- /// NM_001056311.1 // Os03g0286900 // Oryza sativa (japonica cultivar-group) Os03g0286900 (Os03g0286900) mRNA, complete cds. // --- // ---","13103.t01571 // MSU_osa1r6 // OsRCI2-5 - Putative low temperature and salt res…
0.019887	0.000481	0.001473	1.46098	1.7925	1.4277	2.75295	3.46414	2.69017	LOC_Os03g18130	15930571,"15930571","chr3","-","10118809","10124388","26","13103.t01605 // LOC_Os03g18130 // asparagine synthetase, putative, expressed // --- // --- /// gi:115452396 // Os03g0291500 // Oryza sativa (japonica cultivar-group) Os03g0291500 (Os03g0291500) mRNA, complete cds. // --- // ---","13103.t01605 // MSU_osa1r6 // asparagine synthetase, putative, expressed // chr3 // --- // --- // --- // --- /…
0.014384	0.000118	0.000382	1.88742	2.56053	1.80784	3.69973	5.89924	3.50118	LOC_Os03g22120	15931778,"15931778","chr3","-","12673180","12679375","22","13103.t01992 // LOC_Os03g22120 // sucrose synthase, putative, expressed // --- // --- /// NM_001056599.1 // Os03g0340500 // Oryza sativa (japonica cultivar-group) Os03g0340500 (Os03g0340500) mRNA, complete cds. // --- // ---","13103.t01992 // MSU_osa1r6 // sucrose synthase, putative, expressed // chr3 // --- // --- // --- // --- // --- //…
0.006968	0.000182	0.00261	2.05124	2.01287	1.56638	4.14463	4.03584	2.9616	LOC_Os03g46070	15935834,"15935834","chr3","-","26032445","26033376","12","13103.t03982 // LOC_Os03g46070 // thaumatin, putative, expressed // --- // --- /// NM_001057368.1 // Os03g0663500 // Oryza sativa (japonica cultivar-group) Os03g0663500 (Os03g0663500) mRNA, partial cds. // --- // ---","13103.t03982 // MSU_osa1r6 // thaumatin, putative, expressed // chr3 // --- // --- // --- // --- // --- /// NM_001057368.…
0.001996	0.000118	0.000219	2.77282	3.40721	3.02225	6.83442	10.609	8.12435	LOC_Os03g48750	15936547,"15936547","chr3","-","27772139","27773149","19","13103.t04241 // LOC_Os03g48750 // Cupin domain containing protein, expressed // --- // --- /// NM_001057500.1 //
0.001305	6.4e-05	0.000972	2.95059	2.8373	2.74898	7.73065	7.14682	6.72241	LOC_Os03g48780	15936556,"15936556","chr3","-","27784031","27785101","14","13103.t04244 // LOC_Os03g48780 // Cupin domain containing protein, expressed // --- // --- /// NM_001057503.1 //
0.020253	0.000403	0.002	1.54181	1.65391	1.13691	2.91159	3.14686	2.1991	LOC_Os03g51010	15937224,"15937224","chr3","-","29143172","29146739","22","13103.t04442 // LOC_Os03g51010 // hydrolase, alpha/beta fold family domain containing protein, expressed // --- // --- /// gi:115454986 // Os03g0719400 // Oryza sativa (japonica cultivar-group) Os03g0719400 (Os03g0719400) mRNA, complete cds. // --- // ---","13103.t04442 // MSU_osa1r6 // hydrolase, alpha/beta fold family domain containing …
0.017163	0.000873	0.000783	1.38328	1.54394	1.60669	2.60862	2.91591	3.04553	LOC_Os03g55090	15938327,"15938327","chr3","-","31324964","31332048","29","13103.t04778 // LOC_Os03g55090 // alpha-glucan phosphorylast isozyme, putative, expressed // --- // --- /// NM_001057865.1 // Os03g0758100 // Oryza sativa (japonica cultivar-group) Os03g0758100 (Os03g0758100) mRNA, partial cds. // --- // ---","13103.t04778 // MSU_osa1r6 // alpha-glucan phosphorylast isozyme, putative, expressed // chr3 //…
0.013768	0.000592	0.00171	1.49972	1.65617	1.13918	2.82789	3.1518	2.20256	LOC_Os04g01740	15941450,"15941450","chr4","+","482239","485063","13","13104.t00070 // LOC_Os04g01740 // heat shock protein, putative, expressed // --- // --- /// gi:115456839 // Os04g0107900 // Oryza sativa (japonica cultivar-group) Os04g0107900 (Os04g0107900) mRNA, partial cds. // --- // ---","13104.t00070 // MSU_osa1r6 // heat shock protein, putative, expressed // chr4 // --- // --- // --- // --- // --- /// g…
0.025497	0.003772	0.041546	1.27225	1.78405	0.761908	2.41538	3.44392	1.69573	LOC_Os04g01810	15941461,"15941461","chr4","+","519180","523505","22","13104.t00077 // LOC_Os04g01810 // terpene synthase, putative // --- // ---","13104.t00077 // MSU_osa1r6 // terpene synthase, putative // chr4 // --- // --- // --- // --- // ---","---","---","---","---","---","---","---","1","main"
0.026735	0.000916	0.000273	1.32539	1.67906	2.08546	2.506	3.20219	4.24409	LOC_Os04g03810	15941781,"15941781","chr4","+","1710201","1715904","19","13104.t00264 // LOC_Os04g03810 // OsSub38 - Putative Subtilisin homologue, expressed // --- // --- /// NM_001058617.1 // Os04g0127300 // Oryza sativa (japonica cultivar-group) Os04g0127300 (Os04g0127300) mRNA, partial cds. // --- // ---","13104.t00264 // MSU_osa1r6 // OsSub38 - Putative Subtilisin homologue, expressed // chr4 // --- // --- …
0.008164	0.002284	0.002487	-1.80391	-1.45639	-1.26341	-3.49164	-2.74421	-2.40062	LOC_Os04g11970	15942608,"15942608","chr4","+","6560068","6562330","20","13104.t01013 // LOC_Os04g11970 // O-methyltransferase, putative, expressed // --- // --- /// NM_001058750.1 // Os04g0196200 // Oryza sativa (japonica cultivar-group) Os04g0196200 (Os04g0196200) mRNA, complete cds. // --- // ---","13104.t01013 // MSU_osa1r6 // O-methyltransferase, putative, expressed // chr4 // --- // --- // --- // --- // --…
0.016951	0.001383	0.002314	1.41813	1.29988	1.69846	2.67239	2.46208	3.24555	LOC_Os04g30490	15944605,"15944605","chr4","+","18040871","18044801","17","13104.t02716 // LOC_Os04g30490 // MATE efflux family protein, putative, expressed // --- // --- /// gi:115457945 // Os04g0373400 // Oryza sativa (japonica cultivar-group) Os04g0373400 (Os04g0373400) mRNA, complete cds. // --- // ---","13104.t02716 // MSU_osa1r6 // MATE efflux family protein, putative, expressed // chr4 // --- // --- // --…
0.01275	0.000752	0.001038	1.54377	1.73702	1.71755	2.91556	3.33345	3.28877	LOC_Os04g33920	15945619,"15945619","chr4","+","20371165","20372529","18","13104.t03047 // LOC_Os04g33920 // LTPL102 - Protease inhibitor/seed storage/LTP family protein precursor, expressed // --- // --- /// NM_001059295.1 // Os04g0415800 // Oryza sativa (japonica cultivar-group) Os04g0415800 (Os04g0415800) mRNA, complete cds. // --- // ---","13104.t03047 // MSU_osa1r6 // LTPL102 - Protease inhibitor/seed stora…
0.001112	0.00032	0.000379	2.83105	2.21335	2.59733	7.11591	4.6375	6.05165	LOC_Os04g38360	15946622,"15946622","chr4","+","22635913","22636610","22","13104.t03388 // LOC_Os04g38360 // wound/stress protein, putative, expressed // --- // --- /// NM_001059502.1 // Os04g0456200 // Oryza sativa (japonica cultivar-group) Os04g0456200 (Os04g0456200) mRNA, complete cds. // --- // ---","13104.t03388 // MSU_osa1r6 // wound/stress protein, putative, expressed // chr4 // --- // --- // --- // --- /…
0.024638	0.000433	0.004017	1.44017	1.68223	0.958919	2.71353	3.20924	1.94385	LOC_Os04g38680	15946716,"15946716","chr4","+","22792706","22795244","22","13104.t03420 // LOC_Os04g38680 // transmembrane amino acid transporter protein, putative, expressed // --- // --- /// NM_001059524.1 // Os04g0460300 // Oryza sativa (japonica cultivar-group) Os04g0460300 (Os04g0460300) mRNA, complete cds. // --- // ---","13104.t03420 // MSU_osa1r6 // transmembrane amino acid transporter protein, putative,…
0.01916	0.000608	0.000781	-1.42828	-1.50727	-1.64462	-2.69126	-2.84272	-3.12666	LOC_Os04g44060	15948228,"15948228","chr4","+","25914148","25916657","14","13104.t03932 // LOC_Os04g44060 // aquaporin protein, putative, expressed // --- // --- /// gi:115459469 // Os04g0521100 // Oryza sativa (japonica cultivar-group) Os04g0521100 (Os04g0521100) mRNA, complete cds. // --- // ---","13104.t03932 // MSU_osa1r6 // aquaporin protein, putative, expressed // chr4 // --- // --- // --- // --- // --- //…
0.012876	0.000752	0.000478	-1.62058	-2.05723	-1.89803	-3.07498	-4.16187	-3.72703	LOC_Os04g46810	15949102,"15949102","chr4","+","27554913","27555674","16","13104.t04198 // LOC_Os04g46810 // LTPL120 - Protease inhibitor/seed storage/LTP family protein precursor, expressed // --- // --- /// NM_001060046.1 // Os04g0554500 // Oryza sativa (japonica cultivar-group) Os04g0554500 (Os04g0554500) mRNA, complete cds. // --- // ---","13104.t04198 // MSU_osa1r6 // LTPL120 - Protease inhibitor/seed stora…
0.014384	0.001016	0.001697	-1.58164	-1.72393	-1.5187	-2.9931	-3.30334	-2.86532	LOC_Os04g46820	15949105,"15949105","chr4","+","27558202","27558597","8","13104.t04199 // LOC_Os04g46820 // LTPL121 - Protease inhibitor/seed storage/LTP family protein precursor, putative // --- // --- /// NM_001060047.1 // Os04g0554600 // Oryza sativa (japonica cultivar-group) Os04g0554600 (Os04g0554600) mRNA, complete cds. // --- // ---","13104.t04199 // MSU_osa1r6 // LTPL121 - Protease inhibitor/seed storage…
0.012297	0.000249	0.000317	-1.60182	-2.0734	-2.29359	-3.03526	-4.20877	-4.90275	Os04g0650700	15951726,"15951726","chr4","+","32976427","32979400","13","gi:115460985 // Os04g0650700 // Oryza sativa (japonica cultivar-group) Os04g0650700 (Os04g0650700) mRNA, partial cds. // --- // ---","gi:115460985 // blat // Oryza sativa (japonica cultivar-group) Os04g0650700 (Os04g0650700) mRNA, partial cds. // chr4 // --- // --- // --- // --- // ---","---","---","---","---","---","---","---","1","main"
0.006941	6.2e-05	0.000357	2.95734	3.27096	2.47388	7.7669	9.65288	5.55535	LOC_Os04g56430	15951961,"15951961","chr4","+","33456175","33457245","19","13104.t05119 // LOC_Os04g56430 // cysteine-rich receptor-like protein kinase, putative, expressed // --- // --- ///
0.002308	0.000118	0.000259	-2.37015	-2.52462	-2.40196	-5.16996	-5.75422	-5.28521	LOC_Os04g58390	15952547,"15952547","chr4","+","34552875","34557611","31","13104.t05311 // LOC_Os04g58390 // allantoinase, putative, expressed // --- // --- /// gi:115461371 // Os04g0680400 // Oryza sativa (japonica cultivar-group) Os04g0680400 (Os04g0680400) mRNA, partial cds. // --- // ---","13104.t05311 // MSU_osa1r6 // allantoinase, putative, expressed // chr4 // --- // --- // --- // --- // --- /// gi:115461…
0.012876	0.000367	0.001248	1.54235	1.77746	1.63802	2.91269	3.42821	3.11239	LOC_Os04g01710	15953139,"15953139","chr4","-","470098","471889","23","13104.t00067 // LOC_Os04g01710 // cysteine proteinase At4g11310 precursor, putative, expressed // --- // --- /// NM_001058554.1 // Os04g0107700 // Oryza sativa (japonica cultivar-group) Os04g0107700 (Os04g0107700) mRNA, complete cds. // --- // ---","13104.t00067 // MSU_osa1r6 // cysteine proteinase At4g11310 precursor, putative, expressed // …
0.006618	0.002959	0.003706	1.85889	1.06293	0.975959	3.62727	2.08917	1.96695	LOC_Os04g09920	15953967,"15953967","chr4","-","5327770","5329920","15","13104.t00816 // LOC_Os04g09920 // cytochrome P450, putative, expressed // --- // --- /// NM_001058707.1 // Os04g0178400 // Oryza sativa (japonica cultivar-group) Os04g0178400 (Os04g0178400) mRNA, complete cds. // --- // ---","13104.t00816 // MSU_osa1r6 // cytochrome P450, putative, expressed // chr4 // --- // --- // --- // --- // --- /// NM…
0.021604	0.001762	0.012576	1.42826	1.83651	1.63669	2.69121	3.57146	3.10952	LOC_Os04g10060	15953983,"15953983","chr4","-","5423779","5429469","26","13104.t00830 // LOC_Os04g10060 // ent-kaurene synthase, chloroplast precursor, putative, expressed // --- // --- /// NM_001058710.1 // Os04g0179700 // Oryza sativa (japonica cultivar-group) Os04g0179700 (Os04g0179700) mRNA, complete cds. // --- // ---","13104.t00830 // MSU_osa1r6 // ent-kaurene synthase, chloroplast precursor, putative, exp…
0.006362	0.00012	0.003401	2.14437	2.49064	1.41601	4.42099	5.62026	2.66847	LOC_Os04g10690	15954080,"15954080","chr4","-","5806762","5808521","15","13104.t00889 // LOC_Os04g10690 // inorganic phosphate transporter, putative, expressed // --- // --- /// gi:115457185 // Os04g0185600 // Oryza sativa (japonica cultivar-group) Os04g0185600 (Os04g0185600) mRNA, complete cds. // --- // ---","13104.t00889 // MSU_osa1r6 // inorganic phosphate transporter, putative, expressed // chr4 // --- // -…
0.013137	0.000219	0.000815	1.75541	1.98075	1.92873	3.37623	3.94698	3.80719	LOC_Os04g13210	15954445,"15954445","chr4","-","7296843","7307565","19","13104.t01130 // LOC_Os04g13210 // multidrug resistance-associated protein, putative, expressed // --- // --- /// NM_001058786.1 // Os04g0209200 // Oryza sativa (japonica cultivar-group) Os04g0209200 (Os04g0209200) mRNA, partial cds. // --- // ---","13104.t01130 // MSU_osa1r6 // multidrug resistance-associated protein, putative, expressed //…
0.037799	0.000517	0.000756	1.22143	2.15724	2.45491	2.33178	4.46061	5.4828	LOC_Os04g14690	15954629,"15954629","chr4","-","8238961","8245216","10","13104.t01272 // LOC_Os04g14690 // flavin-containing monooxygenase family protein, putative, expressed // --- // --- /// NM_001058807.1 // Os04g0223500 // Oryza sativa (japonica cultivar-group) Os04g0223500 (Os04g0223500) mRNA, complete cds. // --- // ---","13104.t01272 // MSU_osa1r6 // flavin-containing monooxygenase family protein, putativ…
0.001171	6.2e-05	5.7e-05	3.57335	3.63699	3.35386	11.9038	12.4406	10.2238	LOC_Os04g27430	15955986,"15955986","chr4","-","16042096","16046652","18","13104.t02427 // LOC_Os04g27430 // terpene synthase, putative // --- // ---","13104.t02427 // MSU_osa1r6 // terpene synthase, putative // chr4 // --- // --- // --- // --- // ---","---","---","---","---","---","---","---","1","main"
0.005829	8.9e-05	0.000492	1.9963	2.77427	2.01785	3.98975	6.84132	4.0498	LOC_Os04g27670	15956012,"15956012","chr4","-","16177968","16182052","14","13104.t02451 // LOC_Os04g27670 // terpene synthase family, metal binding domain containing protein, expressed // --- // --- /// gi:115457815 // Os04g0344100 // Oryza sativa (japonica cultivar-group) Os04g0344100 (Os04g0344100) mRNA, complete cds. // --- // ---","13104.t02451 // MSU_osa1r6 // terpene synthase family, metal binding domain c…
0.015206	0.000525	0.000507	-1.43432	-1.69042	-1.63618	-2.70254	-3.22751	-3.10843	LOC_Os04g40040	15958736,"15958736","chr4","-","23644562","23651133","26","13104.t03548 // LOC_Os04g40040 // copper methylamine oxidase precursor, putative, expressed // --- // --- /// NM_001059613.1 // Os04g0476100 // Oryza sativa (japonica cultivar-group) Os04g0476100 (Os04g0476100) mRNA, partial cds. // --- // ---","13104.t03548 // MSU_osa1r6 // copper methylamine oxidase precursor, putative, expressed // chr…
0.001815	0.000107	0.000215	2.68469	2.52648	2.48467	6.42942	5.76164	5.59707	LOC_Os04g41620	15959224,"15959224","chr4","-","24502569","24504169","16","13104.t03701 // LOC_Os04g41620 // CHIT2 - Chitinase family protein precursor, expressed // --- // --- /// NM_001059719.1 // Os04g0493400 // Oryza sativa (japonica cultivar-group) Os04g0493400 (Os04g0493400) mRNA, complete cds. // --- // ---","13104.t03701 // MSU_osa1r6 // CHIT2 - Chitinase family protein precursor, expressed // chr4 // --…
0.011604	0.001107	0.001982	1.68833	1.67589	1.48155	3.22283	3.19516	2.79249	LOC_Os04g41640	15959230,"15959230","chr4","-","24507539","24508188","21","13104.t03703 // LOC_Os04g41640 // HEV2 - Hevein family protein precursor, expressed // --- // --- /// gi:115459169 // Os04g0493600 // Oryza sativa (japonica cultivar-group) Os04g0493600 (Os04g0493600) mRNA, complete cds. // --- // ---","13104.t03703 // MSU_osa1r6 // HEV2 - Hevein family protein precursor, expressed // chr4 // --- // --- /…
0.012193	0.000273	0.000691	1.65407	1.94947	1.6919	3.14721	3.86232	3.23081	LOC_Os04g41680	15959234,"15959234","chr4","-","24523578","24524772","16","13104.t03707 // LOC_Os04g41680 // CHIT3 - Chitinase family protein precursor, expressed // --- // --- /// NM_001059721.1 // Os04g0494100 // Oryza sativa (japonica cultivar-group) Os04g0494100 (Os04g0494100) mRNA, complete cds. // --- // ---","13104.t03707 // MSU_osa1r6 // CHIT3 - Chitinase family protein precursor, expressed // chr4 // --…
0.001862	6.4e-05	0.000492	2.50555	3.24422	2.40539	5.67864	9.47562	5.29778	LOC_Os04g43200	15959779,"15959779","chr4","-","25378253","25380064","27","13104.t03851 // LOC_Os04g43200 // caleosin related protein, putative, expressed // --- // --- /// NM_001059826.1 //
0.014384	0.000233	0.001001	1.45442	1.89161	1.46539	2.74047	3.71048	2.76139	Os04g0600200	15962071,"15962071","chr4","-","30102069","30104732","15","NM_001060293.1 // Os04g0600200 // Oryza sativa (japonica cultivar-group) Os04g0600200 (Os04g0600200) mRNA, complete cds. // --- // ---","NM_001060293.1 // blat // Oryza sativa (japonica cultivar-group) Os04g0600200 (Os04g0600200) mRNA, complete cds. // chr4 // --- // --- // --- // --- // ---","---","---","---","---","---","---","---","1",…
0.017163	0.000552	0.00171	1.46863	1.68781	1.22153	2.76759	3.22168	2.33195	LOC_Os04g51796	15962407,"15962407","chr4","-","30512402","30516520","26","13104.t04659 // LOC_Os04g51796 // DNA repair ATPase-related, putative, expressed // --- // ---","13104.t04659 // MSU_osa1r6 // DNA repair ATPase-related, putative, expressed // chr4 // --- // --- // --- // --- // ---","---","---","---","---","---","---","---","1","main"
0.013768	0.000791	0.01611	-1.83642	-1.83479	-0.899933	-3.57124	-3.5672	-1.86598	LOC_Os04g51830	15962435,"15962435","chr4","-","30549056","30554207","18","13104.t04663 // LOC_Os04g51830 // OsHKT1
0.037448	0.000335	0.002454	-1.22962	-1.74121	-1.03769	-2.34505	-3.34316	-2.05294	LOC_Os05g28770	15969950,"15969950","chr5","+","16808072","16812014","20","13105.t02551 // LOC_Os05g28770 // GCRP9 - Glycine and cysteine rich family protein precursor, expressed // --- // ---","13105.t02551 // MSU_osa1r6 // GCRP9 - Glycine and cysteine rich family protein precursor, expressed // chr5 // --- // --- // --- // --- // ---","---","---","---","---","---","---","---","1","main"
0.021045	0.000403	0.000556	1.3069	1.80664	1.69095	2.4741	3.49826	3.22869	LOC_Os05g29710	15970060,"15970060","chr5","+","17115343","17116728","22","13105.t02597 // LOC_Os05g29710 // RING-H2 finger protein, putative, expressed // --- // --- /// NM_001061842.1 // Os05g0360400 // Oryza sativa (japonica cultivar-group) Os05g0360400 (Os05g0360400) mRNA, complete cds. // --- // ---","13105.t02597 // MSU_osa1r6 // RING-H2 finger protein, putative, expressed // chr5 // --- // --- // --- // -…
0.010704	0.000186	0.001075	1.90806	2.11095	1.62676	3.75304	4.31975	3.08818	LOC_Os05g31020	15970402,"15970402","chr5","+","17956103","17959873","25","13105.t02726 // LOC_Os05g31020 // eukaryotic peptide chain release factor subunit 1-1, putative, expressed // --- // --- /// NM_001061905.1 // Os05g0373900 // Oryza sativa (japonica cultivar-group) Os05g0373900 (Os05g0373900) mRNA, complete cds. // --- // ---","13105.t02726 // MSU_osa1r6 // eukaryotic peptide chain release factor subunit …
0.014659	0.000573	0.007577	1.57349	1.61989	1.13633	2.97623	3.07351	2.1982	LOC_Os05g33140	15970946,"15970946","chr5","+","19372842","19374218","14","13105.t02936 // LOC_Os05g33140 // CHIT5 - Chitinase family protein precursor, expressed // --- // --- /// NM_001062012.1 // Os05g0399400 // Oryza sativa (japonica cultivar-group) Os05g0399400 (Os05g0399400) mRNA, complete cds. // --- // ---","13105.t02936 // MSU_osa1r6 // CHIT5 - Chitinase family protein precursor, expressed // chr5 // --…
0.045915	0.001248	0.005131	1.03726	1.62737	0.905542	2.05232	3.08949	1.87325	LOC_Os05g45410	15973946,"15973946","chr5","+","26281777","26284252","22","13105.t04069 // LOC_Os05g45410 // HSF-type DNA-binding domain containing protein, expressed // --- // --- /// NM_001062662.1 // Os05g0530400 // Oryza sativa (japonica cultivar-group) Os05g0530400 (Os05g0530400) mRNA, complete cds. // --- // ---","13105.t04069 // MSU_osa1r6 // HSF-type DNA-binding domain containing protein, expressed // ch…
0.003604	6.2e-05	0.00691	3.43519	4.0489	2.55197	10.8167	16.5517	5.86436	LOC_Os05g46480	15974393,"15974393","chr5","+","26864964","26866259","15","13105.t04177 // LOC_Os05g46480 // late embryogenesis abundant protein, group 3, putative, expressed // --- // --- ///
0.006968	0.000315	0.003512	1.79034	1.75427	1.25144	3.45896	3.37355	2.38079	LOC_Os05g49300	15975189,"15975189","chr5","+","28227184","28230627","13","13105.t04410 // LOC_Os05g49300 // iron-sulfur cluster assembly enzyme ISCU, mitochondrial precursor, putative, expressed // --- // --- /// NM_001062890.1 // Os05g0568100 // Oryza sativa (japonica cultivar-group) Os05g0568100 (Os05g0568100) mRNA, complete cds. // --- // ---","13105.t04410 // MSU_osa1r6 // iron-sulfur cluster assembly enzym…
0.03476	0.000525	0.002218	1.22585	1.62715	1.09499	2.33894	3.08902	2.13611	LOC_Os05g49940	15975338,"15975338","chr5","+","28584820","28585599","13","13105.t04475 // LOC_Os05g49940 // expressed protein // --- // --- /// NM_001062930.1 // Os05g0575000 // Oryza sativa (japonica cultivar-group) Os05g0575000 (Os05g0575000) mRNA, complete cds. // --- // ---","13105.t04475 // MSU_osa1r6 // expressed protein // chr5 // --- // --- // --- // --- // --- /// NM_001062930.1 // blat // Oryza sativa…
0.001525	6.2e-05	5.8e-05	3.28102	3.54079	3.40693	9.72041	11.6382	10.6069	LOC_Os05g15770	15979413,"15979413","chr5","-","8902407","8903721","17","13105.t01370 // LOC_Os05g15770 // glycosyl hydrolase, putative, expressed // --- // --- /// gi:115462834 // Os05g0247100 //
0.03009	0.001575	0.001176	1.33132	1.93512	1.35883	2.51633	3.8241	2.56477	LOC_Os05g29160	15981033,"15981033","chr5","-","17070985","17072028","8","13105.t02590 // LOC_Os05g29160 // hypothetical protein // --- // ---","13105.t02590 // MSU_osa1r6 // hypothetical protein // chr5 // --- // --- // --- // --- // ---","---","---","---","---","---","---","---","1","main"
0.006299	0.000329	0.000478	1.96992	1.88099	2.24861	3.91746	3.68329	4.75224	LOC_Os05g29680	15981036,"15981036","chr5","-","17094084","17094512","21","13105.t02594 // LOC_Os05g29680 // hypothetical protein // --- // ---","13105.t02594 // MSU_osa1r6 // hypothetical protein // chr5 // --- // --- // --- // --- // ---","---","---","---","---","---","---","---","1","main"
0.012953	0.001231	0.002	1.55774	1.64347	1.38548	2.94392	3.12417	2.61258	LOC_Os05g36310	15982654,"15982654","chr5","-","21446823","21448055","18","13105.t03252 // LOC_Os05g36310 // zinc finger, C3HC4 type domain containing protein, expressed // --- // --- /// NM_001062197.1 // Os05g0439000 // Oryza sativa (japonica cultivar-group) Os05g0439000 (Os05g0439000) mRNA, complete cds. // --- // ---","13105.t03252 // MSU_osa1r6 // zinc finger, C3HC4 type domain containing protein, expressed…
0.003019	0.000195	0.005645	2.22361	2.27778	1.51787	4.67061	4.8493	2.86368	LOC_Os05g39250	15983393,"15983393","chr5","-","22950944","22951795","19","13105.t03499 // LOC_Os05g39250 // phosphatidylethanolamine-binding protein, putative, expressed // --- // --- ///
0.017163	0.000215	0.00031	-1.63213	-2.05269	-2.16561	-3.0997	-4.14879	-4.48657	LOC_Os05g50340	15986214,"15986214","chr5","-","28782800","28783405","11","13105.t04515 // LOC_Os05g50340 // MYB family transcription factor, putative, expressed // --- // --- /// NM_001062956.1 // Os05g0579600 // Oryza sativa (japonica cultivar-group) Os05g0579600 (Os05g0579600) mRNA, complete cds. // --- // ---","13105.t04515 // MSU_osa1r6 // MYB family transcription factor, putative, expressed // chr5 // --- …
0.008529	0.000233	0.001522	1.7138	1.80058	1.18766	3.28023	3.48359	2.27783	LOC_Os06g04480	15987784,"15987784","chr6","+","1921430","1922595","23","13106.t00333 // LOC_Os06g04480 // expressed protein // --- // --- /// NM_001063260.1 // Os06g0136300 // Oryza sativa (japonica cultivar-group) Os06g0136300 (Os06g0136300) mRNA, complete cds. // --- // ---","13106.t00333 // MSU_osa1r6 // expressed protein // chr6 // --- // --- // --- // --- // --- /// NM_001063260.1 // blat // Oryza sativa (…
0.018267	0.002037	0.000666	1.43271	1.26128	1.65974	2.69953	2.39708	3.15961	LOC_Os06g19300	15991220,"15991220","chr6","+","10972967","10976255","14","13106.t01750 // LOC_Os06g19300 // cadmium tolerance factor, putative // --- // ---","13106.t01750 // MSU_osa1r6 // cadmium tolerance factor, putative // chr6 // --- // --- // --- // --- // ---","---","---","---","---","---","---","---","1","main"
0.004068	9.9e-05	0.000499	-2.37133	-2.73731	-2.01457	-5.17417	-6.66825	-4.04061	LOC_Os06g28630	15992453,"15992453","chr6","+","16301036","16304080","18","13106.t02556 // LOC_Os06g28630 // expressed protein // --- // --- /// gi:115468101 // Os06g0480700 // Oryza sativa (japonica cultivar-group) Os06g0480700 (Os06g0480700) mRNA, complete cds. // --- // ---","13106.t02556 // MSU_osa1r6 // expressed protein // chr6 // --- // --- // --- // --- // --- /// gi:115468101 // blat // Oryza sativa (ja…
0.013137	0.001275	0.000838	1.6056	1.16064	1.49105	3.04323	2.23557	2.81093	LOC_Os06g38080	15993848,"15993848","chr6","+","22521399","22525020","17","13106.t03479 // LOC_Os06g38080 // von Willebrand factor type A domain containing protein, putative, expressed // --- // ---","13106.t03479 // MSU_osa1r6 // von Willebrand factor type A domain containing protein, putative, expressed // chr6 // --- // --- // --- // --- // ---","---","---","---","---","---","---","---","1","main"
0.001046	7.9e-05	0.000146	3.08284	2.93898	3.09316	8.47281	7.66868	8.53361	LOC_Os06g39120	15994061,"15994061","chr6","+","23231526","23232881","20","13106.t03583 // LOC_Os06g39120 // expressed protein // --- // --- /// gi:115468743 // Os06g0591400 // Oryza sativa (japonica cultivar-group) Os06g0591400 (Os06g0591400) mRNA, complete cds. // --- // ---","13106.t03583 // MSU_osa1r6 // expressed protein // chr6 // --- // --- // --- // --- // --- /// gi:115468743 // blat // Oryza sativa (ja…
0.011841	0.000154	0.00094	1.73291	2.09511	1.57418	3.32397	4.27258	2.97766	LOC_Os06g47130	15996072,"15996072","chr6","+","28557294","28563764","27","13106.t04379 // LOC_Os06g47130 // C2 domain containing protein, expressed // --- // --- /// gi:115469597 // Os06g0685300 // Oryza sativa (japonica cultivar-group) Os06g0685300 (Os06g0685300) mRNA, complete cds. // --- // ---","13106.t04379 // MSU_osa1r6 // C2 domain containing protein, expressed // chr6 // --- // --- // --- // --- // --- …
0.001525	0.000164	0.000247	2.66701	2.99202	2.77504	6.3511	7.95589	6.84494	LOC_Os06g51050	15997165,"15997165","chr6","+","30886217","30887473","16","13106.t04771 // LOC_Os06g51050 // CHIT7 - Chitinase family protein precursor, expressed // --- // --- /// NM_001065161.1 //
0.003539	0.000272	0.001157	2.19581	2.34194	2.02005	4.58148	5.06984	4.05598	LOC_Os06g51060	15997170,"15997170","chr6","+","30889713","30891068","19","13106.t04772 // LOC_Os06g51060 // CHIT8 - Chitinase family protein precursor, expressed // --- // --- /// NM_001065162.1 //
0.006916	0.000403	0.000928	-1.99667	-1.94556	-1.50619	-3.99079	-3.85187	-2.84058	LOC_Os06g03540	15997967,"15997967","chr6","-","1363907","1368009","10","13106.t00243 // LOC_Os06g03540 // oligopeptide transporter, putative, expressed // --- // --- /// gi:115466101 // Os06g0125400 // Oryza sativa (japonica cultivar-group) Os06g0125400 (Os06g0125400) mRNA, complete cds. // --- // ---","13106.t00243 // MSU_osa1r6 // oligopeptide transporter, putative, expressed // chr6 // --- // --- // --- // -…
0.03476	0.000122	0.000379	1.86656	2.47392	2.21799	3.64661	5.55552	4.65245	LOC_Os06g05420	15998700,"15998700","chr6","-","2448090","2448824","23","13106.t00426 // LOC_Os06g05420 // expressed protein // --- // --- /// NM_001063332.1 // Os06g0146800 // Oryza sativa (japonica cultivar-group) Os06g0146800 (Os06g0146800) mRNA, complete cds. // --- // ---","13106.t00426 // MSU_osa1r6 // expressed protein // chr6 // --- // --- // --- // --- // --- /// NM_001063332.1 // blat // Oryza sativa (…
0.026226	0.001212	0.001012	1.2344	1.3023	1.58976	2.35283	2.46622	3.01	LOC_Os06g07200	15999199,"15999199","chr6","-","3444020","3447345","23","13106.t00603 // LOC_Os06g07200 // syntaxin, putative, expressed // --- // --- /// NM_001063460.1 // Os06g0168500 // Oryza sativa (japonica cultivar-group) Os06g0168500 (Os06g0168500) mRNA, complete cds. // --- // ---","13106.t00603 // MSU_osa1r6 // syntaxin, putative, expressed // chr6 // --- // --- // --- // --- // --- /// NM_001063460.1 /…
0.028869	0.000297	0.002559	1.59578	2.6092	1.45194	3.02258	6.10165	2.73576	Os06g0199100	15999950,"15999950","chr6","-","5026687","5034359","18","NM_001063600.1 // Os06g0199100 // Oryza sativa (japonica cultivar-group) Os06g0199100 (Os06g0199100) mRNA, complete cds. // --- // --- /// 13106.t00864 // LOC_Os06g09880 // EMB1270, putative, expressed // --- // ---","NM_001063600.1 // blat // Oryza sativa (japonica cultivar-group) Os06g0199100 (Os06g0199100) mRNA, complete cds. // chr6 // …
0.009674	0.00047	0.000756	1.64832	1.6669	1.53688	3.13468	3.17532	2.90166	LOC_Os06g16640	16001668,"16001668","chr6","-","9564843","9565968","17","13106.t01535 // LOC_Os06g16640 // carboxyl-terminal peptidase, putative, expressed // --- // --- /// gi:115467577 // Os06g0278000 // Oryza sativa (japonica cultivar-group) Os06g0278000 (Os06g0278000) mRNA, complete cds. // --- // ---","13106.t01535 // MSU_osa1r6 // carboxyl-terminal peptidase, putative, expressed // chr6 // --- // --- // --…
0.002104	6.8e-05	0.000247	2.71884	3.21622	2.60519	6.58345	9.29351	6.08471	LOC_Os06g29730	16003412,"16003412","chr6","-","17065922","17067621","25","13106.t02662 // LOC_Os06g29730 // RALFL28 - Rapid ALkalinization Factor RALF family protein precursor, expressed // --- // --- /// NM_001064216.1 // Os06g0493100 // Oryza sativa (japonica cultivar-group) Os06g0493100 (Os06g0493100) mRNA, complete cds. // --- // ---","13106.t02662 // MSU_osa1r6 // RALFL28 - Rapid ALkalinization Factor RALF…
0.03476	0.003526	0.000552	1.13822	1.07663	1.65906	2.20109	2.10911	3.15811	LOC_Os06g35520	16004212,"16004212","chr6","-","20704352","20706000","15","13106.t03228 // LOC_Os06g35520 // peroxidase precursor, putative, expressed // --- // --- /// NM_001064357.1 // Os06g0547400 // Oryza sativa (japonica cultivar-group) Os06g0547400 (Os06g0547400) mRNA, complete cds. // --- // ---","13106.t03228 // MSU_osa1r6 // peroxidase precursor, putative, expressed // chr6 // --- // --- // --- // --- /…
0.019195	0.001489	0.022287	1.64077	1.89709	1.18294	3.11832	3.72462	2.27038	LOC_Os06g37300	16004598,"16004598","chr6","-","22019843","22027149","12","13106.t03403 // LOC_Os06g37300 // cytochrome P450, putative, expressed // --- // --- /// NM_001064440.1 // Os06g0569500 // Oryza sativa (japonica cultivar-group) Os06g0569500 (Os06g0569500) mRNA, complete cds. // --- // ---","13106.t03403 // MSU_osa1r6 // cytochrome P450, putative, expressed // chr6 // --- // --- // --- // --- // --- /// …
0.012641	0.000367	0.000565	1.65644	1.945	1.9796	3.15238	3.85038	3.94383	LOC_Os06g38660	16004793,"16004793","chr6","-","22955665","22956319","22","13106.t03538 // LOC_Os06g38660 // expressed protein // --- // --- /// NM_001064486.1 // Os06g0586000 // Oryza sativa (japonica cultivar-group) Os06g0586000 (Os06g0586000) mRNA, complete cds. // --- // ---","13106.t03538 // MSU_osa1r6 // expressed protein // chr6 // --- // --- // --- // --- // --- /// NM_001064486.1 // blat // Oryza sativa…
0.01174	0.000565	0.001038	-1.55683	-1.67643	-1.43859	-2.94206	-3.19637	-2.71057	LOC_Os06g45140	16006419,"16006419","chr6","-","27298917","27301143","22","13106.t04183 // LOC_Os06g45140 // bZIP transcription factor domain containing protein, expressed // --- // --- /// NM_001064816.1 // Os06g0662200 // Oryza sativa (japonica cultivar-group) Os06g0662200 (Os06g0662200) mRNA, complete cds. // --- // ---","13106.t04183 // MSU_osa1r6 // bZIP transcription factor domain containing protein, expre…
0.001352	6.4e-05	0.001746	2.79254	3.16291	1.90772	6.92849	8.95634	3.75215	LOC_Os06g46740	16006938,"16006938","chr6","-","28387298","28388576","18","13106.t04342 // LOC_Os06g46740 // early nodulin 20 precursor, putative, expressed // --- // --- /// NM_001064911.1 //
0.001273	4.1e-05	8.4e-05	3.3958	4.36552	3.63817	10.5254	20.6135	12.4508	LOC_Os06g48300	16007361,"16007361","chr6","-","29207088","29209949","18","13106.t04497 // LOC_Os06g48300 // protein phosphatase 2C, putative, expressed // --- // --- /// NM_001064999.1 // Os06g0698300 // Oryza sativa (japonica cultivar-group) Os06g0698300 (Os06g0698300) mRNA, complete cds. // --- // ---","13106.t04497 // MSU_osa1r6 // protein phosphatase 2C, putative, expressed // chr6 // --- // --- // --- // -…
0.001395	6.4e-05	0.000247	-2.81273	-2.76171	-2.1627	-7.02613	-6.78201	-4.47752	LOC_Os06g48810	16007529,"16007529","chr6","-","29537936","29540221","22","13106.t04548 // LOC_Os06g48810 // OsHKT2 1 - Na+ transporter, expressed // --- // --- /// NM_001065021.1 // Os06g0701700 // Oryza sativa (japonica cultivar-group) Os06g0701700 (Os06g0701700) mRNA, complete cds. // --- // ---","13106.t04548 // MSU_osa1r6 // OsHKT2 4 - Na+ transporter // chr6 // --- // --- // --- // --- // --- /// NM_001065…
0.006968	0.000366	0.000589	-1.83657	-1.86878	-1.72331	-3.57161	-3.65224	-3.30192	LOC_Os07g01410	16008635,"16008635","chr7","+","258712","261744","16","13107.t00041 // LOC_Os07g01410 // peroxidase precursor, putative, expressed // --- // --- /// NM_001065228.1 // Os07g0104500 // Oryza sativa (japonica cultivar-group) Os07g0104500 (Os07g0104500) mRNA, complete cds. // --- // ---","13107.t00041 // MSU_osa1r6 // peroxidase precursor, putative, expressed // chr7 // --- // --- // --- // --- // --…
0.021685	0.000562	0.00134	-1.30121	-1.7487	-1.42656	-2.46436	-3.36056	-2.68805	LOC_Os07g01420	16008641,"16008641","chr7","+","263459","264650","14","13107.t00042 // LOC_Os07g01420 // peroxidase precursor, putative // --- // --- /// gi:115470190 // Os07g0104600 // Oryza sativa (japonica cultivar-group) Os07g0104600 (Os07g0104600) mRNA, complete cds. // --- // ---","13107.t00042 // MSU_osa1r6 // peroxidase precursor, putative // chr7 // --- // --- // --- // --- // --- /// gi:115470190 // bl…
0.006968	0.00069	0.000492	1.88634	1.52976	1.66927	3.69696	2.88737	3.18053	LOC_Os07g03279	16009078,"16009078","chr7","+","1318031","1318803","24","13107.t00225 // LOC_Os07g03279 // SCP-like extracellular protein, expressed // --- // --- /// NM_001065343.1 // Os07g0124900 // Oryza sativa (japonica cultivar-group) Os07g0124900 (Os07g0124900) mRNA, complete cds. // --- // --- /// gi:115470422 // Os07g0126100 // Oryza sativa (japonica cultivar-group) Os07g0126100 (Os07g0126100) mRNA, comp…
0.001996	0.000137	9.3e-05	3.10825	3.36817	3.08993	8.62336	10.3257	8.51456	LOC_Os07g03319	16009082,"16009082","chr7","+","1334345","1335057","15","13107.t00229 // LOC_Os07g03319 // SCP-like extracellular protein, expressed // --- // ---","13107.t00229 // MSU_osa1r6 // SCP-like extracellular protein, expressed // chr7 // --- // --- // --- // --- // ---","---","---","---","---","---","---","---","1","main"
0.006583	0.001248	0.000492	1.84889	1.42978	1.68307	3.60224	2.69406	3.2111	LOC_Os07g03368	16009085,"16009085","chr7","+","1351187","1351942","24","13107.t00234 // LOC_Os07g03368 // SCP-like extracellular protein, expressed // --- // --- /// NM_001065343.1 // Os07g0124900 // Oryza sativa (japonica cultivar-group) Os07g0124900 (Os07g0124900) mRNA, complete cds. // --- // --- /// gi:115470422 // Os07g0126100 // Oryza sativa (japonica cultivar-group) Os07g0126100 (Os07g0126100) mRNA, comp…
0.001992	0.000124	0.000217	2.661	2.59604	2.41083	6.32471	6.04625	5.31778	LOC_Os07g03409	16009090,"16009090","chr7","+","1367558","1368076","23","13107.t00238 // LOC_Os07g03409 // SCP-like extracellular protein // --- // ---","13107.t00238 // MSU_osa1r6 // SCP-like
0.006968	0.000697	0.000504	1.88956	1.57576	1.64753	3.70522	2.98092	3.13297	LOC_Os07g03458	16009092,"16009092","chr7","+","1384340","1385096","24","13107.t00243 // LOC_Os07g03458 // SCP-like extracellular protein, expressed // --- // --- /// NM_001065343.1 // Os07g0124900 // Oryza sativa (japonica cultivar-group) Os07g0124900 (Os07g0124900) mRNA, complete cds. // --- // --- /// gi:115470422 // Os07g0126100 // Oryza sativa (japonica cultivar-group) Os07g0126100 (Os07g0126100) mRNA, comp…
0.001992	0.000124	0.000217	2.661	2.59604	2.41083	6.32471	6.04625	5.31778	LOC_Os07g03499	16009096,"16009096","chr7","+","1400702","1401231","23","13107.t00247 // LOC_Os07g03499 // SCP-like extracellular protein, expressed // --- // ---","13107.t00247 // MSU_osa1r6 // SCP-like extracellular protein, expressed // chr7 // --- // --- // --- // --- // ---","---","---","---","---","---","---","---","3","main"
0.000546	0.000118	0.000217	3.61472	3.2031	2.75656	12.2501	9.20938	6.75783	LOC_Os07g03730	16009125,"16009125","chr7","+","1522653","1523629","18","13107.t00269 // LOC_Os07g03730 // SCP-like extracellular protein, expressed // --- // --- /// NM_001065351.1 // Os07g0129300
0.021758	0.000302	0.001803	1.504	1.75955	1.22017	2.83628	3.38592	2.32973	LOC_Os07g09420	16010774,"16010774","chr7","+","4968374","4970157","16","13107.t00819 // LOC_Os07g09420 // ATPase, putative, expressed // --- // --- /// NM_001065633.1 // Os07g0192000 // Oryza sativa (japonica cultivar-group) Os07g0192000 (Os07g0192000) mRNA, complete cds. // --- // ---","13107.t00819 // MSU_osa1r6 // ATPase, putative, expressed // chr7 // --- // --- // --- // --- // --- /// NM_001065633.1 // bl…
0.014384	0.009916	0.014723	1.44898	1.6518	1.16982	2.73016	3.14225	2.24984	LOC_Os07g11739	16011296,"16011296","chr7","+","6493470","6501016","16","13107.t01049 // LOC_Os07g11739 // cytochrome P450, putative, expressed // --- // --- /// NM_001065728.1 // Os07g0217600 // Oryza sativa (japonica cultivar-group) Os07g0217600 (Os07g0217600) mRNA, complete cds. // --- // ---","13107.t01049 // MSU_osa1r6 // cytochrome P450, putative, expressed // chr7 // --- // --- // --- // --- // --- /// NM…
0.012847	0.001377	0.000379	-1.77523	-1.7557	-2.15859	-3.42293	-3.3769	-4.46479	LOC_Os07g18874	16012285,"16012285","chr7","+","11169894","11181980","20","13107.t01751 // LOC_Os07g18874 // white-brown complex homolog protein 11, putative, expressed // --- // --- /// NM_001065924.1 // Os07g0288700 // Oryza sativa (japonica cultivar-group) Os07g0288700 (Os07g0288700) mRNA, complete cds. // --- // ---","13107.t01751 // MSU_osa1r6 // white-brown complex homolog protein 11, putative, expressed /…
0.007515	0.000151	0.001001	2.22044	2.43915	2.07637	4.66036	5.42323	4.21746	LOC_Os07g19540	16012382,"16012382","chr7","+","11574111","11585360","15","13107.t01811 // LOC_Os07g19540 // expressed protein // --- // --- /// NM_001065944.1 // Os07g0296000 // Oryza sativa
0.002938	8.9e-05	0.000679	2.54751	2.97589	3.21668	5.84625	7.86743	9.29642	Os07g0418700	16012659,"16012659","chr7","+","13365423","13366510","9","NM_001066008.1 // Os07g0418700 // Oryza sativa (japonica cultivar-group) Os07g0418700 (Os07g0418700) mRNA, complete cds. // --- // ---","NM_001066008.1 // blat // Oryza sativa (japonica cultivar-group) Os07g0418700 (Os07g0418700) mRNA, complete cds. // chr7 // --- // --- // --- // --- // ---","---","---","---","---","---","---","---","1","…
0.003378	0.00043	0.000282	2.32684	2.11418	2.83073	5.01704	4.32945	7.11434	LOC_Os07g24830	16012791,"16012791","chr7","+","14117028","14117930","11","13107.t02173 // LOC_Os07g24830 // thionin-like peptide, putative, expressed // --- // --- /// gi:115471782 // Os07g0429700 // Oryza sativa (japonica cultivar-group) Os07g0429700 (Os07g0429700) mRNA, complete cds. // --- // ---","13107.t02173 // MSU_osa1r6 // thionin-like peptide, putative, expressed // chr7 // --- // --- // --- // --- // …
0.013058	0.000329	5.7e-05	2.76406	3.064	3.54363	6.79305	8.36291	11.6611	Os07g0431000	16012802,"16012802","chr7","+","14189511","14200575","13","gi:115471786 // Os07g0431000 // Oryza sativa (japonica cultivar-group) Os07g0431000 (Os07g0431000) mRNA, complete cds. // --- // ---","gi:115471786 // blat // Oryza sativa (japonica cultivar-group) Os07g0431000 (Os07g0431000) mRNA, complete cds. // chr7 // --- // --- // --- // --- // ---","---","---","---","---","---","---","---","3","mai…
0.017919	0.001595	0.000577	1.37027	1.26867	1.82241	2.58518	2.4094	3.53671	LOC_Os07g25050	16012824,"16012824","chr7","+","14291231","14291749","24","13107.t02195 // LOC_Os07g25050 // thionin-like peptide, putative // --- // ---","13107.t02195 // MSU_osa1r6 // thionin-like peptide, putative // chr7 // --- // --- // --- // --- // ---","---","---","---","---","---","---","---","3","main"
0.006655	0.000697	0.000379	1.81271	1.6399	2.21944	3.51301	3.11644	4.65712	LOC_Os07g25060	16012827,"16012827","chr7","+","14302374","14302881","10","13107.t02196 // LOC_Os07g25060 // thionin-like peptide, putative // --- // ---","13107.t02196 // MSU_osa1r6 // thionin-like peptide, putative // chr7 // --- // --- // --- // --- // ---","---","---","---","---","---","---","---","3","main"
0.035772	0.00322	0.016286	1.26958	1.60187	1.1861	2.41092	3.03537	2.27537	LOC_Os07g33780	16014661,"16014661","chr7","+","20213032","20217709","16","13107.t03046 // LOC_Os07g33780 // pleiotropic drug resistance protein 5, putative, expressed // --- // --- /// NM_001066348.1 // Os07g0522500 // Oryza sativa (japonica cultivar-group) Os07g0522500 (Os07g0522500) mRNA, partial cds. // --- // ---","13107.t03046 // MSU_osa1r6 // pleiotropic drug resistance protein 5, putative, expressed // c…
0.02204	0.00065	0.002445	1.43479	1.81691	1.90401	2.70342	3.52325	3.74252	LOC_Os07g34280	16014790,"16014790","chr7","+","20522743","20524363","20","13107.t03095 // LOC_Os07g34280 // CXE carboxylesterase, putative, expressed // --- // --- /// NM_001066366.1 // Os07g0526600 // Oryza sativa (japonica cultivar-group) Os07g0526600 (Os07g0526600) mRNA, complete cds. // --- // ---","13107.t03095 // MSU_osa1r6 // CXE carboxylesterase, putative, expressed // chr7 // --- // --- // --- // --- /…
0.001078	4.1e-05	9.7e-05	3.44867	3.85415	3.7296	10.9182	14.4616	13.2654	LOC_Os07g34570	16014851,"16014851","chr7","+","20723570","20725105","14","13107.t03124 // LOC_Os07g34570 // FAD dependent oxidoreductase domain containing protein, expressed // --- // --- /// NM_001066376.1 // Os07g0529600 // Oryza sativa (japonica cultivar-group) Os07g0529600 (Os07g0529600) mRNA, complete cds. // --- // ---","13107.t03124 // MSU_osa1r6 // FAD dependent oxidoreductase domain containing protein,…
0.023996	0.000404	0.001522	1.39466	1.77591	1.21454	2.62927	3.42453	2.32067	LOC_Os07g49270	16019241,"16019241","chr7","+","29504015","29512215","19","13107.t04555 // LOC_Os07g49270 // AMP deaminase, putative, expressed // --- // --- /// NM_001067265.1 // Os07g0693500 // Oryza sativa (japonica cultivar-group) Os07g0693500 (Os07g0693500) mRNA, complete cds. // --- // ---","13107.t04555 // MSU_osa1r6 // AMP deaminase, putative, expressed // chr7 // --- // --- // --- // --- // --- /// NM_0…
0.000546	6.2e-05	5.7e-05	4.62458	4.30367	3.72475	24.6681	19.7485	13.2209	LOC_Os07g03288	16019997,"16019997","chr7","-","1321193","1322127","24","13107.t00226 // LOC_Os07g03288 // SCP-like extracellular protein // --- // --- /// NM_001065344.1 // Os07g0125000 // Oryza
0.000546	6.2e-05	5.7e-05	4.62458	4.30367	3.72475	24.6681	19.7485	13.2209	LOC_Os07g03377	16020003,"16020003","chr7","-","1354346","1355280","24","13107.t00235 // LOC_Os07g03377 // SCP-like extracellular protein // --- // --- /// NM_001065344.1 // Os07g0125000 // Oryza sativa (japonica cultivar-group) Os07g0125000 (Os07g0125000) mRNA, complete cds. // --- // ---","13107.t00235 // MSU_osa1r6 // SCP-like extracellular protein // chr7 // --- // --- // --- // --- // --- /// NM_001065344.1…
0.000437	6.2e-05	5.7e-05	4.61722	4.19943	3.76582	24.5427	18.3719	13.6027	LOC_Os07g03467	16020009,"16020009","chr7","-","1387413","1388436","25","13107.t00244 // LOC_Os07g03467 // SCP-like extracellular protein, expressed // --- // --- /// NM_001065344.1 // Os07g0125000 // Oryza sativa (japonica cultivar-group) Os07g0125000 (Os07g0125000) mRNA, complete cds. // --- // ---","13107.t00244 // MSU_osa1r6 // SCP-like extracellular protein, expressed // chr7 // --- // --- // --- // --- // …
0.004259	0.002141	0.000787	2.14447	1.48669	1.98446	4.4213	2.80246	3.95714	LOC_Os07g11440	16021805,"16021805","chr7","-","6293616","6295308","14","13107.t01021 // LOC_Os07g11440 // chalcone synthase, putative // --- // --- /// NM_001065722.1 // Os07g0214900 // Oryza sativa (japonica cultivar-group) Os07g0214900 (Os07g0214900) mRNA, complete cds. // --- // ---","13107.t01021 // MSU_osa1r6 // chalcone synthase, putative // chr7 // --- // --- // --- // --- // --- /// NM_001065722.1 // bl…
0.004561	9.9e-05	0.000217	1.96426	2.45502	2.49809	3.90213	5.48319	5.64939	Os07g0418600	16023320,"16023320","chr7","-","13353242","13354298","8","NM_001066007.1 // Os07g0418600 // Oryza sativa (japonica cultivar-group) Os07g0418600 (Os07g0418600) mRNA, complete cds. // --- // ---","NM_001066007.1 // blat // Oryza sativa (japonica cultivar-group) Os07g0418600 (Os07g0418600) mRNA, complete cds. // chr7 // --- // --- // --- // --- // ---","---","---","---","---","---","---","---","1","…
0.016558	0.00014	0.001211	2.21088	3.1258	2.32845	4.62958	8.72889	5.02266	Os07g0457800	16023795,"16023795","chr7","-","15937302","15940065","8","NM_001066103.1 // Os07g0457800 // Oryza sativa (japonica cultivar-group) Os07g0457800 (Os07g0457800) mRNA, complete
0.035601	0.000213	0.00171	1.64028	2.12678	1.59895	3.11727	4.36741	3.02922	Os07g0468200	16023935,"16023935","chr7","-","16704554","16707433","16","NM_001066131.1 // Os07g0468200 // Oryza sativa (japonica cultivar-group) Os07g0468200 (Os07g0468200) mRNA, partial cds. // --- // ---","NM_001066131.1 // blat // Oryza sativa (japonica cultivar-group) Os07g0468200 (Os07g0468200) mRNA, partial cds. // chr7 // --- // --- // --- // --- // ---","---","---","---","---","---","---","---","1","m…
0.014659	0.001276	0.002445	-1.59844	-1.29572	-1.31332	-3.02815	-2.45499	-2.48512	LOC_Os07g32630	16024792,"16024792","chr7","-","19461306","19463267","19","13107.t02934 // LOC_Os07g32630 // UDP-glucoronosyl and UDP-glucosyl transferase domain containing protein, expressed // --- // --- /// NM_001066290.1 // Os07g0510500 // Oryza sativa (japonica cultivar-group) Os07g0510500 (Os07g0510500) mRNA, complete cds. // --- // ---","13107.t02934 // MSU_osa1r6 // UDP-glucoronosyl and UDP-glucosyl tran…
0.04477	0.00065	0.008129	1.2776	2.11282	1.47067	2.42436	4.32536	2.77151	LOC_Os07g34520	16025109,"16025109","chr7","-","20690061","20692701","19","13107.t03119 // LOC_Os07g34520 // isocitrate lyase, putative, expressed // --- // --- /// NM_001066374.1 // Os07g0529000 // Oryza sativa (japonica cultivar-group) Os07g0529000 (Os07g0529000) mRNA, complete cds. // --- // ---","13107.t03119 // MSU_osa1r6 // isocitrate lyase, putative, expressed // chr7 // --- // --- // --- // --- // --- //…
0.033179	0.000315	0.000292	1.18127	2.01195	2.4151	2.26776	4.03327	5.33356	LOC_Os07g35560	16025301,"16025301","chr7","-","21279307","21281644","14","13107.t03220 // LOC_Os07g35560 // glucan endo-1,3-beta-glucosidase precursor, putative, expressed // --- // --- /// NM_001066423.1 // Os07g0539900 // Oryza sativa (japonica cultivar-group) Os07g0539900 (Os07g0539900) mRNA, complete cds. // --- // ---","13107.t03220 // MSU_osa1r6 // glucan endo-1,3-beta-glucosidase precursor, putative, exp…
0.028857	0.000233	0.00136	1.27063	1.97186	1.35612	2.41268	3.92273	2.55996	LOC_Os07g36544	16025578,"16025578","chr7","-","21845333","21850304","23","13107.t03310 // LOC_Os07g36544 // serine/threonine-protein kinase receptor precursor, putative, expressed // --- // --- /// gi:115472678 // Os07g0550400 // Oryza sativa (japonica cultivar-group) Os07g0550400 (Os07g0550400) mRNA, complete cds. // --- // --- /// gi:115472680 // Os07g0550500 // Oryza sativa (japonica cultivar-group) Os07g055…
0.040192	9.9e-05	0.00051	1.68396	2.4649	2.24431	3.21308	5.5209	4.73811	LOC_Os07g43570	16027432,"16027432","chr7","-","26058326","26062210","26","13107.t03992 // LOC_Os07g43570 // TKL_IRAK_DUF26-lc.25 - DUF26 kinases have homology to DUF26 containing loci, expressed // --- // --- /// NM_001066888.1 // Os07g0628900 // Oryza sativa (japonica cultivar-group) Os07g0628900 (Os07g0628900) mRNA, complete cds. // --- // ---","13107.t03992 // MSU_osa1r6 // TKL_IRAK_DUF26-lc.25 - DUF26 kinas…
0.022423	0.001595	0.007639	1.65866	1.7388	0.95302	3.15723	3.33756	1.93592	LOC_Os07g43604	16027450,"16027450","chr7","-","26101437","26103697","12","13107.t03996 // LOC_Os07g43604 // hypothetical protein // --- // ---","13107.t03996 // MSU_osa1r6 // hypothetical protein // chr7 // --- // --- // --- // --- // ---","---","---","---","---","---","---","---","1","main"
0.013137	0.000681	0.000606	-1.6337	-1.6814	-1.63249	-3.10308	-3.20739	-3.10047	Os07g0678400	16028625,"16028625","chr7","-","28712158","28714152","24","gi:115474072 // Os07g0678400 // Oryza sativa (japonica cultivar-group) Os07g0678400 (Os07g0678400) mRNA, complete cds. // --- // ---","gi:115474072 // blat // Oryza sativa (japonica cultivar-group) Os07g0678400 (Os07g0678400) mRNA, complete cds. // chr7 // --- // --- // --- // --- // ---","---","---","---","---","---","---","---","1","mai…
0.008085	0.021689	0.015625	1.957	1.80483	1.75574	3.88253	3.49389	3.37699	LOC_Os07g48800	16028858,"16028858","chr7","-","29205941","29206579","16","13107.t04507 // LOC_Os07g48800 // VQ domain containing protein, putative, expressed // --- // --- /// gi:115474188 // Os07g0687400 // Oryza sativa (japonica cultivar-group) Os07g0687400 (Os07g0687400) mRNA, complete cds. // --- // ---","13107.t04507 // MSU_osa1r6 // VQ domain containing protein, putative, expressed // chr7 // --- // --- /…
0.019887	0.002533	0.009227	1.35147	1.70691	1.43082	2.55172	3.2646	2.69601	LOC_Os08g04540	16030045,"16030045","chr8","+","2255010","2256923","18","13108.t00355 // LOC_Os08g04540 // decarboxylase, putative, expressed // --- // --- /// NM_001067503.1 // Os08g0140300 // Oryza sativa (japonica cultivar-group) Os08g0140300 (Os08g0140300) mRNA, complete cds. // --- // ---","13108.t00355 // MSU_osa1r6 // decarboxylase, putative, expressed // chr8 // --- // --- // --- // --- // --- /// NM_001…
0.004839	0.000542	0.001848	2.10723	1.73767	1.79329	4.30863	3.33497	3.46604	LOC_Os08g07080	16030644,"16030644","chr8","+","3959466","3965421","12","13108.t00601 // LOC_Os08g07080 // terpene synthase, putative, expressed // --- // --- /// gi:115474968 // Os08g0167800 // Oryza sativa (japonica cultivar-group) Os08g0167800 (Os08g0167800) mRNA, complete cds. // --- // ---","13108.t00601 // MSU_osa1r6 // terpene synthase, putative, expressed // chr8 // --- // --- // --- // --- // --- /// gi…
0.004855	0.000608	0.001012	-2.20878	-1.86935	-1.98068	-4.62285	-3.65369	-3.94679	LOC_Os08g10250	16031433,"16031433","chr8","+","5949974","5957765","24","13108.t00916 // LOC_Os08g10250 // SHR5-receptor-like kinase, putative, expressed // --- // --- /// gi:115475242 // Os08g0202300 // Oryza sativa (japonica cultivar-group) Os08g0202300 (Os08g0202300) mRNA, complete cds. // --- // ---","13108.t00916 // MSU_osa1r6 // SHR5-receptor-like kinase, putative, expressed // chr8 // --- // --- // --- //…
0.027934	0.001067	0.000492	1.23193	1.41685	1.66014	2.34881	2.67002	3.16046	LOC_Os08g10300	16031465,"16031465","chr8","+","5997024","6004503","8","13108.t00921 // LOC_Os08g10300 // SHR5-receptor-like kinase, putative, expressed // --- // --- /// NM_001067757.1 // Os08g0203300 // Oryza sativa (japonica cultivar-group) Os08g0203300 (Os08g0203300) mRNA, partial cds. // --- // ---","13108.t00921 // MSU_osa1r6 // SHR5-receptor-like kinase, putative, expressed // chr8 // --- // --- // --- //…
0.013826	0.00065	0.000492	-1.94587	-1.90209	-1.8213	-3.85271	-3.73753	-3.53399	LOC_Os08g30020	16034221,"16034221","chr8","+","18449892","18455461","14","13108.t02760 // LOC_Os08g30020 // membrane protein, putative, expressed // --- // --- /// NM_001068254.1 // Os08g0389700 // Oryza sativa (japonica cultivar-group) Os08g0389700 (Os08g0389700) mRNA, complete cds. // --- // ---","13108.t02760 // MSU_osa1r6 // membrane protein, putative, expressed // chr8 // --- // --- // --- // --- // --- //…
0.015778	0.000424	0.000606	1.56077	1.60657	1.57268	2.95012	3.04528	2.97457	LOC_Os08g32840	16034849,"16034849","chr8","+","20348392","20351041","16","13108.t03034 // LOC_Os08g32840 // bifunctional monodehydroascorbate reductase and carbonic anhydrasenectarin-3 precursor, putative, expressed // --- // ---","13108.t03034 // MSU_osa1r6 // bifunctional monodehydroascorbate reductase and carbonic anhydrasenectarin-3 precursor, putative, expressed // chr8 // --- // --- // --- // --- // ---",…
0.015276	0.000124	0.000378	1.73547	2.36095	2.0705	3.32987	5.1371	4.20032	LOC_Os08g32930	16034902,"16034902","chr8","+","20421021","20425078","19","13108.t03043 // LOC_Os08g32930 // expressed protein // --- // --- /// NM_001068372.1 // Os08g0425200 // Oryza sativa (japonica cultivar-group) Os08g0425200 (Os08g0425200) mRNA, complete cds. // --- // ---","13108.t03043 // MSU_osa1r6 // expressed protein // chr8 // --- // --- // --- // --- // --- /// NM_001068372.1 // blat // Oryza sativa…
0.009821	0.000182	0.001038	1.85145	2.12379	1.69061	3.60863	4.35837	3.22792	LOC_Os08g39730	16036697,"16036697","chr8","+","25152444","25154174","17","13108.t03715 // LOC_Os08g39730 // cytochrome P450, putative, expressed // --- // --- /// NM_001068729.1 // Os08g0508000 // Oryza sativa (japonica cultivar-group) Os08g0508000 (Os08g0508000) mRNA, complete cds. // --- // ---","13108.t03715 // MSU_osa1r6 // cytochrome P450, putative, expressed // chr8 // --- // --- // --- // --- // --- /// …
0.001252	9.9e-05	0.000393	-3.06936	-3.47976	-2.5137	-8.39399	-11.1561	-5.71082	LOC_Os08g44040	16037993,"16037993","chr8","+","27721780","27728555","8","13108.t04139 // LOC_Os08g44040 // rhamnogalacturonate lyase, putative, expressed // --- // --- /// NM_001069000.1 // Os08g0554300 // Oryza sativa (japonica cultivar-group) Os08g0554300 (Os08g0554300) mRNA, complete cds. // --- // ---","13108.t04139 // MSU_osa1r6 // rhamnogalacturonate lyase, putative, expressed // chr8 // --- // --- // ---…
0.026226	0.0005	0.001506	1.38167	1.71693	1.55055	2.6057	3.28736	2.92928	LOC_Os08g02030	16038790,"16038790","chr8","-","654748","656391","14","13108.t00104 // LOC_Os08g02030 // transferase family protein, putative, expressed // --- // --- /// NM_001067364.1 // Os08g0112300 // Oryza sativa (japonica cultivar-group) Os08g0112300 (Os08g0112300) mRNA, complete cds. // --- // ---","13108.t00104 // MSU_osa1r6 // transferase family protein, putative, expressed // chr8 // --- // --- // --- …
0.039193	0.000875	0.014661	1.31143	1.68831	0.929008	2.48187	3.22279	1.90397	LOC_Os08g02700	16039019,"16039019","chr8","-","1126884","1128555","11","13108.t00171 // LOC_Os08g02700 // fructose-bisphospate aldolase isozyme, putative, expressed // --- // --- /// NM_001067415.1 // Os08g0120600 // Oryza sativa (japonica cultivar-group) Os08g0120600 (Os08g0120600) mRNA, complete cds. // --- // ---","13108.t00171 // MSU_osa1r6 // fructose-bisphospate aldolase isozyme, putative, expressed // ch…
0.041271	0.000542	0.000928	-1.22496	-1.66687	-1.77813	-2.33749	-3.17524	-3.42981	LOC_Os08g04500	16039394,"16039394","chr8","-","2209024","2214995","30","13108.t00351 // LOC_Os08g04500 // terpene synthase, putative, expressed // --- // --- /// gi:115474740 // Os08g0139700 // Oryza sativa (japonica cultivar-group) Os08g0139700 (Os08g0139700) mRNA, complete cds. // --- // ---","13108.t00351 // MSU_osa1r6 // terpene synthase, putative, expressed // chr8 // --- // --- // --- // --- // --- /// gi…
0.041271	0.000673	0.011058	1.2641	1.74514	1.08082	2.40178	3.35226	2.11524	LOC_Os08g29570	16043261,"16043261","chr8","-","18125821","18130344","13","13108.t02718 // LOC_Os08g29570 // pleiotropic drug resistance protein 3, putative, expressed // --- // --- /// NM_001068237.1 // Os08g0384500 // Oryza sativa (japonica cultivar-group) Os08g0384500 (Os08g0384500) mRNA, partial cds. // --- // ---","13108.t02718 // MSU_osa1r6 // pleiotropic drug resistance protein 3, putative, expressed // c…
0.007674	0.000573	0.00094	1.7585	1.68142	1.59233	3.38346	3.20743	3.01537	LOC_Os08g31860	16043629,"16043629","chr8","-","19744703","19746122","17","13108.t02937 // LOC_Os08g31860 // expressed protein // --- // --- /// NM_001068332.1 // Os08g0412800 // Oryza sativa (japonica cultivar-group) Os08g0412800 (Os08g0412800) mRNA, complete cds. // --- // ---","13108.t02937 // MSU_osa1r6 // expressed protein // chr8 // --- // --- // --- // --- // --- /// NM_001068332.1 // blat // Oryza sativa…
0.030432	0.000263	0.000407	1.33603	2.20765	2.02335	2.52455	4.61922	4.06526	LOC_Os08g31980	16043652,"16043652","chr8","-","19827615","19833374","22","13108.t02949 // LOC_Os08g31980 // trehalose-6-phosphate synthase, putative, expressed // --- // --- /// NM_001068340.1 // Os08g0414700 // Oryza sativa (japonica cultivar-group) Os08g0414700 (Os08g0414700) mRNA, complete cds. // --- // ---","13108.t02949 // MSU_osa1r6 // trehalose-6-phosphate synthase, putative, expressed // chr8 // --- //…
0.001996	0.00021	0.00058	2.69857	2.23146	2.05457	6.4916	4.6961	4.15419	LOC_Os08g37210	16044747,"16044747","chr8","-","23500229","23502596","17","13108.t03468 // LOC_Os08g37210 // patatin, putative, expressed // --- // --- /// NM_001068578.1 // Os08g0477100 // Oryza sativa (japonica cultivar-group) Os08g0477100 (Os08g0477100) mRNA, complete cds. // --- // ---","13108.t03468 // MSU_osa1r6 // patatin, putative, expressed // chr8 // --- // --- // --- // --- // --- /// NM_001068578.1 /…
0.011443	0.000484	0.001276	1.78894	2.12833	1.31043	3.45562	4.37212	2.48016	LOC_Os09g02180	16047155,"16047155","chr9","+","861654","862340","22","13109.t00124 // LOC_Os09g02180 // expressed protein // --- // --- /// NM_001069102.1 // Os09g0109600 // Oryza sativa (japonica cultivar-group) Os09g0109600 (Os09g0109600) mRNA, complete cds. // --- // ---","13109.t00124 // MSU_osa1r6 // expressed protein // chr9 // --- // --- // --- // --- // --- /// NM_001069102.1 // blat // Oryza sativa (ja…
0.002184	0.000195	0.000379	2.82864	2.57622	2.26442	7.10403	5.96376	4.8046	LOC_Os09g19800	16049557,"16049557","chr9","+","11852027","11856936","8","13109.t01718 // LOC_Os09g19800 // aminopeptidase, putative // --- // --- /// gi:115478786 // Os09g0362600 // Oryza sativa
0.017346	0.000329	0.002182	1.71223	2.19914	1.25768	3.27668	4.59207	2.3911	LOC_Os09g23590	16050267,"16050267","chr9","+","14019194","14019798","22","13109.t02049 // LOC_Os09g23590 // expressed protein // --- // --- /// NM_001069651.1 // Os09g0400700 // Oryza sativa (japonica cultivar-group) Os09g0400700 (Os09g0400700) mRNA, partial cds. // --- // ---","13109.t02049 // MSU_osa1r6 // expressed protein // chr9 // --- // --- // --- // --- // --- /// NM_001069651.1 // blat // Oryza sativa …
0.029101	0.000477	0.001711	1.28467	2.05396	1.61283	2.43627	4.15245	3.05852	LOC_Os09g28160	16051489,"16051489","chr9","+","17080201","17082567","14","13109.t02502 // LOC_Os09g28160 // phosphate carrier protein, mitochondrial precursor, putative, expressed // --- // --- /// NM_001069888.1 // Os09g0454600 // Oryza sativa (japonica cultivar-group) Os09g0454600 (Os09g0454600) mRNA, complete cds. // --- // ---","13109.t02502 // MSU_osa1r6 // phosphate carrier protein, mitochondrial precurso…
0.043551	0.000542	0.001254	1.37503	1.73026	1.59629	2.59373	3.31788	3.02364	LOC_Os09g29660	16051915,"16051915","chr9","+","18033120","18038232","12","13109.t02644 // LOC_Os09g29660 // white-brown complex homolog protein 11, putative, expressed // --- // --- /// NM_001069981.1 // Os09g0472100 // Oryza sativa (japonica cultivar-group) Os09g0472100 (Os09g0472100) mRNA, complete cds. // --- // ---","13109.t02644 // MSU_osa1r6 // white-brown complex homolog protein 11, putative, expressed /…
0.017163	0.000875	0.022918	1.59908	2.40413	1.33517	3.0295	5.29317	2.52306	LOC_Os09g29710	16051933,"16051933","chr9","+","18066433","18067461","15","13109.t02649 // LOC_Os09g29710 // beta-expansin precursor, putative, expressed // --- // --- /// NM_001069983.1 // Os09g0472900 // Oryza sativa (japonica cultivar-group) Os09g0472900 (Os09g0472900) mRNA, complete cds. // --- // ---","13109.t02649 // MSU_osa1r6 // beta-expansin precursor, putative, expressed // chr9 // --- // --- // --- //…
0.016951	0.001923	0.005915	1.56336	1.98655	1.73267	2.95541	3.96288	3.32342	LOC_Os09g08130	16055553,"16055553","chr9","-","4200069","4203423","17","13109.t00611 // LOC_Os09g08130 // indole-3-glycerol phosphate synthase, chloroplast precursor, putative, expressed // --- // --- /// NM_001069228.1 // Os09g0255400 // Oryza sativa (japonica cultivar-group) Os09g0255400 (Os09g0255400) mRNA, complete cds. // --- // ---","13109.t00611 // MSU_osa1r6 // indole-3-glycerol phosphate synthase, chlo…
0.044551	0.000717	0.001661	1.14463	1.77127	1.32449	2.2109	3.41353	2.50445	LOC_Os09g17560	16056982,"16056982","chr9","-","10739339","10740910","21","13109.t01551 // LOC_Os09g17560 // O-methyltransferase, putative, expressed // --- // --- /// NM_001069466.1 // Os09g0344500 // Oryza sativa (japonica cultivar-group) Os09g0344500 (Os09g0344500) mRNA, complete cds. // --- // ---","13109.t01551 // MSU_osa1r6 // O-methyltransferase, putative, expressed // chr9 // --- // --- // --- // --- // …
0.045133	0.000289	0.000872	-1.28926	-1.84048	-1.59195	-2.44403	-3.5813	-3.01456	LOC_Os09g25810	16058435,"16058435","chr9","-","15463258","15467832","21","13109.t02266 // LOC_Os09g25810 // nodulin, putative, expressed // --- // --- /// gi:115479264 // Os09g0426500 // Oryza sativa (japonica cultivar-group) Os09g0426500 (Os09g0426500) mRNA, complete cds. // --- // ---","13109.t02266 // MSU_osa1r6 // nodulin, putative, expressed // chr9 // --- // --- // --- // --- // --- /// gi:115479264 // bl…
0.038085	0.001541	0.000389	1.13594	1.40833	1.99596	2.19762	2.65429	3.98882	LOC_Os09g31380	16059670,"16059670","chr9","-","18862285","18866497","19","13109.t02781 // LOC_Os09g31380 // jmjC domain-containing protein 5, putative // --- // --- /// gi:115479878 // Os09g0489200 // Oryza sativa (japonica cultivar-group) Os09g0489200 (Os09g0489200) mRNA, complete cds. // --- // ---","13109.t02781 // MSU_osa1r6 // jmjC domain-containing protein 5, putative // chr9 // --- // --- // --- // --- /…
0.011174	0.000404	0.000296	1.66348	1.72267	2.06004	3.1678	3.30047	4.16998	LOC_Os09g31430	16059716,"16059716","chr9","-","18904324","18907427","12","13109.t02786 // LOC_Os09g31430 // Os9bglu30 - beta-glucosidase, similar to Os4bglu12 exoglucanase, expressed // --- // --- /// NM_001070074.1 // Os09g0491100 // Oryza sativa (japonica cultivar-group) Os09g0491100 (Os09g0491100) mRNA, complete cds. // --- // ---","13109.t02786 // MSU_osa1r6 // Os9bglu30 - beta-glucosidase, similar to Os4bg…
0.009746	9.9e-05	0.000217	1.89694	2.37158	2.24571	3.72423	5.17509	4.74269	LOC_Os09g31478	16059764,"16059764","chr9","-","18977136","18982481","25","13109.t02798 // LOC_Os09g31478 // auxin efflux carrier component, putative, expressed // --- // ---","13109.t02798 // MSU_osa1r6 // auxin efflux carrier component, putative, expressed // chr9 // --- // --- // --- // --- // ---","---","---","---","---","---","---","---","1","main"
0.014473	0.001248	0.000972	2.28496	1.69089	1.8287	4.87351	3.22856	3.55216	Os09g0513500	16060344,"16060344","chr9","-","19979959","19985820","27","gi:115480112 // Os09g0513500 // Oryza sativa (japonica cultivar-group) Os09g0513500 (Os09g0513500) mRNA, complete cds. // --- // --- /// 13109.t02965 // LOC_Os09g33850 // osFTL4 FT-Like4 homologous to Flowering Locus T gene . contains Pfam profile PF01161: Phosphatidylethanolamine-binding protein, expressed // chr9
0.000109	4.1e-05	3.3e-05	5.57874	4.69937	5.3103	47.7934	25.9808	39.679	LOC_Os09g36680	16061011,"16061011","chr9","-","21155475","21157464","23","13109.t03153 // LOC_Os09g36680 // ribonuclease T2 family domain containing protein, expressed // --- // --- ///
0.000546	0.000129	0.000276	4.042	3.56292	4.14339	16.4726	11.818	17.672	LOC_Os09g36700	16061018,"16061018","chr9","-","21164701","21167169","13","13109.t03155 // LOC_Os09g36700 // ribonuclease T2 family domain containing protein, expressed // --- // --- /// gi:115480400 // Os09g0538000 // Oryza sativa (japonica cultivar-group) Os09g0538000 (Os09g0538000) mRNA, complete cds. // --- // ---","13109.t03155 // MSU_osa1r6 // ribonuclease T2 family domain containing protein, expressed // …
0.022643	0.000962	0.001287	-1.4937	-1.88021	-1.24045	-2.81611	-3.68128	-2.36272	LOC_Os09g39070	16061763,"16061763","chr9","-","22426984","22430027","18","13109.t03390 // LOC_Os09g39070 // thiol protease SEN102 precursor, putative, expressed // --- // --- /// gi:115480698 // Os09g0564200 // Oryza sativa (japonica cultivar-group) Os09g0564200 (Os09g0564200) mRNA, complete cds. // --- // ---","13109.t03390 // MSU_osa1r6 // thiol protease SEN102 precursor, putative, expressed // chr9 // --- //…
0.017163	0.000108	0.000606	2.19769	2.56036	1.69417	4.58743	5.89855	3.23591	Os01g0124400	16062831,"16062831","g115434261","+","1","829","23","gi:115434261 // Os01g0124400 // Oryza sativa (japonica cultivar-group) Os01g0124400 (Os01g0124400) mRNA, partial cds. // --- // ---","gi:115434261 // other // Oryza sativa (japonica cultivar-group) Os01g0124400 (Os01g0124400) mRNA, partial cds. // g115434261 // --- // --- // --- // --- // ---","---","---","---","---","---","---","---","3","resc…
0.013768	0.000592	0.00134	1.63943	1.84607	2.118	3.11542	3.59519	4.34091	Os01g0695800	16062887,"16062887","g115439366","+","1","889","23","NM_001050498.1 // Os01g0695800 // Oryza sativa (japonica cultivar-group) Os01g0695800 (Os01g0695800) mRNA, partial cds. // --- // ---","NM_001050498.1 // other // Oryza sativa (japonica cultivar-group) Os01g0695800 (Os01g0695800) mRNA, partial cds. // g115439366 // --- // --- // --- // --- // ---","---","---","---","---","---","---","---","3","…
0.003539	0.000384	0.00079	2.26227	2.20573	1.70905	4.79745	4.61307	3.26945	Os01g0944900	16062939,"16062939","g115442188","+","1","1060","23","NM_001051909.1 // Os01g0944900 // Oryza sativa (japonica cultivar-group) Os01g0944900 (Os01g0944900) mRNA, partial cds. // --- // ---","NM_001051909.1 // other // Oryza sativa (japonica cultivar-group) Os01g0944900 (Os01g0944900) mRNA, partial cds. // g115442188 // --- // --- // --- // --- // ---","---","---","---","---","---","---","---","3",…
0.025497	0.001563	0.002778	1.35611	1.92688	1.85948	2.55993	3.80233	3.62877	Os02g0155400	16062951,"16062951","g115444318","+","1","2248","23","NM_001052474.1 // Os02g0155400 // Oryza sativa (japonica cultivar-group) Os02g0155400 (Os02g0155400) mRNA, complete cds. // --- // ---","NM_001052474.1 // other // Oryza sativa (japonica cultivar-group) Os02g0155400 (Os02g0155400) mRNA, complete cds. // g115444318 // --- // --- // --- // --- // ---","---","---","---","---","---","---","---","3…
	Adjusted p-value ≤0.05						Fold change ≥3 and adjusted p-value ≤0.05
							Fold change <3 and adjusted p-value <0.05

## Sheet: Agrigo results
Differentially expressed transcripts in the three situations (C vs Csalt; NSb vs NSbsalt; Ta vs Tasalt) and with fold change ≥3 at least in one of the comparisons
292 transcripts
185 agriGO annotated transcripts
LOC_Os07g34280 GO:0016787 GO:0008152
LOC_Os10g17260 GO:0004497 GO:0020037 GO:0009055
LOC_Os08g04540 GO:0030170 GO:0006519 GO:0044281 GO:0019752 GO:0016831
LOC_Os09g31478 GO:0016021
LOC_Os06g07200 GO:0005484 GO:0006886 GO:0016020 GO:0016192
LOC_Os09g29710 GO:0019538 GO:0006508 GO:0004190 GO:0043170
LOC_Os07g03409 GO:0005576
LOC_Os12g33300 GO:0016020
LOC_Os05g45410 GO:0003700 GO:0006355 GO:0005634 GO:0034645 GO:0043565
LOC_Os07g18874 GO:0016020 GO:0016887 GO:0005524
LOC_Os05g50340 GO:0003677
LOC_Os10g28120 GO:0043169 GO:0005975 GO:0004553
LOC_Os01g32780 GO:0006950
LOC_Os12g12590 GO:0008270 GO:0055114 GO:0016491
LOC_Os11g26780 GO:0006950 GO:0009415
LOC_Os04g13210 GO:0016021 GO:0006810 GO:0005524 GO:0003993 GO:0042626
LOC_Os01g62900 GO:0005737 GO:0004349 GO:0006561 GO:0004350 GO:0044281 GO:0044283
LOC_Os09g19800 GO:0019538 GO:0006508 GO:0008270 GO:0008237 GO:0043170
LOC_Os03g25300 GO:0004601 GO:0006979 GO:0020037 GO:0009055
LOC_Os12g27254 GO:0016747
LOC_Os08g44040 GO:0003824 GO:0005975 GO:0030246
LOC_Os01g22249 GO:0004601 GO:0006979 GO:0020037 GO:0009055
LOC_Os03g18130 GO:0006529 GO:0044281 GO:0004066 GO:0044283
LOC_Os07g03288 GO:0005576
LOC_Os10g09850 GO:0005509
LOC_Os01g13610 GO:0003824 GO:0016564 GO:0005488 GO:0008152 GO:0006808 GO:0050789
LOC_Os01g43460 GO:0016021
LOC_Os02g44080 GO:0005215 GO:0016021 GO:0006810
LOC_Os07g36544 GO:0006468 GO:0032501 GO:0044260 GO:0004674 GO:0005529 GO:0023052 GO:0004713 GO:0005524 GO:0048544
LOC_Os09g08130 GO:0034641 GO:0044281 GO:0004425 GO:0006568
LOC_Os03g52860 GO:0005506 GO:0009055 GO:0016165
LOC_Os04g14690 GO:0050661 GO:0050660 GO:0004499 GO:0071212 GO:0031227
LOC_Os07g03458 GO:0005576
LOC_Os10g36070 GO:0010876 GO:0006869
LOC_Os02g33610 GO:0016787 GO:0003677
LOC_Os07g09420 GO:0017111 GO:0005524
LOC_Os09g29660 GO:0016020 GO:0016887 GO:0005524
LOC_Os11g02540 GO:0003700 GO:0043565 GO:0005634 GO:0045449 GO:0034645
LOC_Os09g25810 GO:0016020
LOC_Os09g36680 GO:0033897 GO:0003723
LOC_Os12g27220 GO:0016747
LOC_Os04g40040 GO:0048038 GO:0005507 GO:0009308 GO:0008131
LOC_Os04g41680 GO:0016998 GO:0071554 GO:0008061 GO:0004568 GO:0006032 GO:0009057
LOC_Os04g46820 GO:0005179 GO:0005576 GO:0010876 GO:0006869
LOC_Os11g32880 GO:0008026 GO:0020037 GO:0003700 GO:0006979 GO:0006355 GO:0034645 GO:0004601 GO:0005524
LOC_Os03g09910 GO:0009058 GO:0030170 GO:0016769
LOC_Os04g01710 GO:0019538 GO:0006508 GO:0004197 GO:0043170
LOC_Os07g03279 GO:0005576
LOC_Os01g71340 GO:0043169 GO:0005975 GO:0004553
LOC_Os07g03467 GO:0005576
LOC_Os07g03377 GO:0005576
LOC_Os05g29710 GO:0008270 GO:0005515
LOC_Os10g11500 GO:0005576
LOC_Os02g02780 GO:0006468 GO:0044260 GO:0004674 GO:0004713 GO:0016597 GO:0005524
LOC_Os10g39680 GO:0071554 GO:0004568 GO:0006032 GO:0009057 GO:0016998
LOC_Os04g27430 GO:0016829 GO:0000287 GO:0008152
LOC_Os04g09920 GO:0004497 GO:0020037 GO:0009055
LOC_Os01g60730 GO:0008270 GO:0005515
LOC_Os07g01410 GO:0004601 GO:0006979 GO:0020037 GO:0009055
LOC_Os09g28160 GO:0016020 GO:0006810 GO:0005488
LOC_Os06g48300 GO:0006470 GO:0008287 GO:0004722 GO:0044260
LOC_Os12g36240 GO:0009611 GO:0004867
LOC_Os01g03360 GO:0005576 GO:0004867
LOC_Os02g32520 GO:0019538 GO:0005524 GO:0017111 GO:0005515 GO:0043170
LOC_Os11g42510 GO:0016847 GO:0008483 GO:0009058 GO:0030170 GO:0006519 GO:0044281
LOC_Os03g17790 GO:0016021
LOC_Os08g31980 GO:0003824 GO:0005992
LOC_Os03g12820 GO:0003950 GO:0005634
LOC_Os05g15770 GO:0043169 GO:0005975 GO:0004553
LOC_Os03g60580 GO:0003779 GO:0005622
LOC_Os11g31540 GO:0005515
LOC_Os01g06890 GO:0005515
LOC_Os04g58390 GO:0016787
LOC_Os12g37260 GO:0005506 GO:0009055 GO:0016165
LOC_Os07g03368 GO:0005576
LOC_Os10g36090 GO:0010876 GO:0006869
LOC_Os07g11440 GO:0009058 GO:0008415
LOC_Os08g04500 GO:0016829 GO:0000287 GO:0008152
LOC_Os04g11970 GO:0046983 GO:0008171
LOC_Os10g28350 GO:0009086 GO:0019509 GO:0051213 GO:0071267 GO:0071265 GO:0044281 GO:0044283 GO:0046872
LOC_Os11g37950 GO:0071554 GO:0016998 GO:0050832 GO:0042742 GO:0004568 GO:0006032 GO:0009057
LOC_Os07g43570 GO:0004674 GO:0006468 GO:0004713 GO:0005524 GO:0044260
LOC_Os08g07080 GO:0016829 GO:0000287 GO:0008152
LOC_Os12g02470 GO:0003700 GO:0043565 GO:0005634 GO:0045449 GO:0034645
LOC_Os06g37300 GO:0004497 GO:0020037 GO:0009055
LOC_Os01g42860 GO:0009611 GO:0004867
LOC_Os02g01590 GO:0005975 GO:0004553
LOC_Os08g02030 GO:0016747
LOC_Os04g10690 GO:0005315 GO:0016021 GO:0006817
LOC_Os01g01840 GO:0005634 GO:0045449 GO:0034645 GO:0030528
LOC_Os05g49300 GO:0005506 GO:0051536 GO:0005515 GO:0016226
LOC_Os12g17160 GO:0008146
LOC_Os07g03319 GO:0005576
LOC_Os01g04050 GO:0005576 GO:0004867
LOC_Os09g31430 GO:0043169 GO:0005975 GO:0004553
LOC_Os03g48750 GO:0048046 GO:0030145 GO:0045735
LOC_Os12g27350 GO:0016747
LOC_Os04g41640 GO:0016998 GO:0071554 GO:0008061 GO:0004568 GO:0006032 GO:0009057
LOC_Os01g71670 GO:0043169 GO:0005975 GO:0004553
LOC_Os01g71830 GO:0043169 GO:0005975 GO:0004553
LOC_Os11g37940 GO:0071554 GO:0016998 GO:0050832 GO:0042742 GO:0004568 GO:0006032 GO:0009057
LOC_Os11g24140 GO:0005507 GO:0009055
LOC_Os01g58280 GO:0004252 GO:0019538 GO:0043170 GO:0006508 GO:0043086 GO:0042802
LOC_Os06g51060 GO:0016998 GO:0071554 GO:0008061 GO:0004568 GO:0006032 GO:0009057
LOC_Os10g20470 GO:0015297 GO:0016020 GO:0006855 GO:0015238
LOC_Os05g31020 GO:0005737 GO:0006415 GO:0016149 GO:0034645
LOC_Os11g47500 GO:0043169 GO:0005975 GO:0004553
LOC_Os03g11900 GO:0022891 GO:0016021 GO:0055085
LOC_Os05g28770 GO:0046872 GO:0016702
LOC_Os03g54130 GO:0019538 GO:0006508 GO:0004197 GO:0043170
LOC_Os03g48780 GO:0048046 GO:0030145 GO:0045735
LOC_Os04g03810 GO:0004252 GO:0019538 GO:0043170 GO:0006508 GO:0043086 GO:0042802
LOC_Os07g34520 GO:0004451 GO:0044281 GO:0019752
LOC_Os11g47600 GO:0043169 GO:0005975 GO:0004553
LOC_Os11g02240 GO:0006468 GO:0044260 GO:0023060 GO:0004674 GO:0023046 GO:0023052 GO:0004713 GO:0005524 GO:0007165
LOC_Os04g41620 GO:0071554 GO:0004568 GO:0006032 GO:0009057 GO:0016998
LOC_Os10g30770 GO:0005315 GO:0016021 GO:0006817
LOC_Os07g49270 GO:0003876 GO:0044281 GO:0009168
LOC_Os07g03499 GO:0005576
LOC_Os04g01740 GO:0006457 GO:0051082 GO:0005524 GO:0044260
LOC_Os03g52390 GO:0004867
LOC_Os04g01810 GO:0016829 GO:0000287 GO:0008152
LOC_Os10g40934 GO:0016491
LOC_Os05g33140 GO:0016998 GO:0071554 GO:0008061 GO:0004568 GO:0006032 GO:0009057
LOC_Os11g37970 GO:0071554 GO:0016998 GO:0050832 GO:0042742 GO:0004568 GO:0006032 GO:0009057
LOC_Os10g35070 GO:0005975 GO:0005515 GO:0004553
LOC_Os07g11739 GO:0004497 GO:0020037 GO:0009055
LOC_Os01g71820 GO:0043169 GO:0005975 GO:0004553
LOC_Os07g33780 GO:0016020 GO:0016887 GO:0005524
LOC_Os12g02450 GO:0003700 GO:0043565 GO:0005634 GO:0045449 GO:0034645
LOC_Os08g39730 GO:0004497 GO:0020037 GO:0009055
LOC_Os02g03900 GO:0005215 GO:0016020 GO:0006810
LOC_Os07g48800 GO:0003779 GO:0007010
LOC_Os11g26790 GO:0006950 GO:0009415
LOC_Os05g46480 GO:0003995
LOC_Os01g28500 GO:0005576
LOC_Os08g10300 GO:0006468 GO:0044260 GO:0004674 GO:0004713 GO:0005515 GO:0005524
LOC_Os04g51830 GO:0006812 GO:0008324
LOC_Os06g45140 GO:0043565 GO:0003700 GO:0005634 GO:0006355 GO:0034645 GO:0046983
LOC_Os01g50460 GO:0016021
LOC_Os02g09390 GO:0004497 GO:0020037 GO:0009055
LOC_Os11g34460 GO:0023046 GO:0023052 GO:0007165 GO:0004871 GO:0023060
LOC_Os07g34570 GO:0016020 GO:0044271 GO:0009228 GO:0005215 GO:0006810 GO:0044281 GO:0044283 GO:0019438 GO:0018130
LOC_Os02g47840 GO:0006950
LOC_Os01g50100 GO:0016021 GO:0006810 GO:0042626 GO:0005524
LOC_Os03g63330 GO:0008652 GO:0044283 GO:0016597 GO:0044281 GO:0004072
LOC_Os09g39070 GO:0019538 GO:0006508 GO:0004197 GO:0043170
LOC_Os06g03540 GO:0016888
LOC_Os01g41810 GO:0004497 GO:0020037 GO:0009055
LOC_Os11g19840 GO:0046983 GO:0008171
LOC_Os12g36880 GO:0006952 GO:0009607
LOC_Os10g36100 GO:0010876 GO:0006869
LOC_Os07g32630 GO:0016758 GO:0008152
LOC_Os04g10060 GO:0016829 GO:0000287 GO:0008152
LOC_Os01g28450 GO:0005576
LOC_Os01g58100 GO:0008152 GO:0016491
LOC_Os02g51930 GO:0016758 GO:0008152
LOC_Os08g37210 GO:0006629
LOC_Os04g30490 GO:0015297 GO:0016020 GO:0006855 GO:0015238
LOC_Os02g37654 GO:0004607 GO:0006629
LOC_Os01g03320 GO:0005576 GO:0004867
LOC_Os03g16920 GO:0005524
LOC_Os05g36310 GO:0008270 GO:0005515
LOC_Os03g57640 GO:0016787 GO:0008152
LOC_Os07g03730 GO:0005576
LOC_Os04g46810 GO:0010876 GO:0006869
LOC_Os01g54030 GO:0016616 GO:0051287 GO:0004470 GO:0044281 GO:0046872 GO:0006108 GO:0055114
LOC_Os03g22120 GO:0009058 GO:0016157 GO:0005985
LOC_Os04g27670 GO:0016829 GO:0000287
LOC_Os07g35560 GO:0043169 GO:0005975 GO:0004553
LOC_Os09g36700 GO:0033897 GO:0003723
LOC_Os10g21590 GO:0022891 GO:0016021 GO:0055085
LOC_Os09g17560 GO:0006468 GO:0044260 GO:0008171 GO:0004672 GO:0046983 GO:0005524
LOC_Os10g34930 GO:0019538 GO:0006508 GO:0008270 GO:0008237 GO:0043170
LOC_Os06g51050 GO:0016998 GO:0071554 GO:0008061 GO:0004568 GO:0006032 GO:0009057
LOC_Os03g55090 GO:0005975 GO:0030170 GO:0004645
LOC_Os07g01420 GO:0004601 GO:0006979 GO:0020037 GO:0009055
LOC_Os11g08100 GO:0019538 GO:0006508 GO:0004190 GO:0043170
LOC_Os06g48810 GO:0006813 GO:0016021 GO:0015079
LOC_Os08g02700 GO:0044282 GO:0044281 GO:0004332 GO:0006096
LOC_Os10g25130 GO:0016847 GO:0009058 GO:0030170 GO:0016769
LOC_Os01g03310 GO:0005576 GO:0004867
LOC_Os06g35520 GO:0004601 GO:0006979 GO:0020037 GO:0009055
LOC_Os06g46740 GO:0005507 GO:0009055
LOC_Os01g06740 GO:0030598 GO:0034645 GO:0017148
